# Supplementary material for: Intraspecific Diversity in the Cold Stress Response of Transposable Elements in the Diatom Leptocylindrus aporus
Source: Genes (Basel). 2019 Dec 20;11(1):9. doi: 10.3390/genes11010009 (PMC7017206; doi:10.3390/genes11010009)
Supplement: Supplementary file 1 [file genes-11-00009-s001.zip]

Archive with 7 entries (7 files):
- Supplementary File 1.docx
- Supplementary File 2.csv
- Supplementary File 3.csv
- Supplementary File 4.csv
- Supplementary File 5.csv
- Supplementary File 6.csv
- Supplementary File 7.txt
