# Supplementary material for: Intraspecific Diversity in the Cold Stress Response of Transposable Elements in the Diatom Leptocylindrus aporus
Source: Genes (Basel). 2019 Dec 20;11(1):9. doi: 10.3390/genes11010009 (PMC7017206; doi:10.3390/genes11010009)
Supplement: Supplementary file 1 [file genes-11-00009-s001.zip › Supplementary File 2.csv]

TranscriptNames	logFC	FDR	HSPNameSP	HSPEvalueSP	DescriptionSP	EnzymeDescs	PwLev1	PwLev2	PwLev3	DescriptionUf	HSPEvalueUf	Taxonomy	BPDesc	MFDesc	CCDesc	CDDesc
TR5820|c2_g1_i1	5.896327811	0.000107384	-	-	-	-	-	-	-	-	-	-	-	-	-	sd00031 LRR_1 leucine-rich repeats. A leucine-rich repeat (LRR) is a structural protein motif of 20-30 amino acids that is unusually rich in the hydrophobic amino acid leucine. The conserved eleven-residue sequence motif (LxxLxLxxN/CxL) within the LRRs corresponds to the beta-strand and adjacent loop regions whereas the remaining parts of the repeats are variable. LRRs fold together to form a sol…
TR6715|c10_g1_i1	-5.064858422	0.000107384	A9KGL7	1.00E-06	Ubiquinone biosynthesis O-methyltransferase	3-demethylubiquinol 3-O-methyltransferase.]---[2-polyprenyl-6-hydroxyphenol methylase.	Cofactor biosynthesis	ubiquinone biosynthesis	-	Uncharacterized protein	0	Thalassiosira oceanica	-	calcium ion binding]---[oxidoreductase activity	-	pfam08241 Methyltransf_11 Methyltransferase domain. Members of this family are SAM dependent methyltransferases.]---[PRK08317 PRK08317 hypothetical protein Provisional.]---[pfam13847 Methyltransf_31 Methyltransferase domain. This family appears to be have methyltransferase activity.]---[pfam12847 Methyltransf_18 Methyltransferase domain. Protein in this family function as methyltransferases.]---[…
TR6966|c13_g1_i1	4.654661676	0.000107384	-	-	-	-	-	-	-	Uncharacterized protein	9.00E-110	Thalassiosira pseudonana	-	-	membrane	pfam01145 Band_7 SPFH domain / Band 7 family. This family has been called SPFH Band 7 or PHB domain. Recent phylogenetic analysis has shown this domain to be a slipin or Stomatin-like integral membrane domain conserved from protozoa to mammals.]---[smart00244 PHB prohibitin homologues. prohibitin homologues.]---[cd03407 SPFH_like_u4 Uncharacterized family SPFH (stomatin prohibitin flotillin and H…
TR6887|c5_g2_i1	4.784343079	0.000159866	-	-	-	-	-	-	-	Predicted protein	6.00E-21	Phaeodactylum tricornutum (strain CCAP 1055/1)	-	oxidoreductase activity	-	pfam01593 Amino_oxidase Flavin containing amine oxidoreductase. This family consists of various amine oxidases including maze polyamine oxidase (PAO) and various flavin containing monoamine oxidases (MAO). The aligned region includes the flavin binding site of these enzymes. The family also contains phytoene dehydrogenases and related enzymes. In vertebrates MAO plays an important role regulating…
TR5820|c1_g1_i2	5.833157535	0.000159866	-	-	-	-	-	-	-	-	-	-	-	-	-	-
TR6191|c0_g1_i1	6.023521382	0.000159866	O31463	3.00E-21	Homocysteine S-methyltransferase YbgG	Homocysteine S-methyltransferase.	-	-	-	Predicted protein	3.00E-26	Phaeodactylum tricornutum (strain CCAP 1055/1)	-	homocysteine S-methyltransferase activity	-	PLN02489 PLN02489 homocysteine S-methyltransferase.]---[PRK09485 mmuM homocysteine methyltransferase Provisional.]---[COG2040 MHT1 Homocysteine/selenocysteine methylase (S-methylmethionine-dependent) Amino acid transport and metabolism .]---[pfam02574 S-methyl_trans Homocysteine S-methyltransferase. This is a family of related homocysteine S-methyltransferases enzymes 5-methyltetrahydrofolate--ho…
TR6300|c5_g1_i1	5.630998796	0.000405429	-	-	-	-	-	-	-	Uncharacterized protein (Fragment)	2.00E-10	Thalassiosira oceanica	DNA integration	nucleic acid binding	-	-
TR4505|c2_g1_i1	4.942736107	0.00044225	P50350	2.00E-93	Transcriptional regulatory protein ChvI	-	Glycan metabolism	exopolysaccharide biosynthesis	-	DNA-binding response regulator ChvI	4.00E-132	Roseovarius nubinhibens ISM	two-component signal transduction system (phosphorelay)]---[regulation of transcription, DNA-dependent]---[transcription, DNA-dependent	DNA binding	intracellular	COG0745 OmpR Response regulators consisting of a CheY-like receiver domain and a winged-helix DNA-binding domain Signal transduction mechanisms / Transcription .]---[TIGR03787 marine_sort_RR proteobacterial dedicated sortase system response regulator. This model describes a family of DNA-binding response regulator proteins associated with an adjacent histidine kinase (TIGR03785) to form a two-com…
TR7204|c0_g1_i1	6.106449286	0.00044225	-	-	-	-	-	-	-	Uncharacterized protein	5.00E-84	Roseovarius sp. TM1035	-	-	-	pfam12100 DUF3576 Domain of unknown function (DUF3576). This presumed domain is functionally uncharacterized. This domain is found in bacteria. This domain is about 100 amino acids in length. This domain has a single completely conserved residue G that may be functionally important.
TR6506|c2_g2_i5	5.426034817	0.00044225	Q8I7P9	8.00E-13	Retrovirus-related Pol polyprotein from transposon opus	RNA-directed DNA polymerase.	-	-	-	Pol protein (Fragment)	2.00E-70	Thalassiosira pseudonana	DNA integration	nucleic acid binding	-	cd09274 RNase_HI_RT_Ty3 Ty3/Gypsy family of RNase HI in long-term repeat retroelements. Ribonuclease H (RNase H) enzymes are divided into two major families Type 1 and Type 2 based on amino acid sequence similarities and biochemical properties. RNase H is an endonuclease that cleaves the RNA strand of an RNA/DNA hybrid in a sequence non-specific manner in the presence of divalent cations. RNase H…
TR6887|c5_g1_i1	4.776476465	0.00044225	-	-	-	-	-	-	-	-	-	-	-	-	-	-
TR6151|c5_g3_i2	-5.681736692	0.000458151	-	-	-	-	-	-	-	-	-	-	-	-	-	-
TR6887|c5_g3_i1	4.74444425	0.000458151	P31225	3.00E-08	Corticosteroid-binding protein	-	-	-	-	Uncharacterized protein	1.00E-08	Phytophthora parasitica	-	oxidoreductase activity	-	pfam01593 Amino_oxidase Flavin containing amine oxidoreductase. This family consists of various amine oxidases including maze polyamine oxidase (PAO) and various flavin containing monoamine oxidases (MAO). The aligned region includes the flavin binding site of these enzymes. The family also contains phytoene dehydrogenases and related enzymes. In vertebrates MAO plays an important role regulating…
TR6964|c11_g1_i1	4.65731755	0.00051151	Q56X52	9.00E-76	Ubiquinol oxidase 4 chloroplastic/chromoplastic	Ubiquinol oxidase (non-electrogenic).	-	-	-	Uncharacterized protein	2.00E-93	Thalassiosira oceanica	-	alternative oxidase activity	-	cd01053 AOX Alternative oxidase ferritin-like diiron-binding domain. Alternative oxidase (AOX) is a mitochondrial ubiquinol oxidase found in plants and some fungi and protists. AOX is a member of the ferritin-like diiron-carboxylate superfamily. The plant mitochondrial protein alternative oxidase catalyses dioxygen dependent ubiquinol oxidation to yield ubiquinone and water. AOX is a cyanide-resi…
TR6937|c1_g1_i1	5.3601939	0.00051151	-	-	-	-	-	-	-	Uncharacterized protein	6.00E-37	Roseobacter sp. AzwK-3b	-	-	-	-
TR4376|c2_g1_i1	4.192142289	0.000533376	-	-	-	-	-	-	-	-	-	-	-	-	-	-
TR4495|c0_g1_i1	5.304887855	0.000670375	-	-	-	-	-	-	-	Electron carrier protein	2.00E-59	Phaeodactylum tricornutum (strain CCAP 1055/1)	-	2 iron, 2 sulfur cluster binding]---[electron carrier activity]---[metal ion binding	-	-
TR7088|c2_g2_i1	4.047247458	0.000670375	-	-	-	-	-	-	-	-	-	-	-	-	-	-
TR7088|c2_g3_i1	4.154752437	0.000670375	-	-	-	-	-	-	-	BZIP tanscription factor	1.00E-36	Phaeodactylum tricornutum	regulation of transcription, DNA-dependent	signal transducer activity	-	smart00091 PAS PAS domain. PAS motifs appear in archaea eubacteria and eukarya. Probably the most surprising identification of a PAS domain was that in EAG-like K -channels.
TR6971|c10_g1_i2	4.038707164	0.000678914	C0LGQ5	1.00E-06	LRR receptor-like serine/threonine-protein kinase GSO1	Non-specific serine/threonine protein kinase.	-	-	-	Flagelling sensing 2	7.00E-14	Vitis vinifera	-	ATP binding]---[protein kinase activity	integral to membrane]---[motile cilium	sd00033 LRR_RI leucine-rich repeats ribonuclease inhibitor (RI)-like subfamily. A leucine-rich repeat (LRR) is a structural protein motif of 20-30 amino acids that is unusually rich in the hydrophobic amino acid leucine. The conserved eleven-residue sequence motif (LxxLxLxxN/CxL) within the LRRs corresponds to the beta-strand and adjacent loop regions whereas the remaining parts of the repeats ar…
TR5112|c0_g1_i1	4.624719192	0.000740193	Q8VHC8	3.00E-87	Lysosomal alpha-mannosidase	Alpha-mannosidase.	-	-	-	Lysosomal alpha-mannosidase (Fragment)	2.00E-103	Nannochloropsis gaditana CCMP526	carbohydrate metabolic process	alpha-mannosidase activity]---[zinc ion binding	-	cd10810 GH38N_AMII_LAM_like N-terminal catalytic domain of lysosomal alpha-mannosidase and similar proteins glycoside hydrolase family 38 (GH38). The subfamily is represented by lysosomal alpha-mannosidase (LAM Man2B1 EC 3.2.1.114) which is a broad specificity exoglycosidase hydrolyzing all known alpha 1 2- alpha 1 3- and alpha 1 6-mannosidic linkages from numerous high mannose type oligosacchari…
TR6506|c2_g2_i3	5.608490734	0.000873347	Q8I7P9	6.00E-25	Retrovirus-related Pol polyprotein from transposon opus	RNA-directed DNA polymerase.	-	-	-	Pol protein (Fragment)	9.00E-79	Thalassiosira pseudonana	DNA integration	nucleic acid binding	-	cd09274 RNase_HI_RT_Ty3 Ty3/Gypsy family of RNase HI in long-term repeat retroelements. Ribonuclease H (RNase H) enzymes are divided into two major families Type 1 and Type 2 based on amino acid sequence similarities and biochemical properties. RNase H is an endonuclease that cleaves the RNA strand of an RNA/DNA hybrid in a sequence non-specific manner in the presence of divalent cations. RNase H…
TR5742|c0_g1_i1	4.797708701	0.000902657	Q42536	5.00E-73	Protochlorophyllide reductase A chloroplastic	Protochlorophyllide reductase.	Porphyrin-containing compound metabolism	chlorophyll biosynthesis	-	Uncharacterized protein	0	Thalassiosira pseudonana	-	oxidoreductase activity	-	PLN00015 PLN00015 protochlorophyllide reductase.]---[PRK07453 PRK07453 protochlorophyllide oxidoreductase Validated.]---[TIGR01289 Light-dependent_protochlorophyllide_reductase light-dependent protochlorophyllide reductase. This model represents the light-dependent NADPH-dependent form of protochlorophyllide reductase. It belongs to the short chain alcohol dehydrogenase family in contrast to the …
TR1819|c0_g1_i1	-4.611734456	0.000943352	Q0D4J7	1.00E-31	Serine/threonine-protein kinase SAPK2	Non-specific serine/threonine protein kinase.	-	-	-	Predicted protein	1.00E-59	Phaeodactylum tricornutum (strain CCAP 1055/1)	-	ATP binding]---[protein kinase activity	-	cd14003 STKc_AMPK-like Catalytic domain of AMP-activated protein kinase-like Serine/Threonine Kinases. STKs catalyze the transfer of the gamma-phosphoryl group from ATP to serine/threonine residues on protein substrates. The AMPK-like subfamily is composed of AMPK MARK BRSK NUAK MELK SNRK TSSK and SIK among others. LKB1 serves as a master upstream kinase that activates AMPK and most AMPK-like kin…
TR6161|c4_g2_i1	5.304818322	0.001081917	-	-	-	-	-	-	-	Predicted protein	1.00E-06	Phaeodactylum tricornutum (strain CCAP 1055/1)	-	-	-	-
TR16|c0_g1_i1	5.619377871	0.001153839	-	-	-	-	-	-	-	Uncharacterized protein	3.00E-102	Roseovarius sp. TM1035	intein-mediated protein splicing	-	-	pfam13403 Hint_2 Hint domain. This domain is found in inteins.
TR4376|c4_g1_i1	5.505521895	0.001153839	-	-	-	-	-	-	-	-	-	-	-	-	-	-
TR6300|c5_g2_i1	5.4877812	0.001163346	-	-	-	-	-	-	-	-	-	-	-	-	-	-
TR6683|c4_g1_i1	6.664159193	0.001164413	-	-	-	-	-	-	-	Gag-pol polyprotein	5.00E-35	Thalassiosira pseudonana	DNA integration	nucleic acid binding]---[zinc ion binding	-	-
TR6674|c0_g1_i1	3.936579323	0.001351238	-	-	-	-	-	-	-	Predicted protein	3.00E-52	Phaeodactylum tricornutum (strain CCAP 1055/1)	-	-	-	-
TR7110|c3_g2_i1	3.72357799	0.001404318	Q8GUQ5	4.00E-07	Brassinosteroid LRR receptor kinase	Non-specific serine/threonine protein kinase.	-	-	-	PREDICTED leucine-rich repeat receptor-like tyrosine-protein kinase At2g41820	2.00E-09	Elaeis guineensis var. tenera	-	-	-	PLN00113 PLN00113 leucine-rich repeat receptor-like protein kinase Provisional.]---[sd00033 LRR_RI leucine-rich repeats ribonuclease inhibitor (RI)-like subfamily. A leucine-rich repeat (LRR) is a structural protein motif of 20-30 amino acids that is unusually rich in the hydrophobic amino acid leucine. The conserved eleven-residue sequence motif (LxxLxLxxN/CxL) within the LRRs corresponds to the…
TR6732|c1_g1_i6	3.890742333	0.001413554	-	-	-	-	-	-	-	S-antigen protein (Fragment)	4.00E-34	Heterocephalus glaber	-	-	-	-
TR5866|c0_g2_i1	7.70594698	0.001461543	-	-	-	-	-	-	-	-	-	-	-	-	-	-
TR7224|c0_g1_i1	4.739504766	0.001461543	P55559	1.00E-20	Integrase-like protein y4lS	-	-	-	-	Site-specific recombinase DNA invertase Pin-like protein	7.00E-73	Roseovarius mucosus DSM 17069	-	DNA binding]---[recombinase activity	-	cd03768 SR_ResInv Serine Recombinase (SR) family Resolvase and Invertase subfamily catalytic domain members contain a C-terminal DNA binding domain. Serine recombinases catalyze site-specific recombination of DNA molecules by a concerted four-strand cleavage and rejoining mechanism which involves a transient phosphoserine linkage between DNA and the enzyme. They are functionally versatile and inc…
TR7159|c1_g1_i1	3.881131955	0.001637596	-	-	-	-	-	-	-	-	-	-	-	-	-	-
TR7550|c0_g1_i1	4.68823826	0.001637596	-	-	-	-	-	-	-	Uncharacterized protein	1.00E-24	Roseovarius mucosus DSM 17069	-	-	-	-
TR6161|c4_g1_i1	4.692543674	0.001766941	-	-	-	-	-	-	-	-	-	-	-	-	-	-
TR1934|c0_g1_i1	3.347721583	0.001824354	Q9S9P8	7.00E-105	Ferredoxin--NADP reductase root isozyme 2 chloroplastic	Ferredoxin--NADP( ) reductase.	-	-	-	Uncharacterized protein	3.00E-165	Thalassiosira oceanica	-	oxidoreductase activity	-	PLN03116 PLN03116 ferredoxin--NADP reductase Provisional.]---[cd06208 CYPOR_like_FNR These ferredoxin reductases are related to the NADPH cytochrome p450 reductases (CYPOR) but lack the FAD-binding region connecting sub-domain. Ferredoxin-NADP reductase (FNR) is an FAD-containing enzyme that catalyzes the reversible electron transfer between NADP(H) and electron carrier proteins such as ferredoxi…
TR6383|c0_g1_i1	6.641743589	0.001846096	-	-	-	-	-	-	-	-	-	-	-	-	-	-
TR4376|c2_g1_i3	3.762247233	0.001898517	-	-	-	-	-	-	-	-	-	-	-	-	-	cd12277 RRM3_MEI2_EAR1_like RNA recognition motif 3 in Mei2-like proteins and terminal EAR1-like proteins. This subfamily corresponds to the RRM3 of Mei2-like proteins from plant and fungi terminal EAR1-like proteins from plant and other eukaryotic homologs. Mei2-like proteins represent an ancient eukaryotic RNA-binding proteins family whose corresponding Mei2-like genes appear to have arisen ear…
TR1252|c0_g1_i1	3.950604881	0.001950454	Q4P9K6	3.00E-08	Protein SYM1	-	-	-	-	Uncharacterized protein	5.00E-47	Emiliania huxleyi CCMP1516	-	-	integral to membrane	pfam04117 Mpv17_PMP22 Mpv17 / PMP22 family. The 22-kDa peroxisomal membrane protein (PMP22) is a major component of peroxisomal membranes. PMP22 seems to be involved in pore forming activity and may contribute to the unspecific permeability of the organelle membrane. PMP22 is synthesized on free cytosolic ribosomes and then directed to the peroxisome membrane by specific targeting information. Mp…
TR6659|c1_g1_i1	3.619264181	0.002080447	-	-	-	-	-	-	-	Methyl transferase-like protein	3.00E-19	Thalassiosira pseudonana	methylation	arsenite methyltransferase activity]---[S-adenosylmethionine-dependent methyltransferase activity	cytosol	-
TR6538|c6_g1_i2	4.108090306	0.002080447	-	-	-	-	-	-	-	Uncharacterized protein (Fragment)	2.00E-43	Rhodospirillum photometricum DSM 122	-	-	-	-
TR6670|c12_g2_i1	4.36883062	0.002416794	-	-	-	-	-	-	-	-	-	-	-	-	-	-
TR175|c0_g1_i1	4.618315296	0.002558478	Q1GI70	5.00E-60	Integration host factor subunit alpha	-	-	-	-	Integration host factor subunit alpha	2.00E-58	Rhodobacterales	DNA recombination]---[regulation of transcription, DNA-dependent]---[regulation of translation]---[transcription, DNA-dependent	DNA binding	-	PRK00285 ihfA integration host factor subunit alpha Reviewed.]---[TIGR00987 Integration_host_factor_alpha-subunit_IHF-alpha. integration host factor alpha subunit. This protein forms a site-specific DNA-binding heterodimer with the integration host factor beta subunit. It is closely related to the DNA-binding protein HU. DNA metabolism DNA replication recombination and repair .]---[cd13835 IHF_A …
TR6522|c3_g2_i1	3.355797734	0.003216165	O50314	3.00E-133	Magnesium-chelatase subunit H	Magnesium chelatase.	Porphyrin-containing compound metabolism	bacteriochlorophyll biosynthesis (light-independent)	-	Uncharacterized protein	0	Thalassiosira pseudonana	chlorophyll biosynthetic process	magnesium chelatase activity	-	PLN03241 PLN03241 magnesium chelatase subunit H Provisional.]---[TIGR02025 Magnesium-chelatase_subunit_H magnesium chelatase H subunit. This model represents the H subunit of the magnesium chelatase complex responsible for magnesium insertion into the protoporphyrin IX ring in the biosynthesis of both chlorophyll and bacteriochlorophyll. In chlorophyll-utilizing species this gene is known as ChlH…
TR5929|c0_g1_i1	4.908705314	0.003221598	-	-	-	-	-	-	-	Uncharacterized protein	4.00E-28	Magnetospirillum gryphiswaldense	-	-	-	-
TR310|c0_g1_i1	4.473545976	0.003221598	G5ECR8	1.00E-49	Putative glucosylceramidase 3	Glucosylceramidase.	Lipid metabolism	sphingolipid metabolism	-	Predicted protein	0	Phaeodactylum tricornutum (strain CCAP 1055/1)	carbohydrate metabolic process]---[sphingolipid metabolic process	glucosylceramidase activity	-	pfam02055 Glyco_hydro_30 O-Glycosyl hydrolase family 30. ]---[COG5520 COG5520 O-Glycosyl hydrolase Cell envelope biogenesis outer membrane .
TR6660|c0_g3_i1	4.940986179	0.003592636	P0C5C9	1.00E-20	1-Cys peroxiredoxin A	Peroxiredoxin.	-	-	-	Predicted protein	3.00E-62	Phaeodactylum tricornutum (strain CCAP 1055/1)	-	antioxidant activity]---[oxidoreductase activity	-	cd03016 PRX_1cys Peroxiredoxin (PRX) family 1-cys PRX subfamily composed of PRXs containing only one conserved cysteine which serves as the peroxidatic cysteine. They are homodimeric thiol-specific antioxidant (TSA) proteins that confer a protective role in cells by reducing and detoxifying hydrogen peroxide peroxynitrite and organic hydroperoxides. As with all other PRXs a cysteine sulfenic acid…
TR6729|c0_g1_i1	4.079793056	0.003592636	-	-	-	-	-	-	-	Predicted protein	7.00E-65	Phaeodactylum tricornutum (strain CCAP 1055/1)	-	-	-	pfam13087 AAA_12 AAA domain. This family of domains contain a P-loop motif that is characteristic of the AAA superfamily. Many of the proteins in this family are conjugative transfer proteins.]---[COG1112 COG1112 Superfamily I DNA and RNA helicases and helicase subunits DNA replication recombination and repair .]---[TIGR00376 DNA-binding_protein_SMUBP-2 DNA helicase putative. The gene product may…
TR6729|c0_g1_i2	4.064066098	0.003592636	Q7Z333	4.00E-07	Probable helicase senataxin	-	-	-	-	Predicted protein	2.00E-75	Phaeodactylum tricornutum (strain CCAP 1055/1)	-	-	-	COG1112 COG1112 Superfamily I DNA and RNA helicases and helicase subunits DNA replication recombination and repair .]---[pfam13087 AAA_12 AAA domain. This family of domains contain a P-loop motif that is characteristic of the AAA superfamily. Many of the proteins in this family are conjugative transfer proteins.]---[TIGR00376 DNA-binding_protein_SMUBP-2 DNA helicase putative. The gene product may…
TR6729|c0_g3_i1	4.591644659	0.003592636	O94247	8.00E-06	DNA polymerase alpha-associated DNA helicase A	DNA helicase.	-	-	-	Predicted protein	7.00E-93	Phaeodactylum tricornutum (strain CCAP 1055/1)	-	-	-	pfam13086 AAA_11 AAA domain. This family of domains contain a P-loop motif that is characteristic of the AAA superfamily. Many of the proteins in this family are conjugative transfer proteins.]---[TIGR00376 DNA-binding_protein_SMUBP-2 DNA helicase putative. The gene product may represent a DNA helicase. Eukaryotic members of this family have been characterized as binding certain single-stranded G…
TR6670|c12_g1_i1	4.967003298	0.003592636	-	-	-	-	-	-	-	-	-	-	-	-	-	-
TR7019|c3_g1_i1	3.281342699	0.003619074	-	-	-	-	-	-	-	-	-	-	-	-	-	-
TR5100|c6_g1_i1	5.282306908	0.00364357	-	-	-	-	-	-	-	Uncharacterized protein	2.00E-30	Thalassiosira oceanica	DNA integration	-	-	-
TR7513|c0_g1_i1	5.693257656	0.003657615	D4GYV5	7.00E-22	Cysteine desulfurase	Cysteine desulfurase.]---[Selenocysteine lyase.	Cofactor biosynthesis	iron-sulfur cluster biosynthesis	-	Uncharacterized protein	8.00E-91	Thalassiosira oceanica	-	catalytic activity]---[pyridoxal phosphate binding	-	COG0520 csdA Selenocysteine lyase/Cysteine desulfurase Posttranslational modification protein turnover chaperones .]---[cd06453 SufS_like Cysteine desulfurase (SufS)-like. This family belongs to the pyridoxal phosphate (PLP)-dependent aspartate aminotransferase superfamily (fold I). The major groups in this CD correspond to cysteine desulfurase (SufS) and selenocysteine lyase. SufS catalyzes the …
TR1209|c0_g1_i1	-4.49065188	0.003840894	-	-	-	-	-	-	-	-	-	-	-	-	-	-
TR7088|c2_g1_i1	3.755440761	0.003840894	-	-	-	-	-	-	-	-	-	-	-	-	-	-
TR7019|c3_g2_i1	3.179478472	0.003840894	-	-	-	-	-	-	-	-	-	-	-	-	-	-
TR6290|c1_g2_i1	3.895414187	0.003840894	Q6PAX2	4.00E-17	ATPase family AAA domain-containing protein 3-B	-	-	-	-	Uncharacterized protein	3.00E-30	Thalassiosira pseudonana	-	ATP binding	-	pfam00004 AAA ATPase family associated with various cellular activities (AAA). AAA family proteins often perform chaperone-like functions that assist in the assembly operation or disassembly of protein complexes.
TR5112|c1_g1_i1	3.370444534	0.003840894	Q8VHC8	2.00E-113	Lysosomal alpha-mannosidase	Alpha-mannosidase.	-	-	-	Alpha-mannosidase (Fragment)	3.00E-176	Phaeodactylum tricornutum (strain CCAP 1055/1)	mannose metabolic process	alpha-mannosidase activity]---[carbohydrate binding]---[zinc ion binding	-	pfam07748 Glyco_hydro_38C Glycosyl hydrolases family 38 C-terminal domain. Glycosyl hydrolases are key enzymes of carbohydrate metabolizm.]---[PLN02701 PLN02701 alpha-mannosidase.]---[pfam09261 Alpha-mann_mid Alpha mannosidase middle domain. Members of this family adopt a structure consisting of three alpha helices in an immunoglobulin/albumin-binding domain-like fold. They are predominantly foun…
TR1992|c0_g1_i1	-3.883067364	0.003840894	-	-	-	-	-	-	-	-	-	-	-	-	-	-
TR6937|c6_g2_i17	4.653011315	0.004087787	-	-	-	-	-	-	-	Uncharacterized protein	6.00E-10	Acetobacter	-	-	-	-
TR719|c0_g1_i1	4.148416333	0.004087787	-	-	-	-	-	-	-	-	-	-	-	-	-	-
TR6257|c7_g1_i1	-6.30930014	0.004873976	-	-	-	-	-	-	-	-	-	-	-	-	-	-
TR6726|c0_g1_i1	-3.073237495	0.004873976	-	-	-	-	-	-	-	-	-	-	-	-	-	-
TR7103|c5_g1_i1	5.696855464	0.004873976	-	-	-	-	-	-	-	Uncharacterized protein	4.00E-06	Thalassiosira oceanica	DNA integration	nucleic acid binding	-	-
TR6732|c1_g1_i4	3.554127343	0.004873976	-	-	-	-	-	-	-	S-antigen protein (Fragment)	4.00E-32	Heterocephalus glaber	-	-	-	-
TR6660|c0_g1_i1	4.315718522	0.004873976	P30041	7.00E-32	Peroxiredoxin-6	Glutathione peroxidase.]---[Peroxiredoxin.	-	-	-	Putative uncharacterized protein	7.00E-82	Aureococcus anophagefferens	-	antioxidant activity]---[oxidoreductase activity	-	cd03016 PRX_1cys Peroxiredoxin (PRX) family 1-cys PRX subfamily composed of PRXs containing only one conserved cysteine which serves as the peroxidatic cysteine. They are homodimeric thiol-specific antioxidant (TSA) proteins that confer a protective role in cells by reducing and detoxifying hydrogen peroxide peroxynitrite and organic hydroperoxides. As with all other PRXs a cysteine sulfenic acid…
TR4376|c0_g2_i1	4.977575404	0.004873976	-	-	-	-	-	-	-	-	-	-	-	-	-	-
TR6514|c6_g1_i1	6.149056161	0.004873976	A2RUV5	3.00E-37	Probable ATP-dependent DNA helicase HFM1	DNA helicase.	-	-	-	Mer3 meiotic cross-over helicase	1.00E-54	Phaeodactylum tricornutum (strain CCAP 1055/1)	-	ATP binding]---[helicase activity]---[nucleic acid binding	-	COG1204 COG1204 Superfamily II helicase General function prediction only .]---[pfam00270 DEAD DEAD/DEAH box helicase. Members of this family include the DEAD and DEAH box helicases. Helicases are involved in unwinding nucleic acids. The DEAD box helicases are involved in various aspects of RNA metabolizm including nuclear transcription pre mRNA splicing ribosome biogenesis nucleocytoplasmic trans…
TR7174|c15_g2_i1	3.675573709	0.004873976	-	-	-	-	-	-	-	-	-	-	-	-	-	-
TR6724|c4_g1_i1	4.541127459	0.004873976	-	-	-	-	-	-	-	Putative uncharacterized protein	5.00E-118	Ectocarpus siliculosus	-	-	membrane	pfam01145 Band_7 SPFH domain / Band 7 family. This family has been called SPFH Band 7 or PHB domain. Recent phylogenetic analysis has shown this domain to be a slipin or Stomatin-like integral membrane domain conserved from protozoa to mammals.]---[COG0330 HflC Membrane protease subunits stomatin/prohibitin homologs Posttranslational modification protein turnover chaperones .]---[smart00244 PHB p…
TR6570|c10_g1_i4	3.491020895	0.005036962	-	-	-	-	-	-	-	hypothetical protein partial	4.00E-07	Pleurocapsa sp. PCC 7319	-	-	-	cd05379 SCP_bacterial SCP_bacterial SCP-like extracellular protein domain as found in bacteria and archaea. The wider family of SCP containing proteins includes plant pathogenesis-related protein 1 (PR-1) CRISPs mammalian cysteine-rich secretory proteins and allergen 5 from vespid venom. It has been proposed that SCP domains may function as endopeptidases. Little is known about the biological rol…
TR6732|c1_g1_i8	3.536317534	0.005303783	-	-	-	-	-	-	-	S-antigen protein (Fragment)	6.00E-30	Heterocephalus glaber	-	-	-	-
TR3030|c0_g1_i1	-3.444280884	0.005360565	-	-	-	-	-	-	-	-	-	-	-	-	-	-
TR7092|c10_g5_i1	3.991155013	0.005670385	P04146	1.00E-08	Copia protein	-	-	-	-	Uncharacterized protein (Fragment)	2.00E-53	Thalassiosira oceanica	-	-	-	pfam07727 RVT_2 Reverse transcriptase (RNA-dependent DNA polymerase). A reverse transcriptase gene is usually indicative of a mobile element such as a retrotransposon or retrovirus. Reverse transcriptases occur in a variety of mobile elements including retrotransposons retroviruses group II introns bacterial msDNAs hepadnaviruses and caulimoviruses. This Pfam entry includes reverse transcriptases…
TR6382|c8_g2_i1	4.283908198	0.005670385	Q5WBL0	1.00E-18	Aliphatic sulfonates import ATP-binding protein SsuB 3	-	-	-	-	ABC transporter	9.00E-21	Thalassiosira pseudonana	-	ATP binding]---[ATPase activity	membrane	COG1131 CcmA ABC-type multidrug transport system ATPase component Defense mechanisms .]---[cd03225 ABC_cobalt_CbiO_domain1 First domain of the ATP-binding cassette component of cobalt transport system. Domain I of the ABC component of a cobalt transport family found in bacteria archaea and eukaryota. The transition metal cobalt is an essential component of many enzymes and must be transported int…
TR453|c0_g2_i1	4.378026932	0.005731504	-	-	-	-	-	-	-	-	-	-	-	-	-	-
TR4544|c0_g1_i1	4.0283556	0.005731504	-	-	-	-	-	-	-	-	-	-	-	-	-	-
TR2187|c0_g1_i1	4.714499935	0.005800036	-	-	-	-	-	-	-	Uncharacterized protein (Fragment)	3.00E-11	Thalassiosira oceanica	-	-	-	-
TR6659|c1_g2_i1	3.523266786	0.005873378	-	-	-	-	-	-	-	-	-	-	-	-	-	-
TR6732|c1_g1_i9	3.46250593	0.005956797	-	-	-	-	-	-	-	S-antigen protein (Fragment)	4.00E-32	Heterocephalus glaber	-	-	-	-
TR6514|c1_g2_i1	5.202548588	0.006167074	-	-	-	-	-	-	-	-	-	-	-	-	-	-
TR7057|c3_g3_i2	4.209407905	0.006357057	-	-	-	-	-	-	-	-	-	-	-	-	-	-
TR1178|c0_g1_i1	3.826986082	0.006976303	-	-	-	-	-	-	-	-	-	-	-	-	-	-
TR4945|c0_g1_i1	3.452815168	0.006992057	-	-	-	-	-	-	-	-	-	-	-	-	-	-
TR7125|c5_g1_i1	4.457978064	0.007004422	-	-	-	-	-	-	-	Uncharacterized protein (Fragment)	1.00E-11	Thalassiosira oceanica	oxidation-reduction process]---[superoxide metabolic process	metal ion binding	-	-
TR6106|c9_g1_i1	4.673255243	0.0070325	-	-	-	-	-	-	-	-	-	-	-	-	-	-
TR936|c0_g1_i1	3.307489809	0.0070325	Q9SCW4	2.00E-11	Heat stress transcription factor B-2a	-	-	-	-	Uncharacterized protein	2.00E-34	Thalassiosira pseudonana	-	sequence-specific DNA binding]---[sequence-specific DNA binding transcription factor activity	nucleus	pfam00447 HSF_DNA-bind HSF-type DNA-binding. ]---[COG5169 HSF1 Heat shock transcription factor Transcription .]---[smart00415 HSF heat shock factor.
TR4360|c2_g2_i1	3.90563968	0.007449585	P08159	3.00E-09	6-hydroxy-D-nicotine oxidase	(R)-6-hydroxynicotine oxidase.	Alkaloid degradation	nicotine degradation	-	Uncharacterized protein	2.00E-78	Emiliania huxleyi CCMP1516	-	flavin adenine dinucleotide binding]---[UDP-N-acetylmuramate dehydrogenase activity	-	pfam01565 FAD_binding_4 FAD binding domain. This family consists of various enzymes that use FAD as a co-factor most of the enzymes are similar to oxygen oxidoreductase. One of the enzymes Vanillyl-alcohol oxidase (VAO) has a solved structure the alignment includes the FAD binding site called the PP-loop between residues 99-110. The FAD molecule is covalently bound in the known structure however …
TR2540|c0_g1_i1	4.344661898	0.007449585	-	-	-	-	-	-	-	Uncharacterized protein (Fragment)	1.00E-20	Thalassiosira oceanica	-	-	-	-
TR6563|c12_g1_i1	5.426778154	0.007483619	-	-	-	-	-	-	-	-	-	-	-	-	-	-
TR1967|c0_g1_i1	-3.00484448	0.008516829	-	-	-	-	-	-	-	-	-	-	-	-	-	COG1196 Smc Chromosome segregation ATPases Cell division and chromosome partitioning .]---[TIGR02168 Chromosome_partition_protein_Smc chromosome segregation protein SMC common bacterial type. SMC (structural maintenance of chromosomes) proteins bind DNA and act in organizing and segregating chromosomes for partition. SMC proteins are found in bacteria archaea and eukaryotes. This family represent…
TR5920|c0_g1_i1	3.422122687	0.008516829	-	-	-	-	-	-	-	-	-	-	-	-	-	-
TR6106|c2_g1_i1	5.41435626	0.008516829	-	-	-	-	-	-	-	-	-	-	-	-	-	-
TR7173|c4_g1_i1	5.602394915	0.00903315	-	-	-	-	-	-	-	-	-	-	-	-	-	-
TR6413|c4_g1_i1	3.357552914	0.009773065	Q40255	1.00E-162	Probable aldehyde dehydrogenase	Aldehyde dehydrogenase (NAD( )).	-	-	-	Uncharacterized protein (Fragment)	0	Thalassiosira oceanica	-	oxidoreductase activity, acting on the aldehyde or oxo group of donors, NAD or NADP as acceptor	-	cd07126 ALDH_F12_P5CDH Delta(1)-pyrroline-5-carboxylate dehydrogenase ALDH family 12. Delta(1)-pyrroline-5-carboxylate dehydrogenase (P5CDH EC 1.5.1.12) family 12 a proline catabolic enzyme of the aldehyde dehydrogenase (ALDH) protein superfamily. P5CDH is a mitochondrial enzyme involved in proline degradation and catalyzes the NAD -dependent conversion of P5C to glutamate. The P5CDH ALDH12A1 gen…
TR6456|c0_g1_i1	5.111610167	0.009823	-	-	-	-	-	-	-	-	-	-	-	-	-	-
TR1967|c0_g1_i2	-2.990744474	0.009823	-	-	-	-	-	-	-	Uncharacterized protein	2.00E-07	Thalassiosira pseudonana	-	-	-	COG1196 Smc Chromosome segregation ATPases Cell division and chromosome partitioning .]---[COG0419 SbcC ATPase involved in DNA repair DNA replication recombination and repair .]---[TIGR02168 Chromosome_partition_protein_Smc chromosome segregation protein SMC common bacterial type. SMC (structural maintenance of chromosomes) proteins bind DNA and act in organizing and segregating chromosomes for p…
TR5307|c0_g1_i1	3.690664802	0.009823	Q80VN0	3.00E-24	Coiled-coil domain-containing protein 37	-	-	-	-	Putative uncharacterized protein	2.00E-58	Aureococcus anophagefferens	-	-	-	pfam13863 DUF4200 Domain of unknown function (DUF4200). This family is found in eukaryotes. It is a coiled-coil domain of unknwon function.]---[TIGR04523 conserved_hypothetical_protein helix-rich Mycoplasma protein. Members of this family occur strictly within a subset of Mycoplasma species. Members average 750 amino acids in length including signal peptide. Sequences are predicted (Jpred 3) to b…
TR6828|c12_g1_i1	3.64149957	0.009971871	-	-	-	-	-	-	-	Uncharacterized protein	5.00E-12	Thalassiosira oceanica	-	nucleic acid binding	-	-
TR3049|c0_g1_i1	5.433507037	0.010118435	-	-	-	-	-	-	-	-	-	-	-	-	-	-
TR3068|c0_g3_i1	3.477457683	0.010210983	-	-	-	-	-	-	-	Predicted protein	7.00E-27	Thalassiosira pseudonana	-	-	-	-
TR6832|c3_g1_i1	-3.631126942	0.010220816	-	-	-	-	-	-	-	Pol protein (Fragment)	8.00E-33	Thalassiosira pseudonana	-	-	-	-
TR2623|c0_g1_i1	3.345632754	0.010242251	-	-	-	-	-	-	-	Predicted protein	2.00E-45	Phaeodactylum tricornutum (strain CCAP 1055/1)	-	-	-	cd00200 WD40 WD40 domain found in a number of eukaryotic proteins that cover a wide variety of functions including adaptor/regulatory modules in signal transduction pre-mRNA processing and cytoskeleton assembly typically contains a GH dipeptide 11-24 residues from its N-terminus and the WD dipeptide at its C-terminus and is 40 residues long hence the name WD40 between GH and WD lies a conserved c…
TR5418|c1_g1_i1	3.455157389	0.010242251	Q8N413	4.00E-22	Solute carrier family 25 member 45	-	-	-	-	Predicted protein	1.00E-62	Phaeodactylum tricornutum (strain CCAP 1055/1)	transport	-	integral to membrane	pfam00153 Mito_carr Mitochondrial carrier protein. ]---[PTZ00169 PTZ00169 ADP/ATP transporter on adenylate translocase Provisional.
TR2871|c1_g1_i1	3.828035857	0.010663887	-	-	-	-	-	-	-	Predicted protein	8.00E-49	Phaeodactylum tricornutum (strain CCAP 1055/1)	-	-	-	-
TR3564|c0_g1_i1	3.979219403	0.011390636	-	-	-	-	-	-	-	Predicted protein	3.00E-27	Phaeodactylum tricornutum (strain CCAP 1055/1)	-	-	-	-
TR7169|c1_g1_i1	-4.322786509	0.011390636	-	-	-	-	-	-	-	SAM dependent carboxyl methyltransferase	4.00E-15	Williamsia sp. D3	-	methyltransferase activity	-	pfam03492 Methyltransf_7 SAM dependent carboxyl methyltransferase. This family of plant methyltransferases contains enzymes that act on a variety of substrates including salicylic acid jasmonic acid and 7-Methylxanthine. Caffeine is synthesized through sequential three-step methylation of xanthine derivatives at positions 7-N 3-N and 1-N. The protein 7-methylxanthine methyltransferase (designated…
TR7253|c0_g1_i1	4.727121782	0.011390636	P0A934	8.00E-09	Putative polysaccharide export protein GfcE	-	-	-	-	Polysaccharide biosynthesis/export protein	2.00E-123	Roseovarius	-	polysaccharide transmembrane transporter activity	membrane	COG1596 Wza Periplasmic protein involved in polysaccharide export contains SLBB domain of b-grasp fold Cell wall/membrane/envelope biogenesis .]---[pfam02563 Poly_export Polysaccharide biosynthesis/export protein. This is a family of periplasmic proteins involved in polysaccharide biosynthesis and/or export.]---[PRK15078 PRK15078 polysaccharide export protein Wza Provisional.]---[TIGR03028 EpsE p…
TR268|c0_g1_i1	4.414276429	0.011390636	Q84XB6	2.00E-12	Photosystem II 12 kDa extrinsic protein chloroplastic	-	-	-	-	Uncharacterized protein	1.00E-29	Thalassiosira pseudonana	photosynthesis]---[photosystem II stabilization	-	extrinsic to membrane]---[oxygen evolving complex	pfam06514 PsbU Photosystem II 12 kDa extrinsic protein (PsbU). This family consists of several photosystem II 12 kDa extrinsic protein (PsbU) proteins from cyanobacteria and algae. PsbU is an extrinsic protein of the photosystem II complex of cyanobacteria and red algae. PsbU is known to stabilize the oxygen-evolving machinery of the photosystem II complex against heat-induced inactivation. This …
TR7169|c10_g1_i1	2.790720005	0.011390636	-	-	-	-	-	-	-	-	-	-	-	-	-	-
TR6382|c7_g1_i1	3.723330346	0.011684701	-	-	-	-	-	-	-	-	-	-	-	-	-	-
TR6030|c2_g1_i1	4.886537406	0.012053039	-	-	-	-	-	-	-	-	-	-	-	-	-	-
TR6670|c12_g3_i1	4.053994337	0.012053039	-	-	-	-	-	-	-	-	-	-	-	-	-	-
TR3277|c0_g1_i1	-3.058347304	0.012550119	-	-	-	-	-	-	-	-	-	-	-	-	-	-
TR6659|c0_g1_i1	3.627898857	0.012550119	Q9HYH5	1.00E-24	Putative aldolase class 2 protein PA3430	-	-	-	-	Uncharacterized protein	1.00E-74	Thalassiosira oceanica	-	-	-	PRK07044 PRK07044 aldolase II superfamily protein Provisional.]---[pfam02826 2-Hacid_dh_C D-isomer specific 2-hydroxyacid dehydrogenase NAD binding domain. This domain is inserted into the catalytic domain the large dehydrogenase and D-lactate dehydrogenase families in SCOP. N-terminal portion of which is represented by family pfam00389.]---[COG0111 SerA Phosphoglycerate dehydrogenase and related…
TR5292|c3_g1_i1	-5.526285157	0.012550119	-	-	-	-	-	-	-	-	-	-	-	-	-	pfam13843 DDE_Tnp_1_7 Transposase IS4.
TR7364|c0_g1_i1	4.047446975	0.012880293	-	-	-	-	-	-	-	phage protein Gp37/Gp68	2.00E-97	Rhizobium galegae	-	-	-	pfam07505 Gp37_Gp68 Phage protein Gp37/Gp68. Homologues of phage proteins Gp37 and Gp68 are found in several bacteria.]---[COG4422 COG4422 Bacteriophage protein gp37 Function unknown .]---[TIGR04471 hypothetical_protein_ALIPUT_00463 radical SAM mobile pair protein A. Members of this family are the upstream member (A) of a pair of tandem-encoded radical SAM enzymes. Most of these radical SAM gene …
TR6729|c0_g2_i1	4.431845448	0.013001336	-	-	-	-	-	-	-	-	-	-	-	-	-	-
TR6287|c17_g1_i1	8.377147621	0.013487713	-	-	-	-	-	-	-	-	-	-	-	-	-	-
TR5049|c0_g1_i1	-3.676589113	0.013531994	Q6GPV5	1.00E-10	E3 ubiquitin-protein ligase RNF181	-	Protein modification	protein ubiquitination	-	Uncharacterized protein	2.00E-10	Phaseolus vulgaris	protein ubiquitination	ligase activity]---[zinc ion binding	-	pfam13639 zf-RING_2 Ring finger domain. ]---[cd00162 RING RING-finger (Really Interesting New Gene) domain a specialized type of Zn-finger of 40 to 60 residues that binds two atoms of zinc defined by the 'cross-brace' motif C-X2-C-X(9-39)-C-X(1-3)- H-X(2-3)-(N/C/H)-X2-C-X(4-48)C-X2-C probably involved in mediating protein-protein interactions identified in a proteins with a wide range of function…
TR6787|c6_g2_i1	3.457513945	0.013747362	-	-	-	-	-	-	-	Pol protein (Fragment)	3.00E-90	Thalassiosira pseudonana	DNA integration	nucleic acid binding	-	pfam13976 gag_pre-integrs GAG-pre-integrase domain. This domain is found associated with retroviral insertion elements and lies just upstream of the integrase region on the polyproteins.
TR1159|c0_g1_i1	3.034972802	0.013747362	O25903	3.00E-06	1-acyl-sn-glycerol-3-phosphate acyltransferase	1-acylglycerol-3-phosphate O-acyltransferase.	Phospholipid metabolism	CDP-diacylglycerol biosynthesis	CDP-diacylglycerol from sn-glycerol 3-phosphate: step 2/3	Uncharacterized protein	1.00E-105	Thalassiosira pseudonana	-	transferase activity, transferring acyl groups	-	cd07989 LPLAT_AGPAT-like Lysophospholipid Acyltransferases (LPLATs) of Glycerophospholipid Biosynthesis AGPAT-like. Lysophospholipid acyltransferase (LPLAT) superfamily member acyltransferases of de novo and remodeling pathways of glycerophospholipid biosynthesis which catalyze the incorporation of an acyl group from either acylCoAs or acyl-acyl carrier proteins (acylACPs) into acceptors such as …
TR3378|c4_g1_i1	5.418088573	0.013747362	-	-	-	-	-	-	-	-	-	-	-	-	-	-
TR6524|c1_g2_i1	2.706582455	0.013747362	-	-	-	-	-	-	-	Predicted protein	3.00E-66	Phaeodactylum tricornutum (strain CCAP 1055/1)	transmembrane transport	calcium ion binding	integral to membrane	cd00051 EFh EF-hand calcium binding motif A diverse superfamily of calcium sensors and calcium signal modulators most examples in this alignment model have 2 active canonical EF hands. Ca2 binding induces a conformational change in the EF-hand motif leading to the activation or inactivation of target proteins. EF-hands tend to occur in pairs or higher copy numbers.
TR6383|c0_g2_i1	3.755073935	0.013921444	-	-	-	-	-	-	-	-	-	-	-	-	-	-
TR3393|c1_g1_i1	3.925977612	0.01436266	Q8K354	1.00E-07	Carbonyl reductase NADPH 3	Carbonyl reductase (NADPH).	-	-	-	Uncharacterized protein (Fragment)	2.00E-88	Thalassiosira oceanica	-	oxidoreductase activity	-	cd05324 carb_red_PTCR-like_SDR_c Porcine testicular carbonyl reductase (PTCR)-like classical (c) SDRs. PTCR is a classical SDR which catalyzes the NADPH-dependent reduction of ketones on steroids and prostaglandins. Unlike most SDRs PTCR functions as a monomer. This subgroup also includes human carbonyl reductase 1 (CBR1) and CBR3. CBR1 is an NADPH-dependent SDR with broad substrate specificity a…
TR3773|c1_g1_i1	5.017978937	0.014837354	-	-	-	-	-	-	-	Uncharacterized protein	4.00E-06	Lactobacillus salivarius	-	-	-	-
TR3068|c0_g1_i1	3.759462109	0.015140774	-	-	-	-	-	-	-	-	-	-	-	-	-	-
TR6030|c4_g2_i1	4.940614503	0.015408716	-	-	-	-	-	-	-	Predicted protein (Fragment)	7.00E-09	Phaeodactylum tricornutum (strain CCAP 1055/1)	-	-	-	-
TR1078|c1_g1_i1	-3.341752613	0.015718236	Q942D6	2.00E-11	Heat stress transcription factor C-1b	-	-	-	-	Predicted protein	2.00E-23	Phaeodactylum tricornutum (strain CCAP 1055/1)	-	sequence-specific DNA binding]---[sequence-specific DNA binding transcription factor activity	nucleus	pfam00447 HSF_DNA-bind HSF-type DNA-binding. ]---[smart00415 HSF heat shock factor. ]---[COG5169 HSF1 Heat shock transcription factor Transcription .
TR6877|c1_g1_i1	3.556161334	0.015718236	-	-	-	-	-	-	-	Predicted protein	9.00E-153	Phaeodactylum tricornutum (strain CCAP 1055/1)	DNA integration	nucleic acid binding]---[zinc ion binding	-	pfam07727 RVT_2 Reverse transcriptase (RNA-dependent DNA polymerase). A reverse transcriptase gene is usually indicative of a mobile element such as a retrotransposon or retrovirus. Reverse transcriptases occur in a variety of mobile elements including retrotransposons retroviruses group II introns bacterial msDNAs hepadnaviruses and caulimoviruses. This Pfam entry includes reverse transcriptases…
TR453|c0_g1_i1	5.09538035	0.015789914	-	-	-	-	-	-	-	-	-	-	-	-	-	-
TR5653|c3_g1_i1	3.803789028	0.016092892	-	-	-	-	-	-	-	-	-	-	-	-	-	-
TR117|c0_g1_i1	4.801812949	0.016092892	-	-	-	-	-	-	-	-	-	-	-	-	-	-
TR5704|c1_g1_i2	2.867292713	0.016140471	-	-	-	-	-	-	-	-	-	-	-	-	-	-
TR6747|c3_g2_i1	2.721735292	0.016468616	-	-	-	-	-	-	-	-	-	-	-	-	-	-
TR7166|c4_g1_i1	8.80464612	0.016468616	-	-	-	-	-	-	-	-	-	-	-	-	-	-
TR6843|c1_g2_i1	3.230994004	0.016468616	P14885	9.00E-28	Gelsolin (Fragment)	-	-	-	-	Villin	1.00E-40	Capsaspora owczarzaki (strain ATCC 30864)	cytoskeleton organization	-	-	cd11293 gelsolin_S4_like Gelsolin sub-domain 4-like domain found in gelsolin severin villin and related proteins. Gelsolin repeats occur in gelsolin severin villin advillin villidin supervillin flightless quail fragmin and other proteins usually in several copies. They co-occur with villin headpiece domains leucine-rich repeats and several other domains. These gelsolin-related actin binding prote…
TR7186|c6_g2_i10	3.753854314	0.017321885	-	-	-	-	-	-	-	Pol protein	2.00E-44	Phaeodactylum tricornutum	-	nucleic acid binding	-	cd09272 RNase_HI_RT_Ty1 Ty1/Copia family of RNase HI in long-term repeat retroelements. Ribonuclease H (RNase H) enzymes are divided into two major families Type 1 and Type 2 based on amino acid sequence similarities and biochemical properties. RNase H is an endonuclease that cleaves the RNA strand of an RNA/DNA hybrid in a sequence non-specific manner in the presence of divalent cations. RNase H…
TR1311|c0_g1_i1	4.74438534	0.017491051	-	-	-	-	-	-	-	DNA methyltransferase	4.00E-66	Rhizobium sp. YR295	-	-	-	pfam05063 MT-A70 MT-A70. MT-A70 is the S-adenosylmethionine-binding subunit of human mRNA m6A methyl-transferase (MTase) an enzyme that sequence-specifically methylates adenines in pre-mRNAs.]---[COG4725 IME4 Transcriptional activator adenine-specific DNA methyltransferase Signal transduction mechanisms / Transcription .
TR6798|c1_g1_i1	4.039279789	0.017491051	-	-	-	-	-	-	-	hypothetical protein SAMD00019534_081130 partial	3.00E-06	Acytostelium subglobosum LB1	-	-	-	-
TR6726|c2_g2_i1	-2.710380133	0.017878774	O49318	2.00E-08	Probable leucine-rich repeat receptor-like protein kinase At2g33170	Non-specific serine/threonine protein kinase.	-	-	-	Uncharacterized protein (Fragment)	3.00E-12	Thalassiosira pseudonana	-	-	-	PLN03150 PLN03150 hypothetical protein Provisional.]---[PLN00113 PLN00113 leucine-rich repeat receptor-like protein kinase Provisional.
TR6357|c6_g1_i1	3.281007812	0.017878774	-	-	-	-	-	-	-	-	-	-	-	-	-	cd12108 Hr-like Hemerythrin-like domain. Hemerythrin (Hr) like domains have the same four alpha helix bundle and a similar but slightly different active site structure than hemerythrin. They are non-heme diiron binding proteins mainly found in bacteria and eukaryotes. Like Hr they may be involved in oxygen transport or like human FBXL5 (F-box and leucine-rich repeat protein 5) a member of this gr…
TR264|c0_g1_i1	5.163829522	0.018262196	P41151	8.00E-06	Heat stress transcription factor A-1a	-	-	-	-	Uncharacterized protein	3.00E-29	Thalassiosira oceanica	-	sequence-specific DNA binding]---[sequence-specific DNA binding transcription factor activity	nucleus	pfam00447 HSF_DNA-bind HSF-type DNA-binding. ]---[COG5169 HSF1 Heat shock transcription factor Transcription .]---[smart00415 HSF heat shock factor.
TR6539|c3_g1_i1	4.049911161	0.018686284	A1BEV6	1.00E-16	UPF0301 protein Cpha266_0885	-	-	-	-	Predicted protein	2.00E-118	Phaeodactylum tricornutum (strain CCAP 1055/1)	-	-	-	pfam02622 DUF179 Uncharacterized ACR COG1678. ]---[PRK00228 PRK00228 hypothetical protein Validated.]---[COG1678 COG1678 Putative transcriptional regulator Transcription .
TR6474|c13_g1_i1	4.372051071	0.019025073	-	-	-	-	-	-	-	-	-	-	-	-	-	-
TR3895|c0_g1_i2	3.179463611	0.020041326	Q75VR0	5.00E-27	Two pore calcium channel protein 1B	-	-	-	-	Predicted protein (Fragment)	4.00E-88	Phaeodactylum tricornutum (strain CCAP 1055/1)	-	calcium ion binding]---[voltage-gated calcium channel activity	integral to membrane	pfam00520 Ion_trans Ion transport protein. This family contains Sodium Potassium Calcium ion channels. This family is 6 transmembrane helices in which the last two helices flank a loop which determines ion selectivity. In some sub-families (e.g. Na channels) the domain is repeated four times whereas in others (e.g. K channels) the protein forms as a tetramer in the membrane. A bacterial structure…
TR894|c0_g1_i1	3.64686112	0.020700405	-	-	-	-	-	-	-	-	-	-	-	-	-	-
TR1935|c0_g1_i1	3.942739603	0.020839421	-	-	-	-	-	-	-	Uncharacterized protein	0	Thalassiosira pseudonana	-	-	-	smart00752 HTTM Horizontally Transferred TransMembrane Domain. Sequence analysis of vitamin K dependent gamma-carboxylases (VKGC) revealed the presence of a novel domain HTTM (Horizontally Transferred TransMembrane) in its N-terminus. In contrast to most known domains HTTM contains four transmembrane regions. Its occurrence in eukaryotes bacteria and archaea is more likely caused by horizontal ge…
TR3895|c0_g1_i1	3.180448343	0.021042655	Q94KI8	6.00E-32	Two pore calcium channel protein 1	-	-	-	-	Predicted protein (Fragment)	3.00E-94	Phaeodactylum tricornutum (strain CCAP 1055/1)	-	calcium ion binding]---[voltage-gated calcium channel activity	integral to membrane	pfam00520 Ion_trans Ion transport protein. This family contains Sodium Potassium Calcium ion channels. This family is 6 transmembrane helices in which the last two helices flank a loop which determines ion selectivity. In some sub-families (e.g. Na channels) the domain is repeated four times whereas in others (e.g. K channels) the protein forms as a tetramer in the membrane. A bacterial structure…
TR6814|c0_g1_i1	3.788910802	0.021126216	-	-	-	-	-	-	-	-	-	-	-	-	-	-
TR5996|c9_g2_i1	3.235676131	0.02179953	-	-	-	-	-	-	-	Predicted protein	4.00E-06	Phaeodactylum tricornutum (strain CCAP 1055/1)	-	-	-	-
TR6927|c8_g1_i1	8.681789808	0.02179953	-	-	-	-	-	-	-	-	-	-	-	-	-	-
TR6514|c0_g1_i1	3.801425761	0.02192239	A2RUV5	3.00E-65	Probable ATP-dependent DNA helicase HFM1	DNA helicase.	-	-	-	Mer3 meiotic cross-over helicase	2.00E-83	Phaeodactylum tricornutum (strain CCAP 1055/1)	-	ATP binding]---[helicase activity]---[nucleic acid binding	-	COG1204 COG1204 Superfamily II helicase General function prediction only .]---[PRK01172 PRK01172 ski2-like helicase Provisional.]---[PRK00254 PRK00254 ski2-like helicase Provisional.]---[PRK02362 PRK02362 ski2-like helicase Provisional.]---[COG4581 COG4581 Superfamily II RNA helicase DNA replication recombination and repair .]---[cd00079 HELICc Helicase superfamily c-terminal domain associated wi…
TR7051|c2_g1_i1	3.210677233	0.021962527	Q4UMH6	2.00E-07	Putative ankyrin repeat protein RF_0381	-	-	-	-	Ankyrin repeat-rich vertebrate like protein (Fragment)	8.00E-36	Thalassiosira pseudonana	-	-	-	cd00204 ANK ankyrin repeats ankyrin repeats mediate protein-protein interactions in very diverse families of proteins. The number of ANK repeats in a protein can range from 2 to over 20 (ankyrins for example). ANK repeats may occur in combinations with other types of domains. The structural repeat unit contains two antiparallel helices and a beta-hairpin repeats are stacked in a superhelical arra…
TR6563|c4_g1_i1	3.482557638	0.021962527	-	-	-	-	-	-	-	-	-	-	-	-	-	-
TR925|c0_g1_i1	5.647710184	0.021962527	-	-	-	-	-	-	-	Predicted protein	2.00E-33	Thalassiosira pseudonana	-	-	-	-
TR7160|c2_g1_i1	3.878458203	0.022068825	-	-	-	-	-	-	-	Uncharacterized protein (Fragment)	5.00E-75	Thalassiosira oceanica	-	-	-	TIGR01444 2-O-methyltransferase_NoeI methyltransferase FkbM family. Members of this family are characterized by two well-conserved short regions separated by a variable in both sequence and length. The first of the two regions is found in a large number of proteins outside this subfamily a number of which have been characterized as methyltransferases. One member of the present family FkbM was sho…
TR6398|c0_g1_i1	4.228028053	0.022705225	P35520	2.00E-173	Cystathionine beta-synthase	Cystathionine beta-synthase.	Amino-acid biosynthesis	L-cysteine biosynthesis	L-cysteine from L-homocysteine and L-serine: step 1/2	Cystathionine beta-synthase	0	Phaeodactylum tricornutum (strain CCAP 1055/1)	cysteine biosynthetic process from serine]---[cysteine biosynthetic process via cystathionine	cystathionine beta-synthase activity	cytoplasm	TIGR01137 Cystathionine_beta-synthase cystathionine beta-synthase. Members of this family closely resemble cysteine synthase but contain an additional C-terminal CBS domain. The function of any bacterial member included in this family is proposed but not proven. Amino acid biosynthesis Serine family .]---[cd01561 CBS_like CBS_like This subgroup includes Cystathionine beta-synthase (CBS) and Cyste…
TR4894|c2_g1_i1	3.010698047	0.02291882	-	-	-	-	-	-	-	-	-	-	-	-	-	-
TR7181|c5_g2_i2	4.736248174	0.023016741	-	-	-	-	-	-	-	Uncharacterized protein	6.00E-15	Oribacterium sp. oral taxon 078 str. F0262	-	-	-	-
TR6188|c1_g1_i1	4.19458662	0.023016741	-	-	-	-	-	-	-	-	-	-	-	-	-	-
TR2954|c1_g1_i1	2.973217192	0.023033587	-	-	-	-	-	-	-	Predicted protein	8.00E-101	Phaeodactylum tricornutum (strain CCAP 1055/1)	-	iron-sulfur cluster binding	-	pfam13459 Fer4_15 4Fe-4S single cluster domain. ]---[pfam13370 Fer4_13 4Fe-4S single cluster domain. ]---[COG1141 Fer Ferredoxin Energy production and conversion .
TR6612|c5_g1_i1	3.012404824	0.023588092	Q54MH0	7.00E-23	Probable serine/threonine-protein kinase fhkD	Non-specific serine/threonine protein kinase.	-	-	-	Predicted protein	4.00E-137	Phaeodactylum tricornutum (strain CCAP 1055/1)	-	serine-type peptidase activity	-	smart00220 S_TKc Serine/Threonine protein kinases catalytic domain. Phosphotransferases. Serine or threonine-specific kinase subfamily.]---[pfam00069 Pkinase Protein kinase domain. ]---[cd05117 STKc_CAMK The catalytic domain of CAMK family Serine/Threonine Kinases. STKs catalyze the transfer of the gamma-phosphoryl group from ATP to serine/threonine residues on protein substrates. CaMKs are multi…
TR5704|c1_g1_i1	2.890756371	0.023664012	-	-	-	-	-	-	-	-	-	-	-	-	-	-
TR5980|c1_g3_i1	3.554926109	0.0236972	-	-	-	-	-	-	-	Putative uncharacterized protein	1.00E-155	Ectocarpus siliculosus	-	-	-	-
TR1616|c0_g2_i1	5.42721716	0.023883305	-	-	-	-	-	-	-	-	-	-	-	-	-	-
TR3936|c1_g2_i1	2.776271072	0.023883305	Q58EB4	2.00E-47	3-hydroxyisobutyryl-CoA hydrolase mitochondrial	3-hydroxyisobutyryl-CoA hydrolase.	Amino-acid degradation	L-valine degradation	-	Uncharacterized protein	2.00E-56	Thalassiosira oceanica	-	catalytic activity	-	PRK05617 PRK05617 3-hydroxyisobutyryl-CoA hydrolase Provisional.]---[PLN02988 PLN02988 3-hydroxyisobutyryl-CoA hydrolase.]---[PLN02874 PLN02874 3-hydroxyisobutyryl-CoA hydrolase-like protein.]---[COG1024 CaiD Enoyl-CoA hydratase/carnithine racemase Lipid metabolism .]---[cd06558 crotonase-like Crotonase/Enoyl-Coenzyme A (CoA) hydratase superfamily. This superfamily contains a diverse set of enzym…
TR4360|c2_g1_i1	3.303668071	0.023883305	-	-	-	-	-	-	-	Putative isoamyl alcohol oxidase protein	1.00E-12	Eutypa lata (strain UCR-EL1)	-	flavin adenine dinucleotide binding]---[UDP-N-acetylmuramate dehydrogenase activity	-	-
TR927|c0_g1_i1	2.838608486	0.024163204	P39858	2.00E-33	Protein CapI	-	Capsule biogenesis	capsule polysaccharide biosynthesis	-	Nucleoside-diphosphate-sugar epimerase	4.00E-113	Dactylococcopsis salina	-	catalytic activity]---[coenzyme binding	-	cd05253 UDP_GE_SDE_e UDP glucuronic acid epimerase extended (e) SDRs. This subgroup contains UDP-D-glucuronic acid 4-epimerase an extended SDR which catalyzes the conversion of UDP-alpha-D-glucuronic acid to UDP-alpha-D-galacturonic acid. This group has the SDR's canonical catalytic tetrad and the TGxxGxxG NAD-binding motif of the extended SDRs. Extended SDRs are distinct from classical SDRs. In …
TR4376|c6_g1_i1	5.247847905	0.024226763	-	-	-	-	-	-	-	-	-	-	-	-	-	-
TR6774|c0_g2_i2	3.857964173	0.024554528	-	-	-	-	-	-	-	-	-	-	-	-	-	-
TR6456|c9_g2_i1	3.195676603	0.024554528	-	-	-	-	-	-	-	-	-	-	-	-	-	-
TR3451|c0_g1_i1	4.472337665	0.024554528	Q54P77	2.00E-83	Probable 4-coumarate--CoA ligase 1	4-coumarate--CoA ligase.	Phytoalexin biosynthesis	3,4',5-trihydroxystilbene biosynthesis	3,4',5-trihydroxystilbene from trans-4-coumarate: step 1/2	Coumaryl-coa ligase	1.00E-156	Phaeodactylum tricornutum (strain CCAP 1055/1)	-	ligase activity	-	cd05911 Firefly_Luc_like Firefly luciferase of light emitting insects and 4-Coumarate-CoA Ligase (4CL). This family contains two functionally unique groups of proteins one group is insect firefly luciferases and the other is plant 4-coumarate coenzyme A ligases. However they share significant sequence similarity in spite of their functional diversity. Luciferase catalyzes the production of light …
TR6862|c1_g1_i1	4.794807806	0.024554528	-	-	-	-	-	-	-	-	-	-	-	-	-	-
TR6506|c0_g1_i1	4.960820077	0.024554528	-	-	-	-	-	-	-	-	-	-	-	-	-	-
TR6612|c5_g1_i2	2.986092311	0.024554528	Q54MH0	7.00E-23	Probable serine/threonine-protein kinase fhkD	Non-specific serine/threonine protein kinase.	-	-	-	Predicted protein	1.00E-158	Phaeodactylum tricornutum (strain CCAP 1055/1)	-	serine-type peptidase activity	-	smart00220 S_TKc Serine/Threonine protein kinases catalytic domain. Phosphotransferases. Serine or threonine-specific kinase subfamily.]---[pfam00069 Pkinase Protein kinase domain. ]---[cd05117 STKc_CAMK The catalytic domain of CAMK family Serine/Threonine Kinases. STKs catalyze the transfer of the gamma-phosphoryl group from ATP to serine/threonine residues on protein substrates. CaMKs are multi…
TR6843|c1_g1_i1	3.314452597	0.024692179	O75366	7.00E-87	Advillin	-	-	-	-	Uncharacterized protein	5.00E-101	Pythium ultimum DAOM BR144	cytoskeleton organization	-	-	cd11293 gelsolin_S4_like Gelsolin sub-domain 4-like domain found in gelsolin severin villin and related proteins. Gelsolin repeats occur in gelsolin severin villin advillin villidin supervillin flightless quail fragmin and other proteins usually in several copies. They co-occur with villin headpiece domains leucine-rich repeats and several other domains. These gelsolin-related actin binding prote…
TR6356|c2_g2_i1	2.7230953	0.024777812	P10978	8.00E-27	Retrovirus-related Pol polyprotein from transposon TNT 1-94	RNA-directed DNA polymerase.	-	-	-	Uncharacterized protein (Fragment)	9.00E-132	Thalassiosira oceanica	-	-	-	cd09272 RNase_HI_RT_Ty1 Ty1/Copia family of RNase HI in long-term repeat retroelements. Ribonuclease H (RNase H) enzymes are divided into two major families Type 1 and Type 2 based on amino acid sequence similarities and biochemical properties. RNase H is an endonuclease that cleaves the RNA strand of an RNA/DNA hybrid in a sequence non-specific manner in the presence of divalent cations. RNase H…
TR4023|c1_g1_i1	3.492243889	0.024942069	-	-	-	-	-	-	-	-	-	-	-	-	-	-
TR6570|c10_g1_i1	2.824965016	0.025033816	-	-	-	-	-	-	-	Uncharacterized protein	7.00E-31	Guillardia theta CCMP2712	-	-	-	cd05379 SCP_bacterial SCP_bacterial SCP-like extracellular protein domain as found in bacteria and archaea. The wider family of SCP containing proteins includes plant pathogenesis-related protein 1 (PR-1) CRISPs mammalian cysteine-rich secretory proteins and allergen 5 from vespid venom. It has been proposed that SCP domains may function as endopeptidases. Little is known about the biological rol…
TR7103|c5_g3_i1	4.11079705	0.025055015	-	-	-	-	-	-	-	Pol protein (Fragment)	1.00E-96	Thalassiosira pseudonana	DNA integration	nucleic acid binding	-	pfam00665 rve Integrase core domain. Integrase mediates integration of a DNA copy of the viral genome into the host chromosome. Integrase is composed of three domains. The amino-terminal domain is a zinc binding domain pfam02022. This domain is the central catalytic domain. The carboxyl terminal domain that is a non-specific DNA binding domain pfam00552. The catalytic domain acts as an endonuclea…
TR306|c0_g1_i1	3.498978722	0.025891105	D5MP61	4.00E-20	Beta-1 3-xylanase XYL4	Endo-1 3-beta-xylanase.	-	-	-	Uncharacterized protein	3.00E-110	Thalassiosira pseudonana	carbohydrate metabolic process	-	-	COG4124 ManB Beta-mannanase Carbohydrate transport and metabolism .
TR6719|c0_g1_i1	4.99338993	0.026092548	-	-	-	-	-	-	-	Predicted protein	2.00E-10	Phaeodactylum tricornutum (strain CCAP 1055/1)	-	-	-	-
TR1882|c0_g1_i1	3.503566739	0.026092548	Q9MB35	4.00E-40	Peroxiredoxin Q chloroplastic (Fragment)	Peroxiredoxin.	-	-	-	Predicted protein	1.00E-71	Phaeodactylum tricornutum (strain CCAP 1055/1)	-	antioxidant activity]---[oxidoreductase activity	-	cd03017 PRX_BCP Peroxiredoxin (PRX) family Bacterioferritin comigratory protein (BCP) subfamily composed of thioredoxin-dependent thiol peroxidases widely expressed in pathogenic bacteria that protect cells against toxicity from reactive oxygen species by reducing and detoxifying hydroperoxides. The protein was named BCP based on its electrophoretic mobility before its function was known. BCP sho…
TR3249|c0_g1_i1	2.56188734	0.026092548	P38226	2.00E-16	Uncharacterized acyltransferase CST26	-	-	-	-	Lysophosphatidic acid acyltransferase	7.00E-82	Phaeodactylum tricornutum	-	transferase activity, transferring acyl groups]---[1-acylglycerol-3-phosphate O-acyltransferase activity	-	cd07990 LPLAT_LCLAT1-like Lysophospholipid Acyltransferases (LPLATs) of Glycerophospholipid Biosynthesis LCLAT1-like. Lysophospholipid acyltransferase (LPLAT) superfamily member acyltransferases of de novo and remodeling pathways of glycerophospholipid biosynthesis which catalyze the incorporation of an acyl group from either acylCoAs or acyl-acyl carrier proteins (acylACPs) into acceptors such a…
TR6843|c1_g3_i1	3.104950289	0.026662494	O75366	1.00E-34	Advillin	-	-	-	-	Uncharacterized protein	8.00E-45	Saprolegnia	cytoskeleton organization	-	-	cd11291 gelsolin_S6_like Gelsolin sub-domain 6-like domain found in gelsolin severin villin and related proteins. Gelsolin repeats occur in gelsolin severin villin advillin villidin supervillin flightless quail fragmin and other proteins usually in several copies. They co-occur with villin headpiece domains leucine-rich repeats and several other domains. These gelsolin-related actin binding prote…
TR6382|c7_g2_i1	3.235254252	0.026662494	Q9MA55	5.00E-10	Acyl-CoA-binding domain-containing protein 4	-	-	-	-	Predicted protein	1.00E-60	Phaeodactylum tricornutum (strain CCAP 1055/1)	-	-	-	sd00038 Kelch Kelch repeat. Kelch repeats are 44 to 56 amino acids in length and form a four-stranded beta-sheet corresponding to a single blade of five to seven bladed beta propellers. The Kelch superfamily is a large evolutionary conserved protein family whose members are present throughout the cell and extracellularly and have diverse activities. Kelch repeats are often in combination with oth…
TR2084|c0_g1_i1	-4.016485725	0.026932422	-	-	-	-	-	-	-	-	-	-	-	-	-	-
TR6778|c2_g1_i1	3.440092892	0.027549436	-	-	-	-	-	-	-	Uncharacterized protein	5.00E-67	Thalassiosira pseudonana	-	-	membrane	pfam01145 Band_7 SPFH domain / Band 7 family. This family has been called SPFH Band 7 or PHB domain. Recent phylogenetic analysis has shown this domain to be a slipin or Stomatin-like integral membrane domain conserved from protozoa to mammals.
TR7299|c0_g1_i1	-4.180683154	0.027906521	-	-	-	-	-	-	-	Uncharacterized protein	8.00E-07	Thalassiosira oceanica	-	-	-	cd00204 ANK ankyrin repeats ankyrin repeats mediate protein-protein interactions in very diverse families of proteins. The number of ANK repeats in a protein can range from 2 to over 20 (ankyrins for example). ANK repeats may occur in combinations with other types of domains. The structural repeat unit contains two antiparallel helices and a beta-hairpin repeats are stacked in a superhelical arra…
TR1013|c0_g1_i1	4.291908754	0.028361763	P76108	1.00E-20	Putative ABC transporter periplasmic-binding protein YdcS	-	-	-	-	ABC transporter periplasmic binding protein	4.00E-124	Mesorhizobium sp. STM 4661	polyamine transport	polyamine binding	periplasmic space	cd13588 PBP2_polyamine_1 The periplasmic-binding component of an uncharacterized ABC transporter involved in uptake of polyamines contains the type 2 periplasmic binding fold. This group represents the periplasmic binding domain that functions as the primary high-affinity receptor of an uncharactertized ABC-type polyamine transport system. Polyamine transport plays an essential role in the regula…
TR6538|c6_g1_i3	3.281236752	0.028435835	-	-	-	-	-	-	-	Uncharacterized protein	7.00E-37	Magnetospirillum gryphiswaldense	-	-	-	-
TR7201|c9_g1_i1	-3.145952436	0.028467597	-	-	-	-	-	-	-	-	-	-	-	-	-	-
TR7078|c1_g2_i1	-4.441935884	0.02875052	-	-	-	-	-	-	-	-	-	-	-	-	-	-
TR3936|c1_g2_i2	2.718084014	0.02875052	A2VDC2	2.00E-61	3-hydroxyisobutyryl-CoA hydrolase mitochondrial	3-hydroxyisobutyryl-CoA hydrolase.	Amino-acid degradation	L-valine degradation	-	Uncharacterized protein	4.00E-72	Thalassiosira oceanica	-	catalytic activity	-	PRK05617 PRK05617 3-hydroxyisobutyryl-CoA hydrolase Provisional.]---[PLN02988 PLN02988 3-hydroxyisobutyryl-CoA hydrolase.]---[PLN02874 PLN02874 3-hydroxyisobutyryl-CoA hydrolase-like protein.]---[cd06558 crotonase-like Crotonase/Enoyl-Coenzyme A (CoA) hydratase superfamily. This superfamily contains a diverse set of enzymes including enoyl-CoA hydratase napthoate synthase methylmalonyl-CoA decarb…
TR5758|c2_g1_i1	3.08854207	0.02875052	Q9SR77	3.00E-21	Heme-binding-like protein At3g10130 chloroplastic	-	-	-	-	Uncharacterized protein	4.00E-122	Thalassiosira pseudonana	-	-	-	pfam04832 SOUL SOUL heme-binding protein. This family represents a group of putative heme-binding proteins. Our family includes archaeal and bacterial homologues.
TR5704|c2_g1_i1	3.601354488	0.02875052	-	-	-	-	-	-	-	-	-	-	-	-	-	-
TR7006|c3_g1_i1	-3.994268966	0.02875052	-	-	-	-	-	-	-	-	-	-	-	-	-	-
TR6555|c8_g1_i1	5.307387421	0.02986457	-	-	-	-	-	-	-	Uncharacterized protein	2.00E-28	Phaseoleae	-	-	-	-
TR7130|c3_g1_i1	4.610825276	0.03071824	Q4Z8K6	6.00E-21	Ran-binding proteins 9/10 homolog	-	-	-	-	Predicted protein	5.00E-41	Phaeodactylum tricornutum (strain CCAP 1055/1)	-	-	-	cd12885 SPRY_RanBP_like SPRY domain in Ran binding proteins SSH4 HECT E3 and SPRYD3. This family includes SPRY domains found in Ran binding proteins (RBP or RanBPM) 9 and 10 SSH4 (suppressor of SHR3 null mutation protein 4) SPRY domain-containing protein 3 (SPRYD3) as well as HECT a C-terminal catalytic domain of a subclass of ubiquitin-protein ligase (E3). RanBP9 and RanBP10 act as androgen rece…
TR1933|c0_g1_i1	2.819516959	0.03320941	P34117	4.00E-34	Cyclin-dependent kinase 5 homolog	Cyclin-dependent kinase.	-	-	-	Protein kinase-like domain	3.00E-39	Penicillium solitum	-	ATP binding]---[protein kinase activity	-	cd07829 STKc_CDK_like Catalytic domain of Cyclin-Dependent protein Kinase-like Serine/Threonine Kinases. STKs catalyze the transfer of the gamma-phosphoryl group from ATP to serine/threonine residues on protein substrates. CDKs belong to a large family of STKs that are regulated by their cognate cyclins. Together they are involved in the control of cell-cycle progression transcription and neurona…
TR7636|c0_g1_i1	2.894538979	0.033928246	-	-	-	-	-	-	-	-	-	-	-	-	-	-
TR6726|c2_g1_i1	-2.642000251	0.033989119	Q54T82	1.00E-09	Putative leucine-rich repeat-containing protein DDB_G0281931	-	-	-	-	hypothetical protein partial	4.00E-13	Spirosoma spitsbergense	-	-	-	PLN00113 PLN00113 leucine-rich repeat receptor-like protein kinase Provisional.]---[PLN03150 PLN03150 hypothetical protein Provisional.
TR7076|c1_g1_i1	-2.397460764	0.033989119	-	-	-	-	-	-	-	-	-	-	-	-	-	-
TR5196|c0_g1_i1	4.671876936	0.033989119	Q0WRB2	4.00E-31	Probable protein phosphatase 2C 73	Protein-serine/threonine phosphatase.	-	-	-	Predicted protein (Fragment)	1.00E-62	Phaeodactylum tricornutum (strain CCAP 1055/1)	protein dephosphorylation	metal ion binding]---[protein serine/threonine phosphatase activity	-	cd00143 PP2Cc Serine/threonine phosphatases family 2C catalytic domain The protein architecture and deduced catalytic mechanism of PP2C phosphatases are similar to the PP1 PP2A PP2B family of protein Ser/Thr phosphatases with which PP2C shares no sequence similarity.]---[smart00332 PP2Cc Serine/threonine phosphatases family 2C catalytic domain. The protein architecture and deduced catalytic mecha…
TR5196|c0_g1_i4	4.646939846	0.03433324	Q0WRB2	2.00E-33	Probable protein phosphatase 2C 73	Protein-serine/threonine phosphatase.	-	-	-	Predicted protein (Fragment)	6.00E-67	Phaeodactylum tricornutum (strain CCAP 1055/1)	protein dephosphorylation	metal ion binding]---[protein serine/threonine phosphatase activity	-	cd00143 PP2Cc Serine/threonine phosphatases family 2C catalytic domain The protein architecture and deduced catalytic mechanism of PP2C phosphatases are similar to the PP1 PP2A PP2B family of protein Ser/Thr phosphatases with which PP2C shares no sequence similarity.]---[smart00332 PP2Cc Serine/threonine phosphatases family 2C catalytic domain. The protein architecture and deduced catalytic mecha…
TR6899|c10_g1_i1	2.835638507	0.034602706	-	-	-	-	-	-	-	-	-	-	-	-	-	pfam09528 Ehrlichia_rpt Ehrlichia tandem repeat (Ehrlichia_rpt). This entry represents 77 residues of an 80 amino acid (240 nucleotide) tandem repeat found in a variable number of copies in an immunodominant outer membrane protein of Ehrlichia chaffeensis a tick-borne obligate intracellular pathogen.
TR6433|c7_g1_i1	-2.913894759	0.034602706	-	-	-	-	-	-	-	-	-	-	-	-	-	-
TR7176|c11_g1_i1	3.219011844	0.034602706	-	-	-	-	-	-	-	-	-	-	-	-	-	-
TR5196|c0_g1_i2	4.665735642	0.034655935	Q0WRB2	4.00E-33	Probable protein phosphatase 2C 73	Protein-serine/threonine phosphatase.	-	-	-	Predicted protein (Fragment)	3.00E-65	Phaeodactylum tricornutum (strain CCAP 1055/1)	protein dephosphorylation	metal ion binding]---[protein serine/threonine phosphatase activity	-	cd00143 PP2Cc Serine/threonine phosphatases family 2C catalytic domain The protein architecture and deduced catalytic mechanism of PP2C phosphatases are similar to the PP1 PP2A PP2B family of protein Ser/Thr phosphatases with which PP2C shares no sequence similarity.]---[smart00332 PP2Cc Serine/threonine phosphatases family 2C catalytic domain. The protein architecture and deduced catalytic mecha…
TR6659|c1_g3_i1	3.955050612	0.034655935	-	-	-	-	-	-	-	Uncharacterized protein	3.00E-19	Thalassiosira oceanica	-	methyltransferase activity]---[NAD binding]---[oxidoreductase activity, acting on the CH-OH group of donors, NAD or NADP as acceptor	-	cd05198 formate_dh_like Formate/glycerate and related dehydrogenases of the D-specific 2-hydroxy acid dehydrogenase family. Formate dehydrogenase D-specific 2-hydroxy acid dehydrogenase Phosphoglycerate Dehydrogenase Lactate dehydrogenase Thermostable Phosphite Dehydrogenase and Hydroxy(phenyl)pyruvate reductase among others share a characteristic arrangement of 2 similar subdomains of the alpha/…
TR537|c0_g1_i1	2.987033648	0.034768596	Q48IV1	2.00E-09	Blue-light-activated protein	Histidine kinase.	-	-	-	Predicted protein	7.00E-26	Phaeodactylum tricornutum (strain CCAP 1055/1)	-	signal transducer activity	-	PRK13559 PRK13559 hypothetical protein Provisional.]---[PRK13557 PRK13557 histidine kinase Provisional.]---[PRK13558 PRK13558 bacterio-opsin activator Provisional.]---[pfam13426 PAS_9 PAS domain. ]---[TIGR02938 Nitrogen_fixation_regulatory_protein nitrogen fixation negative regulator NifL. NifL is a modulator of the nitrogen fixation positive regulator protein NifA and is therefore a negative reg…
TR6287|c8_g2_i1	3.124355404	0.034768596	-	-	-	-	-	-	-	Uncharacterized protein	2.00E-09	Aphanomyces astaci	-	catalytic activity	-	-
TR5196|c0_g1_i3	4.644467303	0.035422151	Q0WRB2	2.00E-35	Probable protein phosphatase 2C 73	Protein-serine/threonine phosphatase.	-	-	-	Predicted protein (Fragment)	1.00E-69	Phaeodactylum tricornutum (strain CCAP 1055/1)	protein dephosphorylation	metal ion binding]---[protein serine/threonine phosphatase activity	-	cd00143 PP2Cc Serine/threonine phosphatases family 2C catalytic domain The protein architecture and deduced catalytic mechanism of PP2C phosphatases are similar to the PP1 PP2A PP2B family of protein Ser/Thr phosphatases with which PP2C shares no sequence similarity.]---[smart00332 PP2Cc Serine/threonine phosphatases family 2C catalytic domain. The protein architecture and deduced catalytic mecha…
TR1463|c0_g1_i1	3.541245951	0.035497473	Q02253	3.00E-148	Methylmalonate-semialdehyde dehydrogenase acylating mitochondrial	Malonate-semialdehyde dehydrogenase (acetylating).]---[Methylmalonate-semialdehyde dehydrogenase (CoA acylating).	-	-	-	Uncharacterized protein	3.00E-167	Pythium ultimum DAOM BR144	-	methylmalonate-semialdehyde dehydrogenase (acylating) activity	-	cd07085 ALDH_F6_MMSDH Methylmalonate semialdehyde dehydrogenase and ALDH family members 6A1 and 6B2. Methylmalonate semialdehyde dehydrogenase (MMSDH EC 1.2.1.27) acylating from Bacillus subtilis is involved in valine metabolism and catalyses the NAD - and CoA-dependent oxidation of methylmalonate semialdehyde into propionyl-CoA. Mitochondrial human MMSDH ALDH6A1 and Arabidopsis MMSDH ALDH6B2 are…
TR6788|c3_g1_i1	3.122558222	0.035497473	P04146	2.00E-20	Copia protein	-	-	-	-	Uncharacterized protein	1.00E-96	Thalassiosira oceanica	-	-	-	cd09272 RNase_HI_RT_Ty1 Ty1/Copia family of RNase HI in long-term repeat retroelements. Ribonuclease H (RNase H) enzymes are divided into two major families Type 1 and Type 2 based on amino acid sequence similarities and biochemical properties. RNase H is an endonuclease that cleaves the RNA strand of an RNA/DNA hybrid in a sequence non-specific manner in the presence of divalent cations. RNase H…
TR242|c0_g1_i1	3.267880851	0.035497473	-	-	-	-	-	-	-	-	-	-	-	-	-	-
TR6700|c4_g1_i1	2.731751955	0.035497473	Q9FS87	8.00E-40	Isovaleryl-CoA dehydrogenase mitochondrial	Isovaleryl-CoA dehydrogenase.	Amino-acid degradation	L-leucine degradation	(S)-3-hydroxy-3-methylglutaryl-CoA from 3-isovaleryl-CoA: step 1/3	Isovaleryl-CoA dehydrogenase putative	8.00E-92	Phytophthora	-	acyl-CoA dehydrogenase activity]---[flavin adenine dinucleotide binding	-	PTZ00461 PTZ00461 isovaleryl-CoA dehydrogenase Provisional.]---[cd01156 IVD Isovaleryl-CoA dehydrogenase. Isovaleryl-CoA dehydrogenase (IVD) is an is an acyl-CoA dehydrogenase which catalyzes the third step in leucine catabolism the conversion of isovaleryl-CoA (3-methylbutyryl-CoA) into 3-methylcrotonyl-CoA. IVD is a homotetramer and has the greatest affinity for small branched chain substrates.…
TR6937|c6_g2_i8	2.75039805	0.035497473	-	-	-	-	-	-	-	Uncharacterized protein	3.00E-24	Magnetospirillum gryphiswaldense	-	-	-	-
TR3942|c0_g1_i1	3.826372896	0.035497473	Q95327	9.00E-25	Beta-mannosidase	Beta-mannosidase.	Glycan metabolism	N-glycan degradation	-	Putative uncharacterized protein	3.00E-128	Aureococcus anophagefferens	mannan catabolic process	beta-mannosidase activity	-	COG3250 LacZ Beta-galactosidase/beta-glucuronidase Carbohydrate transport and metabolism .
TR6778|c2_g2_i1	2.799809316	0.035497473	-	-	-	-	-	-	-	Uncharacterized protein	6.00E-60	Thalassiosira pseudonana	-	-	membrane	-
TR6876|c3_g1_i1	4.218372742	0.036457895	-	-	-	-	-	-	-	Predicted protein (Fragment)	2.00E-14	Phaeodactylum tricornutum (strain CCAP 1055/1)	fatty acid beta-oxidation using acyl-CoA dehydrogenase	acyl-CoA dehydrogenase activity]---[flavin adenine dinucleotide binding	-	PRK09463 fadE acyl-CoA dehydrogenase Reviewed.]---[PRK13026 PRK13026 acyl-CoA dehydrogenase Reviewed.
TR5794|c0_g3_i1	3.670684259	0.037611069	P47843	9.00E-20	Solute carrier family 2 facilitated glucose transporter member 3	-	-	-	-	Uncharacterized protein	8.00E-71	Thalassiosira oceanica	-	transmembrane transporter activity	integral to membrane	pfam00083 Sugar_tr Sugar (and other) transporter. ]---[TIGR00879 Membrane_transporter MFS transporter sugar porter (SP) family. This model represent the sugar porter subfamily of the major facilitator superfamily (pfam00083) Transport and binding proteins Carbohydrates organic alcohols and acids .]---[cd06174 MFS The Major Facilitator Superfamily (MFS) is a large and diverse group of secondary tr…
TR7247|c0_g1_i1	3.928350113	0.037611069	-	-	-	-	-	-	-	-	-	-	-	-	-	-
TR7512|c0_g1_i2	3.872745302	0.037695925	-	-	-	-	-	-	-	Uncharacterized protein	7.00E-75	Thalassiosira pseudonana	-	-	-	-
TR6740|c0_g1_i1	2.421281009	0.037962982	-	-	-	-	-	-	-	Uncharacterized protein	3.00E-31	Thalassiosira pseudonana	-	-	-	-
TR3934|c1_g1_i1	3.798659198	0.038086792	P90925	8.00E-133	Probable phenylalanine-4-hydroxylase 1	Phenylalanine 4-monooxygenase.	Amino-acid degradation	L-phenylalanine degradation	acetoacetate and fumarate from L-phenylalanine: step 1/6	Predicted protein (Fragment)	0	Phaeodactylum tricornutum (strain CCAP 1055/1)	aromatic amino acid family metabolic process	amino acid binding]---[iron ion binding]---[oxidoreductase activity, acting on paired donors, with incorporation or reduction of molecular oxygen, reduced pteridine as one donor, and incorporation of one atom of oxygen	-	TIGR01268 Probable_phenylalanine-4-hydroxylase_1 phenylalanine-4-hydroxylase tetrameric form. This model describes the larger tetrameric form of phenylalanine-4-hydroxylase as found in metazoans. The enzyme irreversibly converts phenylalanine to tryosine and is known to be the rate-limiting step in phenylalanine catabolism in some systems. It is closely related to metazoan tyrosine 3-monooxygenas…
TR5094|c0_g1_i1	2.662400983	0.038176043	-	-	-	-	-	-	-	Predicted protein	4.00E-17	Thalassiosira pseudonana	-	-	cytoplasm]---[Golgi apparatus]---[integral to membrane]---[plasma membrane	pfam03105 SPX SPX domain. We have named this region the SPX domain after (SYG1 Pho81 and XPR1). This 180 residue length domain is found at the amino terminus of a variety of proteins. In the yeast protein SYG1 the N-terminus directly binds to the G- protein beta subunit and inhibits transduction of the mating pheromone signal. This finding suggests that all the members of this family are involved…
TR6908|c1_g1_i1	3.516609666	0.038277597	O66682	5.00E-146	(R)-citramalate synthase	(R)-citramalate synthase.	Amino-acid biosynthesis	L-isoleucine biosynthesis	2-oxobutanoate from pyruvate: step 1/3	2-isopropylmalate synthase	0	Thalassiosira pseudonana	leucine biosynthetic process	2-isopropylmalate synthase activity	-	PRK12344 PRK12344 putative alpha-isopropylmalate/homocitrate synthase family transferase Provisional.]---[TIGR00977 citramal_synth citramalate synthase. This model includes GSU1798 and is now known to represent citramalate synthase. Members are related to 2-isopropylmalate synthases and homocitrate synthases but phylogenetically distinct. The role is isoleucine biosynthesis the first dedicated st…
TR4128|c1_g1_i1	3.006448078	0.038277597	O21271	9.00E-68	NADH-ubiquinone oxidoreductase subunit 9	NADH ubiquinone reductase (H( )-translocating).]---[NADH dehydrogenase.	-	-	-	NADH dehydrogenase subunit 9	4.00E-72	Monomastix sp. (strain OKE-1)	-	NADH dehydrogenase (ubiquinone) activity	mitochondrion	PRK06074 PRK06074 NADH dehydrogenase subunit C Provisional.]---[COG0852 NuoC NADH ubiquinone oxidoreductase 27 kD subunit Energy production and conversion .]---[TIGR01961 NADH-quinone_oxidoreductase_subunit_C NADH (or F420H2) dehydrogenase subunit C. This model describes the C subunit of the NADH dehydrogenase complex I in bacteria as well as many instances of the corresponding mitochondrial subu…
TR6847|c0_g1_i1	-4.3731299	0.038277597	Q08DJ8	9.00E-14	Heat shock factor protein 1	-	-	-	-	Predicted protein	4.00E-25	Phaeodactylum tricornutum (strain CCAP 1055/1)	-	sequence-specific DNA binding]---[sequence-specific DNA binding transcription factor activity	nucleus	pfam00447 HSF_DNA-bind HSF-type DNA-binding. ]---[COG5169 HSF1 Heat shock transcription factor Transcription .]---[smart00415 HSF heat shock factor.
TR6506|c2_g1_i1	2.95132574	0.038277597	-	-	-	-	-	-	-	-	-	-	-	-	-	-
TR5855|c2_g1_i1	2.529106011	0.038879564	O61608	4.00E-10	Nitric oxide synthase	Nitric-oxide synthase (NADPH dependent).	-	-	-	Sulfite reductase NADPH flavoprotein alpha-component	5.00E-69	Sandaracinus amylolyticus	-	-	-	pfam01231 IDO Indoleamine 2 3-dioxygenase. ]---[cd06203 methionine_synthase_red Human methionine synthase reductase (MSR) restores methionine sythase which is responsible for the regeneration of methionine from homocysteine as well as the coversion of methyltetrahydrofolate to tetrahydrofolate. In MSR electrons are transferred from NADPH to FAD to FMN to cob(II)alamin. MSR resembles proteins of t…
TR7380|c0_g1_i1	2.653256556	0.039230084	Q54HG7	5.00E-67	Methylglutaconyl-CoA hydratase mitochondrial	Methylglutaconyl-CoA hydratase.	Amino-acid degradation	L-leucine degradation	(S)-3-hydroxy-3-methylglutaryl-CoA from 3-isovaleryl-CoA: step 3/3	Uncharacterized protein	2.00E-77	Mucoraceae	-	catalytic activity	-	PRK07657 PRK07657 enoyl-CoA hydratase Provisional.]---[PLN02600 PLN02600 enoyl-CoA hydratase.]---[COG1024 CaiD Enoyl-CoA hydratase/carnithine racemase Lipid metabolism .]---[PRK05809 PRK05809 3-hydroxybutyryl-CoA dehydratase Validated.]---[cd06558 crotonase-like Crotonase/Enoyl-Coenzyme A (CoA) hydratase superfamily. This superfamily contains a diverse set of enzymes including enoyl-CoA hydratase…
TR3366|c1_g1_i1	3.743002031	0.039237875	-	-	-	-	-	-	-	-	-	-	-	-	-	-
TR1007|c0_g1_i1	-4.051519252	0.041147285	-	-	-	-	-	-	-	Predicted protein	8.00E-34	Thalassiosira pseudonana	-	-	-	-
TR6740|c0_g1_i2	2.402231161	0.041147285	-	-	-	-	-	-	-	Uncharacterized protein	3.00E-31	Thalassiosira pseudonana	-	-	-	-
TR3508|c0_g2_i1	2.64784827	0.041147285	P43156	4.00E-31	Thiol protease SEN102	-	-	-	-	Predicted protein	6.00E-63	Phaeodactylum tricornutum (strain CCAP 1055/1)	-	cysteine-type peptidase activity	-	cd02248 Peptidase_C1A Peptidase C1A subfamily (MEROPS database nomenclature) composed of cysteine peptidases (CPs) similar to papain including the mammalian CPs (cathepsins B C F H L K O S V X and W). Papain is an endopeptidase with specific substrate preferences primarily for bulky hydrophobic or aromatic residues at the S2 subsite a hydrophobic pocket in papain that accommodates the P2 sidechai…
TR6877|c4_g1_i1	3.407940095	0.041240562	-	-	-	-	-	-	-	-	-	-	-	-	-	-
TR3370|c0_g1_i1	3.013280499	0.041489309	P26885	3.00E-17	Peptidyl-prolyl cis-trans isomerase FKBP2	Peptidylprolyl isomerase.	-	-	-	Peptidyl-prolyl cis-trans isomerase (Fragment)	6.00E-30	Phaeodactylum tricornutum (strain CCAP 1055/1)	protein folding	peptidyl-prolyl cis-trans isomerase activity	-	pfam00254 FKBP_C FKBP-type peptidyl-prolyl cis-trans isomerase. ]---[COG0545 FkpA FKBP-type peptidyl-prolyl cis-trans isomerases 1 Posttranslational modification protein turnover chaperones .
TR2728|c0_g1_i1	-2.573527378	0.041489309	-	-	-	-	-	-	-	-	-	-	-	-	-	-
TR5088|c0_g1_i1	3.713645935	0.041489309	-	-	-	-	-	-	-	Uncharacterized protein	6.00E-10	Thalassiosira pseudonana	-	-	-	COG1196 Smc Chromosome segregation ATPases Cell division and chromosome partitioning .
TR6317|c0_g1_i1	3.26130047	0.041801643	P74518	4.00E-44	Light-repressed protein A homolog	-	-	-	-	Light-repressed protein a	3.00E-76	Thalassiosira pseudonana	primary metabolic process	-	-	cd00552 RaiA RaiA ( ribosome-associated inhibitor A also known as Protein Y (PY) YfiA and SpotY is a stress-response protein that binds the ribosomal subunit interface and arrests translation by interfering with aminoacyl-tRNA binding to the ribosomal A site. RaiA is also thought to counteract miscoding at the A site thus reducing translation errors. The RaiA fold structurally resembles the doubl…
TR6914|c10_g1_i1	2.885407279	0.041801643	-	-	-	-	-	-	-	-	-	-	-	-	-	-
TR5489|c0_g2_i1	2.446098031	0.041842459	Q6NSN2	3.00E-06	Amine oxidase flavin-containing	Monoamine oxidase.	-	-	-	Uncharacterized protein	2.00E-52	Guillardia theta CCMP2712	-	oxidoreductase activity	-	pfam01593 Amino_oxidase Flavin containing amine oxidoreductase. This family consists of various amine oxidases including maze polyamine oxidase (PAO) and various flavin containing monoamine oxidases (MAO). The aligned region includes the flavin binding site of these enzymes. The family also contains phytoene dehydrogenases and related enzymes. In vertebrates MAO plays an important role regulating…
TR7165|c11_g1_i1	3.234794923	0.042635062	P04146	9.00E-25	Copia protein	-	-	-	-	Uncharacterized protein (Fragment)	1.00E-145	Thalassiosira oceanica	-	-	-	cd09272 RNase_HI_RT_Ty1 Ty1/Copia family of RNase HI in long-term repeat retroelements. Ribonuclease H (RNase H) enzymes are divided into two major families Type 1 and Type 2 based on amino acid sequence similarities and biochemical properties. RNase H is an endonuclease that cleaves the RNA strand of an RNA/DNA hybrid in a sequence non-specific manner in the presence of divalent cations. RNase H…
TR7169|c9_g1_i3	2.756031203	0.044069834	-	-	-	-	-	-	-	-	-	-	-	-	-	-
TR7512|c0_g1_i1	3.791218734	0.044402626	-	-	-	-	-	-	-	Uncharacterized protein	6.00E-79	Thalassiosira pseudonana	-	-	-	-
TR6527|c11_g1_i1	3.304511126	0.046577056	-	-	-	-	-	-	-	-	-	-	-	-	-	-
TR6796|c1_g1_i1	3.598384048	0.046577056	-	-	-	-	-	-	-	Rhodospirillum photometricum DSM 122 draft genome sequence (Fragment)	2.00E-17	Rhodospirillum photometricum DSM 122	-	-	-	-
TR6848|c11_g1_i1	-6.297211092	0.046577056	-	-	-	-	-	-	-	Pol protein	1.00E-14	Phaeodactylum tricornutum	-	nucleic acid binding	-	-
TR7166|c16_g1_i1	7.757323722	0.047016563	-	-	-	-	-	-	-	-	-	-	-	-	-	-
TR6562|c9_g1_i2	-3.10197118	0.047016563	-	-	-	-	-	-	-	-	-	-	-	-	-	-
TR877|c0_g1_i1	3.765805857	0.047016563	-	-	-	-	-	-	-	-	-	-	-	-	-	-
TR6774|c0_g2_i3	4.214935816	0.047016563	-	-	-	-	-	-	-	-	-	-	-	-	-	-
TR5596|c0_g1_i1	3.128026923	0.047016563	Q57424	3.00E-10	Uncharacterized protein HI_0647	-	-	-	-	Uncharacterized protein	6.00E-53	Thalassiosira pseudonana	-	-	membrane	COG1285 SapB Uncharacterized membrane protein Function unknown .]---[pfam02308 MgtC MgtC family. The MgtC protein is found in an operon with the Mg2 transporter protein MgtB. The function of MgtC and its homologues is not known.]---[PRK09977 PRK09977 putative Mg(2 ) transport ATPase Provisional.]---[PRK15385 PRK15385 magnesium transport protein MgtC Provisional.
TR7399|c0_g1_i1	3.92297834	0.047169237	-	-	-	-	-	-	-	Glycosyl transferase group 2 family protein	7.00E-86	Roseovarius	-	transferase activity	-	pfam13704 Glyco_tranf_2_4 Glycosyl transferase family 2. Members of this family of prokaryotic proteins include putative glucosyltransferases .
TR7019|c0_g1_i1	3.901585983	0.047169237	-	-	-	-	-	-	-	Predicted protein	2.00E-09	Thalassiosira pseudonana	-	nucleic acid binding]---[zinc ion binding	-	-
TR4392|c0_g3_i1	4.366595327	0.047169237	-	-	-	-	-	-	-	-	-	-	-	-	-	-
TR6586|c2_g1_i1	4.105397204	0.047169237	P10978	1.00E-14	Retrovirus-related Pol polyprotein from transposon TNT 1-94	RNA-directed DNA polymerase.	-	-	-	Uncharacterized protein	4.00E-41	Thalassiosira oceanica	-	-	-	pfam07727 RVT_2 Reverse transcriptase (RNA-dependent DNA polymerase). A reverse transcriptase gene is usually indicative of a mobile element such as a retrotransposon or retrovirus. Reverse transcriptases occur in a variety of mobile elements including retrotransposons retroviruses group II introns bacterial msDNAs hepadnaviruses and caulimoviruses. This Pfam entry includes reverse transcriptases…
TR6922|c11_g1_i1	2.685241382	0.047169237	-	-	-	-	-	-	-	-	-	-	-	-	-	-
TR7166|c4_g1_i4	4.686493657	0.048274984	O95741	3.00E-16	Copine-6	-	-	-	-	Predicted protein	7.00E-40	Phaeodactylum tricornutum (strain CCAP 1055/1)	-	-	-	cd04047 C2B_Copine C2 domain second repeat in Copine. There are 2 copies of the C2 domain present in copine a protein involved in membrane trafficking protein-protein interactions and perhaps even cell division and growth. C2 domains fold into an 8-standed beta-sandwich that can adopt 2 structural arrangements Type I and Type II distinguished by a circular permutation involving their N- and C-ter…
TR3171|c2_g1_i1	3.594453573	0.048274984	-	-	-	-	-	-	-	-	-	-	-	-	-	-
TR6788|c1_g1_i3	3.148126437	0.048274984	-	-	-	-	-	-	-	Predicted protein	9.00E-11	Thalassiosira pseudonana	-	nucleic acid binding]---[zinc ion binding	-	-
TR2115|c0_g1_i1	-3.993247539	0.049032575	-	-	-	-	-	-	-	-	-	-	-	-	-	-
TR5801|c0_g1_i1	2.695111589	0.049032575	Q8RWR1	3.00E-33	Putative lysine-specific demethylase JMJD5	-	-	-	-	Uncharacterized protein	1.00E-54	Thalassiosira oceanica	-	-	-	pfam13621 Cupin_8 Cupin-like domain. This cupin like domain shares similarity to the JmjC domain.]---[cd02961 PDI_a_family Protein Disulfide Isomerase (PDIa) family redox active TRX domains composed of eukaryotic proteins involved in oxidative protein folding in the endoplasmic reticulum (ER) by acting as catalysts and folding assistants. Members of this family include PDI and PDI-related protein…
TR5211|c0_g2_i1	3.823079458	0.049032575	-	-	-	-	-	-	-	-	-	-	-	-	-	-
TR5826|c0_g3_i1	2.979682562	0.049032575	Q9JKA8	1.00E-31	Potassium/sodium hyperpolarization-activated cyclic nucleotide-gated channel 3	-	-	-	-	Uncharacterized protein (Fragment)	0	Thalassiosira pseudonana	potassium ion transmembrane transport]---[regulation of membrane potential	voltage-gated potassium channel activity	integral to plasma membrane	cd00038 CAP_ED effector domain of the CAP family of transcription factors members include CAP (or cAMP receptor protein (CRP)) which binds cAMP FNR (fumarate and nitrate reduction) which uses an iron-sulfur cluster to sense oxygen) and CooA a heme containing CO sensor. In all cases binding of the effector leads to conformational changes and the ability to activate transcription. Cyclic nucleotide…
TR7377|c0_g1_i1	-3.743176596	0.049219484	-	-	-	-	-	-	-	-	-	-	-	-	-	-
TR2277|c0_g1_i1	3.694934605	0.049219484	-	-	-	-	-	-	-	-	-	-	-	-	-	-
TR2010|c0_g2_i1	-3.251815473	0.049219484	-	-	-	-	-	-	-	Uncharacterized protein	6.00E-59	Emiliania huxleyi CCMP1516	carbohydrate metabolic process	hydrolase activity, hydrolyzing O-glycosyl compounds	viral capsid	pfam01270 Glyco_hydro_8 Glycosyl hydrolases family 8.
TR6922|c11_g1_i2	2.598810973	0.049582826	-	-	-	-	-	-	-	-	-	-	-	-	-	-
