# Supplementary material for: Intraspecific Diversity in the Cold Stress Response of Transposable Elements in the Diatom Leptocylindrus aporus
Source: Genes (Basel). 2019 Dec 20;11(1):9. doi: 10.3390/genes11010009 (PMC7017206; doi:10.3390/genes11010009)
Supplement: Supplementary file 1 [file genes-11-00009-s001.zip › Supplementary File 3.csv]

TranscriptNames	logFC	FDR	HSPNameSP	HSPEvalueSP	DescriptionSP	EnzymeDescs	PwLev1	PwLev2	PwLev3	DescriptionUf	HSPEvalueUf	Taxonomy	BPDesc	MFDesc	CCDesc	CDDesc
TR6966|c13_g1_i1	-4.054401474	0.010538343	-	-	-	-	-	-	-	Uncharacterized protein	9.00E-110	Thalassiosira pseudonana	-	-	membrane	pfam01145 Band_7 SPFH domain / Band 7 family. This family has been called SPFH Band 7 or PHB domain. Recent phylogenetic analysis has shown this domain to be a slipin or Stomatin-like integral membrane domain conserved from protozoa to mammals.]---[smart00244 PHB prohibitin homologues. prohibitin homologues.]---[cd03407 SPFH_like_u4 Uncharacterized family SPFH (stomatin prohibitin flotillin and H…
TR7088|c2_g3_i1	-4.056797342	0.010538343	-	-	-	-	-	-	-	BZIP tanscription factor	1.00E-36	Phaeodactylum tricornutum	regulation of transcription, DNA-dependent	signal transducer activity	-	smart00091 PAS PAS domain. PAS motifs appear in archaea eubacteria and eukarya. Probably the most surprising identification of a PAS domain was that in EAG-like K -channels.
TR7088|c2_g2_i1	-3.890020906	0.010538343	-	-	-	-	-	-	-	-	-	-	-	-	-	-
TR2623|c0_g1_i1	-3.792291258	0.01810254	-	-	-	-	-	-	-	Predicted protein	2.00E-45	Phaeodactylum tricornutum (strain CCAP 1055/1)	-	-	-	cd00200 WD40 WD40 domain found in a number of eukaryotic proteins that cover a wide variety of functions including adaptor/regulatory modules in signal transduction pre-mRNA processing and cytoskeleton assembly typically contains a GH dipeptide 11-24 residues from its N-terminus and the WD dipeptide at its C-terminus and is 40 residues long hence the name WD40 between GH and WD lies a conserved c…
TR6660|c0_g1_i1	-4.483094228	0.01810254	P30041	7.00E-32	Peroxiredoxin-6	Glutathione peroxidase.]---[Peroxiredoxin.	-	-	-	Putative uncharacterized protein	7.00E-82	Aureococcus anophagefferens	-	antioxidant activity]---[oxidoreductase activity	-	cd03016 PRX_1cys Peroxiredoxin (PRX) family 1-cys PRX subfamily composed of PRXs containing only one conserved cysteine which serves as the peroxidatic cysteine. They are homodimeric thiol-specific antioxidant (TSA) proteins that confer a protective role in cells by reducing and detoxifying hydrogen peroxide peroxynitrite and organic hydroperoxides. As with all other PRXs a cysteine sulfenic acid…
TR6660|c0_g3_i1	-4.835836671	0.018768796	P0C5C9	1.00E-20	1-Cys peroxiredoxin A	Peroxiredoxin.	-	-	-	Predicted protein	3.00E-62	Phaeodactylum tricornutum (strain CCAP 1055/1)	-	antioxidant activity]---[oxidoreductase activity	-	cd03016 PRX_1cys Peroxiredoxin (PRX) family 1-cys PRX subfamily composed of PRXs containing only one conserved cysteine which serves as the peroxidatic cysteine. They are homodimeric thiol-specific antioxidant (TSA) proteins that confer a protective role in cells by reducing and detoxifying hydrogen peroxide peroxynitrite and organic hydroperoxides. As with all other PRXs a cysteine sulfenic acid…
TR7088|c2_g1_i1	-3.940463464	0.023202465	-	-	-	-	-	-	-	-	-	-	-	-	-	-
TR3030|c0_g1_i1	3.712852638	0.030126203	-	-	-	-	-	-	-	-	-	-	-	-	-	-
TR1463|c0_g1_i1	-4.488008609	0.032044935	Q02253	3.00E-148	Methylmalonate-semialdehyde dehydrogenase acylating mitochondrial	Malonate-semialdehyde dehydrogenase (acetylating).]---[Methylmalonate-semialdehyde dehydrogenase (CoA acylating).	-	-	-	Uncharacterized protein	3.00E-167	Pythium ultimum DAOM BR144	-	methylmalonate-semialdehyde dehydrogenase (acylating) activity	-	cd07085 ALDH_F6_MMSDH Methylmalonate semialdehyde dehydrogenase and ALDH family members 6A1 and 6B2. Methylmalonate semialdehyde dehydrogenase (MMSDH EC 1.2.1.27) acylating from Bacillus subtilis is involved in valine metabolism and catalyses the NAD - and CoA-dependent oxidation of methylmalonate semialdehyde into propionyl-CoA. Mitochondrial human MMSDH ALDH6A1 and Arabidopsis MMSDH ALDH6B2 are…
