# Supplementary material for: Intraspecific Diversity in the Cold Stress Response of Transposable Elements in the Diatom Leptocylindrus aporus
Source: Genes (Basel). 2019 Dec 20;11(1):9. doi: 10.3390/genes11010009 (PMC7017206; doi:10.3390/genes11010009)
Supplement: Supplementary file 1 [file genes-11-00009-s001.zip › Supplementary File 4.csv]

TranscriptNames	logFC	FDR	HSPNameSP	HSPEvalueSP	DescriptionSP	EnzymeDescs	PwLev1	PwLev2	PwLev3	DescriptionUf	HSPEvalueUf	Taxonomy	BPDesc	MFDesc	CCDesc	CDDesc
TR6485|c4_g1_i2	9.434575626	1.07E-13	-	-	-	-	-	-	-	-	-	-	-	-	-	-
TR6966|c8_g2_i1	12.24957373	6.12E-13	-	-	-	-	-	-	-	hypothetical protein	2.00E-11	delta proteobacterium PSCGC 5451	-	-	-	cd00431 cysteine_hydrolases Cysteine hydrolases This family contains amidohydrolases like CSHase (N-carbamoylsarcosine amidohydrolase) involved in creatine metabolism and nicotinamidase converting nicotinamide to nicotinic acid and ammonia in the pyridine nucleotide cycle. It also contains isochorismatase an enzyme that catalyzes the conversion of isochorismate to 2 3-dihydroxybenzoate and pyruva…
TR6853|c6_g1_i2	8.517140961	6.12E-13	-	-	-	-	-	-	-	Uncharacterized protein (Fragment)	2.00E-46	Thalassiosira oceanica	-	-	-	-
TR6485|c4_g1_i1	9.180167552	6.12E-13	-	-	-	-	-	-	-	-	-	-	-	-	-	-
TR1173|c0_g1_i1	-12.23134164	6.12E-13	P77234	2.00E-17	Uncharacterized protein YbeQ	-	-	-	-	Uncharacterized protein	3.00E-27	Amoebophilus asiaticus (strain 5a2)	-	-	-	sd00010 SLR Sel1-like repeat. Sel1-like repeats (SLRs) share similar alpha-helical conformations with Tetratricopeptide repeats (TPRs) but with different consensus sequence lengths and superhelical topologies. SLRs contain 36 to 44 amino acids and are present in bacteria and eukaryotes but not in archaea. SLR proteins are involved in a variety of functions and many serve as adaptor proteins for t…
TR6853|c6_g1_i3	8.483734916	6.12E-13	-	-	-	-	-	-	-	Uncharacterized protein (Fragment)	2.00E-49	Thalassiosira oceanica	-	-	-	-
TR7107|c5_g1_i1	-12.30436874	6.35E-13	-	-	-	-	-	-	-	-	-	-	-	-	-	-
TR6485|c4_g1_i3	9.032310655	1.65E-12	-	-	-	-	-	-	-	-	-	-	-	-	-	-
TR6686|c8_g1_i1	-7.906447534	9.21E-12	-	-	-	-	-	-	-	-	-	-	-	-	-	-
TR6959|c13_g1_i1	10.593285	1.04E-11	-	-	-	-	-	-	-	-	-	-	-	-	-	-
TR6886|c2_g1_i1	11.37653783	2.65E-11	-	-	-	-	-	-	-	-	-	-	-	-	-	cd00257 Fascin Fascin-like domain members include actin-bundling/crosslinking proteins facsin histoactophilin and singed identified in sea urchin Drosophila Xenopus rodents and humans The fascin-like domain adopts a beta-trefoil topology and contains an internal threefold repeat the fascin subgroup contains four copies of the domain Structurally similar to fibroblast growth factor (FGF).]---[pfam…
TR7092|c10_g1_i1	-9.505212942	2.65E-11	-	-	-	-	-	-	-	Uncharacterized protein (Fragment)	8.00E-22	Thalassiosira oceanica	-	-	-	-
TR6665|c5_g1_i2	11.72430214	4.54E-11	-	-	-	-	-	-	-	-	-	-	-	-	-	-
TR7107|c5_g2_i1	-8.64407923	5.31E-11	-	-	-	-	-	-	-	Uncharacterized protein	4.00E-26	Fistulina hepatica ATCC 64428	-	-	-	pfam13359 DDE_Tnp_4 DDE superfamily endonuclease. This family of proteins are related to pfam00665 and are probably endonucleases of the DDE superfamily. Transposase proteins are necessary for efficient DNA transposition. This domain is a member of the DDE superfamily which contain three carboxylate residues that are believed to be responsible for coordinating metal ions needed for catalysis. The…
TR7029|c5_g1_i1	7.130244689	6.03E-11	-	-	-	-	-	-	-	-	-	-	-	-	-	-
TR7082|c3_g2_i1	-5.911458256	7.35E-11	-	-	-	-	-	-	-	-	-	-	-	-	-	-
TR6665|c3_g1_i1	10.82430455	7.94E-11	-	-	-	-	-	-	-	-	-	-	-	-	-	-
TR6569|c3_g2_i4	-10.57407083	8.99E-11	-	-	-	-	-	-	-	-	-	-	-	-	-	-
TR6569|c3_g2_i2	-10.50803503	9.36E-11	-	-	-	-	-	-	-	-	-	-	-	-	-	-
TR6663|c1_g1_i1	-6.762175886	1.33E-10	-	-	-	-	-	-	-	Uncharacterized protein	2.00E-06	Emiliania huxleyi CCMP1516	-	-	-	-
TR5925|c9_g6_i1	9.610782848	1.56E-10	-	-	-	-	-	-	-	Predicted protein (Fragment)	4.00E-11	Phaeodactylum tricornutum (strain CCAP 1055/1)	-	-	-	-
TR7107|c7_g1_i1	-11.99345871	3.55E-10	-	-	-	-	-	-	-	-	-	-	-	-	-	-
TR6755|c5_g1_i1	6.926966525	3.58E-10	-	-	-	-	-	-	-	Uncharacterized protein	1.00E-89	Thalassiosira oceanica	-	-	-	-
TR539|c0_g1_i1	-11.76333541	3.74E-10	P62313	2.00E-24	U6 snRNA-associated Sm-like protein LSm6	-	-	-	-	Uncharacterized protein (Fragment)	5.00E-27	Thalassiosira pseudonana	maturation of SSU-rRNA]---[nuclear mRNA splicing, via spliceosome	RNA binding	cytoplasmic mRNA processing body]---[nucleolus]---[small nucleolar ribonucleoprotein complex]---[U4/U6 x U5 tri-snRNP complex]---[U6 snRNP	cd01726 LSm6 Like-Sm protein 6. The eukaryotic LSm proteins (LSm2-8 or LSm1-7) assemble into a hetero-heptameric ring around the 3'-terminus uridylation tag of the gamma-methyl triphosphate (gamma-m-P3) capped U6 snRNA. LSm2-8 form the core of the snRNP particle that in turn assembles with other components onto the pre-mRNA to form the spliceosome which is responsible for the excision of introns …
TR6002|c18_g1_i1	-9.22470546	4.24E-10	-	-	-	-	-	-	-	-	-	-	-	-	-	-
TR7098|c0_g1_i1	6.787667699	4.24E-10	-	-	-	-	-	-	-	Predicted protein	6.00E-34	Phaeodactylum tricornutum (strain CCAP 1055/1)	-	sulfotransferase activity	integral to membrane	-
TR6301|c0_g1_i1	11.1887659	5.65E-10	-	-	-	-	-	-	-	-	-	-	-	-	-	-
TR7154|c8_g1_i4	-8.679771224	9.81E-10	-	-	-	-	-	-	-	-	-	-	-	-	-	-
TR7081|c2_g1_i1	10.03296404	1.43E-09	-	-	-	-	-	-	-	-	-	-	-	-	-	-
TR7020|c6_g1_i2	-7.340770235	1.43E-09	-	-	-	-	-	-	-	-	-	-	-	-	-	-
TR5301|c4_g2_i9	-12.24861602	1.53E-09	-	-	-	-	-	-	-	Predicted protein	2.00E-20	Phaeodactylum tricornutum (strain CCAP 1055/1)	-	-	-	pfam11914 DUF3432 Domain of unknown function (DUF3432). This presumed domain is functionally uncharacterized. This domain is found in eukaryotes. This domain is about 100 amino acids in length. This domain is found associated with pfam00096. This domain has two conserved sequence motifs YPSPV and PSP.
TR1909|c0_g1_i1	-7.161563769	1.54E-09	-	-	-	-	-	-	-	-	-	-	-	-	-	-
TR7045|c3_g1_i1	11.12277483	1.73E-09	-	-	-	-	-	-	-	-	-	-	-	-	-	-
TR7115|c6_g1_i1	10.81308383	1.92E-09	-	-	-	-	-	-	-	-	-	-	-	-	-	-
TR7154|c8_g1_i6	-8.092013996	2.22E-09	-	-	-	-	-	-	-	-	-	-	-	-	-	-
TR7101|c11_g1_i1	6.71847232	3.26E-09	O13527	7.00E-08	Truncated transposon Ty1-A Gag-Pol polyprotein	DNA-directed DNA polymerase.]---[RNA-directed DNA polymerase.]---[Ribonuclease H.	-	-	-	Blackbeard	2.00E-170	Phaeodactylum tricornutum	-	nucleic acid binding	-	pfam07727 RVT_2 Reverse transcriptase (RNA-dependent DNA polymerase). A reverse transcriptase gene is usually indicative of a mobile element such as a retrotransposon or retrovirus. Reverse transcriptases occur in a variety of mobile elements including retrotransposons retroviruses group II introns bacterial msDNAs hepadnaviruses and caulimoviruses. This Pfam entry includes reverse transcriptases…
TR6977|c2_g1_i1	10.8828815	3.37E-09	-	-	-	-	-	-	-	-	-	-	-	-	-	COG1215 COG1215 Glycosyltransferases probably involved in cell wall biogenesis Cell envelope biogenesis outer membrane .]---[cd04190 Chitin_synth_C C-terminal domain of Chitin Synthase catalyzes the incorporation of GlcNAc from substrate UDP-GlcNAc into chitin. Chitin synthase also called UDP-N-acetyl-D-glucosamine chitin 4-beta-N-acetylglucosaminyltransferase catalyzes the incorporation of GlcNA…
TR2328|c0_g2_i1	11.21460704	3.37E-09	-	-	-	-	-	-	-	-	-	-	-	-	-	-
TR6983|c1_g1_i1	7.604310136	3.38E-09	-	-	-	-	-	-	-	Pol protein	8.00E-51	Phaeodactylum tricornutum	-	nucleic acid binding	-	cd09272 RNase_HI_RT_Ty1 Ty1/Copia family of RNase HI in long-term repeat retroelements. Ribonuclease H (RNase H) enzymes are divided into two major families Type 1 and Type 2 based on amino acid sequence similarities and biochemical properties. RNase H is an endonuclease that cleaves the RNA strand of an RNA/DNA hybrid in a sequence non-specific manner in the presence of divalent cations. RNase H…
TR7143|c5_g1_i1	10.41442449	3.62E-09	-	-	-	-	-	-	-	Uncharacterized protein	1.00E-19	Thalassiosira oceanica	-	-	-	-
TR7154|c8_g1_i3	-8.074070494	4.16E-09	-	-	-	-	-	-	-	-	-	-	-	-	-	-
TR6450|c0_g1_i1	10.56649918	5.07E-09	-	-	-	-	-	-	-	-	-	-	-	-	-	-
TR6235|c0_g1_i1	-7.88009016	5.17E-09	-	-	-	-	-	-	-	-	-	-	-	-	-	-
TR7090|c10_g1_i1	-10.60434383	5.90E-09	-	-	-	-	-	-	-	-	-	-	-	-	-	-
TR7080|c4_g1_i1	-8.374678893	7.35E-09	-	-	-	-	-	-	-	-	-	-	-	-	-	-
TR6991|c4_g1_i3	-7.492394574	7.35E-09	P9WQ49	2.00E-37	Putative fatty-acid--CoA ligase FadD21	-	-	-	-	Uncharacterized protein (Fragment)	3.00E-115	Thalassiosira oceanica	-	-	-	cd05931 FAAL Fatty acyl-AMP ligase (FAAL). FAAL belongs to the class I adenylate forming enzyme family and is homologous to fatty acyl-coenzyme A (CoA) ligases (FACLs). However FAALs produce only the acyl adenylate and are unable to perform the thioester-forming reaction while FACLs perform a two-step catalytic reaction AMP ligation followed by CoA ligation using ATP and CoA as cofactors. FAALs h…
TR7012|c5_g4_i1	-8.03195428	7.88E-09	-	-	-	-	-	-	-	-	-	-	-	-	-	-
TR6991|c4_g1_i9	-7.496686793	8.10E-09	P9WQ49	2.00E-37	Putative fatty-acid--CoA ligase FadD21	-	-	-	-	Uncharacterized protein (Fragment)	9.00E-116	Thalassiosira oceanica	-	-	-	cd05931 FAAL Fatty acyl-AMP ligase (FAAL). FAAL belongs to the class I adenylate forming enzyme family and is homologous to fatty acyl-coenzyme A (CoA) ligases (FACLs). However FAALs produce only the acyl adenylate and are unable to perform the thioester-forming reaction while FACLs perform a two-step catalytic reaction AMP ligation followed by CoA ligation using ATP and CoA as cofactors. FAALs h…
TR7160|c11_g1_i1	8.582673209	8.10E-09	-	-	-	-	-	-	-	-	-	-	-	-	-	-
TR6697|c2_g1_i1	5.782193073	8.55E-09	-	-	-	-	-	-	-	-	-	-	-	-	-	-
TR6991|c4_g1_i2	-7.411505468	9.12E-09	P10978	3.00E-32	Retrovirus-related Pol polyprotein from transposon TNT 1-94	RNA-directed DNA polymerase.	-	-	-	Uncharacterized protein (Fragment)	1.00E-115	Thalassiosira oceanica	-	-	-	cd09272 RNase_HI_RT_Ty1 Ty1/Copia family of RNase HI in long-term repeat retroelements. Ribonuclease H (RNase H) enzymes are divided into two major families Type 1 and Type 2 based on amino acid sequence similarities and biochemical properties. RNase H is an endonuclease that cleaves the RNA strand of an RNA/DNA hybrid in a sequence non-specific manner in the presence of divalent cations. RNase H…
TR5685|c1_g2_i1	7.173478253	9.33E-09	-	-	-	-	-	-	-	-	-	-	-	-	-	-
TR6991|c4_g1_i4	-7.476345183	9.33E-09	P9WQ49	2.00E-37	Putative fatty-acid--CoA ligase FadD21	-	-	-	-	Uncharacterized protein (Fragment)	8.00E-116	Thalassiosira oceanica	-	-	-	cd05931 FAAL Fatty acyl-AMP ligase (FAAL). FAAL belongs to the class I adenylate forming enzyme family and is homologous to fatty acyl-coenzyme A (CoA) ligases (FACLs). However FAALs produce only the acyl adenylate and are unable to perform the thioester-forming reaction while FACLs perform a two-step catalytic reaction AMP ligation followed by CoA ligation using ATP and CoA as cofactors. FAALs h…
TR4146|c0_g2_i1	10.53377816	1.10E-08	-	-	-	-	-	-	-	Predicted protein	2.00E-09	Phaeodactylum tricornutum (strain CCAP 1055/1)	transmembrane transport	transporter activity	integral to membrane	-
TR7107|c5_g3_i1	-10.30557436	1.60E-08	-	-	-	-	-	-	-	-	-	-	-	-	-	-
TR6997|c13_g1_i1	-10.27715864	2.25E-08	-	-	-	-	-	-	-	hypothetical protein partial	1.00E-10	Candidatus Paracaedibacter symbiosus	-	-	-	sd00010 SLR Sel1-like repeat. Sel1-like repeats (SLRs) share similar alpha-helical conformations with Tetratricopeptide repeats (TPRs) but with different consensus sequence lengths and superhelical topologies. SLRs contain 36 to 44 amino acids and are present in bacteria and eukaryotes but not in archaea. SLR proteins are involved in a variety of functions and many serve as adaptor proteins for t…
TR7563|c0_g1_i1	-11.6797535	2.25E-08	-	-	-	-	-	-	-	Uncharacterized protein	1.00E-08	Thalassiosira oceanica	-	zinc ion binding	-	pfam13639 zf-RING_2 Ring finger domain. ]---[cd00162 RING RING-finger (Really Interesting New Gene) domain a specialized type of Zn-finger of 40 to 60 residues that binds two atoms of zinc defined by the 'cross-brace' motif C-X2-C-X(9-39)-C-X(1-3)- H-X(2-3)-(N/C/H)-X2-C-X(4-48)C-X2-C probably involved in mediating protein-protein interactions identified in a proteins with a wide range of function…
TR6465|c11_g1_i3	6.521408322	2.43E-08	-	-	-	-	-	-	-	-	-	-	-	-	-	-
TR7156|c17_g1_i1	9.793069744	2.56E-08	-	-	-	-	-	-	-	-	-	-	-	-	-	-
TR6714|c1_g1_i1	-5.866161393	3.01E-08	-	-	-	-	-	-	-	-	-	-	-	-	-	-
TR6361|c1_g2_i1	8.240081205	3.07E-08	-	-	-	-	-	-	-	-	-	-	-	-	-	-
TR5925|c9_g1_i1	8.790770419	3.07E-08	-	-	-	-	-	-	-	-	-	-	-	-	-	-
TR7188|c9_g2_i1	-4.947129585	3.22E-08	-	-	-	-	-	-	-	-	-	-	-	-	-	-
TR7156|c11_g1_i1	8.189379981	3.42E-08	P77234	9.00E-07	Uncharacterized protein YbeQ	-	-	-	-	hypothetical protein partial	4.00E-13	Candidatus Paracaedibacter symbiosus	-	-	-	sd00010 SLR Sel1-like repeat. Sel1-like repeats (SLRs) share similar alpha-helical conformations with Tetratricopeptide repeats (TPRs) but with different consensus sequence lengths and superhelical topologies. SLRs contain 36 to 44 amino acids and are present in bacteria and eukaryotes but not in archaea. SLR proteins are involved in a variety of functions and many serve as adaptor proteins for t…
TR7158|c3_g1_i1	5.565671628	3.86E-08	-	-	-	-	-	-	-	Uncharacterized protein	5.00E-35	Emiliania huxleyi CCMP1516	-	-	-	-
TR6485|c11_g1_i1	9.87492081	4.96E-08	-	-	-	-	-	-	-	-	-	-	-	-	-	-
TR6151|c11_g2_i2	-5.758848941	6.51E-08	-	-	-	-	-	-	-	Putative uncharacterized protein	2.00E-07	Phytophthora sojae (strain P6497)	-	-	-	-
TR5292|c1_g1_i1	-6.236732283	8.38E-08	-	-	-	-	-	-	-	-	-	-	-	-	-	smart00513 SAP Putative DNA-binding (bihelical) motif predicted to be involved in chromosomal organisation.
TR5925|c5_g1_i1	10.78487031	1.38E-07	-	-	-	-	-	-	-	-	-	-	-	-	-	-
TR5301|c4_g2_i6	-10.83034576	1.69E-07	-	-	-	-	-	-	-	Predicted protein	2.00E-12	Phaeodactylum tricornutum (strain CCAP 1055/1)	-	-	-	-
TR6632|c11_g2_i2	6.316313915	1.71E-07	-	-	-	-	-	-	-	-	-	-	-	-	-	-
TR7154|c8_g2_i2	-6.105442816	1.71E-07	P04146	7.00E-07	Copia protein	-	-	-	-	Uncharacterized protein	2.00E-21	Thalassiosira oceanica	-	-	-	cd09272 RNase_HI_RT_Ty1 Ty1/Copia family of RNase HI in long-term repeat retroelements. Ribonuclease H (RNase H) enzymes are divided into two major families Type 1 and Type 2 based on amino acid sequence similarities and biochemical properties. RNase H is an endonuclease that cleaves the RNA strand of an RNA/DNA hybrid in a sequence non-specific manner in the presence of divalent cations. RNase H…
TR5925|c9_g6_i2	10.60442246	1.76E-07	-	-	-	-	-	-	-	-	-	-	-	-	-	-
TR7053|c15_g1_i1	-9.511360119	1.84E-07	-	-	-	-	-	-	-	-	-	-	-	-	-	-
TR7164|c0_g2_i1	10.14581575	1.98E-07	-	-	-	-	-	-	-	-	-	-	-	-	-	-
TR6853|c6_g1_i1	7.178162983	2.39E-07	-	-	-	-	-	-	-	Uncharacterized protein (Fragment)	9.00E-25	Thalassiosira oceanica	-	-	-	-
TR544|c0_g1_i1	-6.920505462	2.42E-07	-	-	-	-	-	-	-	-	-	-	-	-	-	-
TR6161|c6_g1_i1	6.845015482	2.48E-07	-	-	-	-	-	-	-	-	-	-	-	-	-	-
TR7160|c20_g1_i1	9.653150909	2.59E-07	-	-	-	-	-	-	-	-	-	-	-	-	-	-
TR6981|c4_g1_i1	-9.598724778	2.91E-07	-	-	-	-	-	-	-	-	-	-	-	-	-	-
TR6557|c1_g1_i1	-9.625414939	3.45E-07	-	-	-	-	-	-	-	-	-	-	-	-	-	-
TR5301|c6_g1_i1	9.982991934	3.79E-07	-	-	-	-	-	-	-	Predicted protein	4.00E-06	Phaeodactylum tricornutum (strain CCAP 1055/1)	-	-	-	-
TR6465|c13_g1_i1	-9.969594833	3.82E-07	-	-	-	-	-	-	-	-	-	-	-	-	-	-
TR7156|c8_g2_i1	9.643732211	3.86E-07	P77234	5.00E-11	Uncharacterized protein YbeQ	-	-	-	-	hypothetical protein partial	1.00E-17	Megasphaera elsdenii	-	-	-	sd00010 SLR Sel1-like repeat. Sel1-like repeats (SLRs) share similar alpha-helical conformations with Tetratricopeptide repeats (TPRs) but with different consensus sequence lengths and superhelical topologies. SLRs contain 36 to 44 amino acids and are present in bacteria and eukaryotes but not in archaea. SLR proteins are involved in a variety of functions and many serve as adaptor proteins for t…
TR6385|c14_g1_i1	-10.05690631	4.03E-07	-	-	-	-	-	-	-	-	-	-	-	-	-	-
TR6640|c0_g2_i1	-9.566195758	4.23E-07	-	-	-	-	-	-	-	-	-	-	-	-	-	-
TR6820|c8_g3_i1	-7.014317223	5.10E-07	-	-	-	-	-	-	-	-	-	-	-	-	-	-
TR6853|c10_g1_i1	8.941419091	5.72E-07	-	-	-	-	-	-	-	-	-	-	-	-	-	-
TR3045|c1_g1_i2	-4.263593363	5.72E-07	Q7ZVJ8	3.00E-22	UPF0585 protein C16orf13 homolog A	-	-	-	-	Uncharacterized protein	3.00E-40	Thalassiosira oceanica	-	-	-	pfam06080 DUF938 Protein of unknown function (DUF938). This family consists of several hypothetical proteins from both prokaryotes and eukaryotes. The function of this family is unknown.
TR6358|c4_g1_i1	-6.690171901	6.03E-07	-	-	-	-	-	-	-	Uncharacterized protein	5.00E-09	Phytophthora ramorum	-	nucleic acid binding	-	-
TR6788|c12_g1_i1	-7.778892872	6.30E-07	P08770	6.00E-08	Putative AC transposase	-	-	-	-	Uncharacterized protein	4.00E-24	Phytophthora parasitica (strain INRA-310)	-	nucleic acid binding	-	-
TR7164|c0_g1_i1	9.938856799	7.00E-07	-	-	-	-	-	-	-	-	-	-	-	-	-	-
TR6354|c3_g1_i9	-4.89616544	7.63E-07	-	-	-	-	-	-	-	-	-	-	-	-	-	-
TR6983|c13_g2_i1	6.335481207	7.81E-07	-	-	-	-	-	-	-	Uncharacterized protein	6.00E-23	Phytophthora parasitica	-	-	-	-
TR6106|c2_g1_i2	-11.53220842	8.06E-07	-	-	-	-	-	-	-	-	-	-	-	-	-	-
TR6790|c9_g1_i1	-7.909189763	8.51E-07	-	-	-	-	-	-	-	-	-	-	-	-	-	-
TR7107|c1_g1_i1	5.773156981	8.51E-07	-	-	-	-	-	-	-	Uncharacterized protein (Fragment)	8.00E-07	Thalassiosira oceanica	-	-	-	-
TR6848|c4_g1_i1	8.45741883	9.22E-07	-	-	-	-	-	-	-	Predicted protein	2.00E-13	Phaeodactylum tricornutum (strain CCAP 1055/1)	-	nucleic acid binding	-	-
TR6697|c1_g1_i1	5.17471444	9.50E-07	-	-	-	-	-	-	-	-	-	-	-	-	-	-
TR6664|c5_g1_i1	-5.306508627	9.50E-07	P04323	2.00E-55	Retrovirus-related Pol polyprotein from transposon 17.6	RNA-directed DNA polymerase.	-	-	-	Pol protein (Fragment)	4.00E-112	Thalassiosira pseudonana	DNA integration	nucleic acid binding	-	cd01647 RT_LTR RT_LTR Reverse transcriptases (RTs) from retrotransposons and retroviruses which have long terminal repeats (LTRs) in their DNA copies but not in their RNA template. RT catalyzes DNA replication from an RNA template and is responsible for the replication of retroelements. An RT gene is usually indicative of a mobile element such as a retrotransposon or retrovirus. RTs are present i…
TR1717|c0_g1_i1	-9.296671279	9.58E-07	-	-	-	-	-	-	-	-	-	-	-	-	-	-
TR279|c0_g1_i1	-9.518451199	1.32E-06	-	-	-	-	-	-	-	-	-	-	-	-	-	-
TR6631|c5_g3_i1	-5.512065805	1.37E-06	-	-	-	-	-	-	-	-	-	-	-	-	-	-
TR7166|c13_g2_i5	5.474396315	1.43E-06	Q03855	6.00E-12	Transposon Ty1-DR1 Gag-Pol polyprotein	DNA-directed DNA polymerase.]---[RNA-directed DNA polymerase.]---[Ribonuclease H.	-	-	-	Pol protein	0	Phaeodactylum tricornutum	-	nucleic acid binding	-	cd09272 RNase_HI_RT_Ty1 Ty1/Copia family of RNase HI in long-term repeat retroelements. Ribonuclease H (RNase H) enzymes are divided into two major families Type 1 and Type 2 based on amino acid sequence similarities and biochemical properties. RNase H is an endonuclease that cleaves the RNA strand of an RNA/DNA hybrid in a sequence non-specific manner in the presence of divalent cations. RNase H…
TR5825|c1_g1_i2	5.26787669	1.44E-06	-	-	-	-	-	-	-	-	-	-	-	-	-	pfam00650 CRAL_TRIO CRAL/TRIO domain.
TR5301|c4_g2_i14	-10.06258117	1.44E-06	-	-	-	-	-	-	-	-	-	-	-	-	-	-
TR6360|c5_g2_i1	4.698255297	1.51E-06	-	-	-	-	-	-	-	Pol protein (Fragment)	5.00E-66	Phaeodactylum tricornutum	-	nucleic acid binding	-	cd09272 RNase_HI_RT_Ty1 Ty1/Copia family of RNase HI in long-term repeat retroelements. Ribonuclease H (RNase H) enzymes are divided into two major families Type 1 and Type 2 based on amino acid sequence similarities and biochemical properties. RNase H is an endonuclease that cleaves the RNA strand of an RNA/DNA hybrid in a sequence non-specific manner in the presence of divalent cations. RNase H…
TR1377|c0_g1_i1	-7.165805528	1.51E-06	-	-	-	-	-	-	-	Predicted protein	8.00E-18	Phaeodactylum tricornutum (strain CCAP 1055/1)	DNA integration	nucleic acid binding	-	-
TR6962|c11_g1_i1	5.280716738	1.83E-06	-	-	-	-	-	-	-	-	-	-	-	-	-	-
TR6600|c5_g1_i1	-7.421403779	1.98E-06	-	-	-	-	-	-	-	-	-	-	-	-	-	-
TR5797|c9_g1_i1	-5.243485712	2.17E-06	Q7LHG5	9.00E-71	Transposon Ty3-I Gag-Pol polyprotein	DNA-directed DNA polymerase.]---[RNA-directed DNA polymerase.]---[Ribonuclease H.	-	-	-	Pol protein (Fragment)	3.00E-180	Thalassiosira pseudonana	DNA integration	nucleic acid binding	-	cd01647 RT_LTR RT_LTR Reverse transcriptases (RTs) from retrotransposons and retroviruses which have long terminal repeats (LTRs) in their DNA copies but not in their RNA template. RT catalyzes DNA replication from an RNA template and is responsible for the replication of retroelements. An RT gene is usually indicative of a mobile element such as a retrotransposon or retrovirus. RTs are present i…
TR6664|c4_g1_i1	-9.843741256	2.17E-06	P04323	2.00E-31	Retrovirus-related Pol polyprotein from transposon 17.6	RNA-directed DNA polymerase.	-	-	-	Uncharacterized protein	4.00E-58	Thalassiosira oceanica	DNA integration	nucleic acid binding	-	cd09274 RNase_HI_RT_Ty3 Ty3/Gypsy family of RNase HI in long-term repeat retroelements. Ribonuclease H (RNase H) enzymes are divided into two major families Type 1 and Type 2 based on amino acid sequence similarities and biochemical properties. RNase H is an endonuclease that cleaves the RNA strand of an RNA/DNA hybrid in a sequence non-specific manner in the presence of divalent cations. RNase H…
TR6106|c10_g1_i1	-10.73476824	2.27E-06	-	-	-	-	-	-	-	-	-	-	-	-	-	-
TR6860|c6_g1_i1	10.78748832	2.28E-06	-	-	-	-	-	-	-	-	-	-	-	-	-	-
TR6969|c2_g1_i1	-6.430922473	2.42E-06	O14841	1.00E-15	5-oxoprolinase	5-oxoprolinase (ATP-hydrolyzing).	-	-	-	5-oxoprolinase	4.00E-16	Thalassiosira pseudonana	-	5-oxoprolinase (ATP-hydrolyzing) activity	-	PLN02666 PLN02666 5-oxoprolinase.]---[COG0146 HyuB N-methylhydantoinase B/acetone carboxylase alpha subunit Amino acid transport and metabolism / Secondary metabolites biosynthesis transport and catabolism .]---[pfam02538 Hydantoinase_B Hydantoinase B/oxoprolinase. This family includes N-methylhydaintoinase B which converts hydantoin to N-carbamyl-amino acids and 5-oxoprolinase EC 3.5.2.9 which c…
TR6562|c0_g1_i1	9.085576696	2.64E-06	-	-	-	-	-	-	-	-	-	-	-	-	-	-
TR7452|c0_g1_i1	-9.083836381	2.72E-06	-	-	-	-	-	-	-	-	-	-	-	-	-	-
TR6686|c1_g1_i1	9.373028494	2.75E-06	-	-	-	-	-	-	-	-	-	-	-	-	-	-
TR7085|c13_g1_i1	9.039348558	2.77E-06	-	-	-	-	-	-	-	-	-	-	-	-	-	-
TR4882|c2_g1_i1	9.122538266	2.90E-06	-	-	-	-	-	-	-	-	-	-	-	-	-	-
TR6859|c2_g2_i1	6.158490071	3.29E-06	-	-	-	-	-	-	-	Predicted protein	1.00E-13	Monosiga brevicollis	-	-	-	pfam13843 DDE_Tnp_1_7 Transposase IS4.
TR6665|c5_g2_i1	4.64356822	3.67E-06	-	-	-	-	-	-	-	Uncharacterized protein	4.00E-08	Acanthamoeba castellanii str. Neff	-	transferase activity, transferring glycosyl groups	-	pfam04577 DUF563 Protein of unknown function (DUF563). Family of uncharacterized proteins.]---[COG4421 COG4421 Capsular polysaccharide biosynthesis protein Carbohydrate transport and metabolism .
TR5685|c1_g3_i1	5.683651582	4.29E-06	-	-	-	-	-	-	-	-	-	-	-	-	-	-
TR1228|c0_g1_i1	-8.953783929	4.88E-06	-	-	-	-	-	-	-	Gag-Pol polyprotein	2.00E-06	Metarhizium	DNA integration	nucleic acid binding	-	-
TR6935|c9_g1_i1	-5.511596322	4.97E-06	-	-	-	-	-	-	-	Uncharacterized protein	1.00E-13	Saprolegnia diclina VS20	-	catalytic activity	-	TIGR02353 NON-RIBOSOMAL_PEPTIDE_SYNTHETASE non-ribosomal peptide synthetase terminal domain of unknown function. This domain is found exclusively in non-ribosomal peptide synthetases and always as the final domain in the polypeptide. This domain is roughly 700 amino acids in size and is found in polypeptides roughly twice that size.
TR6864|c16_g1_i1	-8.813432731	5.15E-06	-	-	-	-	-	-	-	-	-	-	-	-	-	-
TR7012|c6_g1_i1	-6.714804023	5.47E-06	P10978	4.00E-15	Retrovirus-related Pol polyprotein from transposon TNT 1-94	RNA-directed DNA polymerase.	-	-	-	Uncharacterized protein	9.00E-60	Thalassiosira oceanica	-	-	-	cd09272 RNase_HI_RT_Ty1 Ty1/Copia family of RNase HI in long-term repeat retroelements. Ribonuclease H (RNase H) enzymes are divided into two major families Type 1 and Type 2 based on amino acid sequence similarities and biochemical properties. RNase H is an endonuclease that cleaves the RNA strand of an RNA/DNA hybrid in a sequence non-specific manner in the presence of divalent cations. RNase H…
TR6952|c15_g1_i1	8.905921629	6.24E-06	-	-	-	-	-	-	-	-	-	-	-	-	-	-
TR6287|c5_g3_i1	-5.162973093	6.47E-06	-	-	-	-	-	-	-	-	-	-	-	-	-	-
TR6755|c6_g1_i2	5.016494789	7.33E-06	-	-	-	-	-	-	-	Predicted protein	1.00E-06	Phaeodactylum tricornutum (strain CCAP 1055/1)	-	-	-	-
TR280|c0_g1_i1	7.06495702	8.12E-06	-	-	-	-	-	-	-	-	-	-	-	-	-	-
TR7160|c16_g1_i1	6.692236566	8.12E-06	-	-	-	-	-	-	-	-	-	-	-	-	-	-
TR6382|c13_g1_i1	9.169979851	8.95E-06	-	-	-	-	-	-	-	-	-	-	-	-	-	-
TR6631|c1_g2_i1	-7.055116329	8.96E-06	-	-	-	-	-	-	-	-	-	-	-	-	-	-
TR6868|c1_g1_i1	-9.525600698	9.58E-06	-	-	-	-	-	-	-	-	-	-	-	-	-	-
TR6465|c11_g1_i1	5.446286355	1.03E-05	-	-	-	-	-	-	-	-	-	-	-	-	-	-
TR6939|c8_g1_i1	-6.538794253	1.07E-05	-	-	-	-	-	-	-	Uncharacterized protein (Fragment)	3.00E-60	Thalassiosira oceanica	-	-	-	pfam13359 DDE_Tnp_4 DDE superfamily endonuclease. This family of proteins are related to pfam00665 and are probably endonucleases of the DDE superfamily. Transposase proteins are necessary for efficient DNA transposition. This domain is a member of the DDE superfamily which contain three carboxylate residues that are believed to be responsible for coordinating metal ions needed for catalysis. The…
TR7164|c21_g1_i1	8.970156085	1.08E-05	-	-	-	-	-	-	-	-	-	-	-	-	-	-
TR2186|c0_g1_i1	-9.471112724	1.08E-05	-	-	-	-	-	-	-	-	-	-	-	-	-	-
TR7145|c0_g1_i1	-5.420077414	1.09E-05	-	-	-	-	-	-	-	Uncharacterized protein	3.00E-11	Rhizophagus irregularis DAOM 197198w	-	DNA binding	-	-
TR6983|c0_g1_i1	4.918277298	1.10E-05	-	-	-	-	-	-	-	-	-	-	-	-	-	-
TR6957|c4_g1_i1	8.867201545	1.47E-05	-	-	-	-	-	-	-	-	-	-	-	-	-	-
TR6671|c1_g1_i1	-8.789916574	1.50E-05	-	-	-	-	-	-	-	-	-	-	-	-	-	-
TR6755|c6_g1_i1	4.978652835	1.51E-05	-	-	-	-	-	-	-	Predicted protein	1.00E-06	Phaeodactylum tricornutum (strain CCAP 1055/1)	-	-	-	-
TR7090|c3_g1_i2	-5.206111244	1.52E-05	-	-	-	-	-	-	-	-	-	-	-	-	-	-
TR5793|c1_g1_i1	-5.828864792	1.65E-05	-	-	-	-	-	-	-	Predicted protein	6.00E-42	Phaeodactylum tricornutum	-	-	-	-
TR7540|c0_g1_i1	8.224727581	1.71E-05	-	-	-	-	-	-	-	-	-	-	-	-	-	-
TR7084|c1_g1_i1	-9.236135881	1.75E-05	-	-	-	-	-	-	-	-	-	-	-	-	-	-
TR3045|c1_g2_i1	-3.882820392	1.75E-05	-	-	-	-	-	-	-	Uncharacterized protein (Fragment)	2.00E-07	Thalassiosira oceanica	-	-	-	pfam06080 DUF938 Protein of unknown function (DUF938). This family consists of several hypothetical proteins from both prokaryotes and eukaryotes. The function of this family is unknown.
TR5460|c17_g1_i1	8.845974887	1.82E-05	-	-	-	-	-	-	-	Uncharacterized protein (Fragment)	7.00E-35	Thalassiosira oceanica	-	-	-	-
TR6612|c9_g1_i1	-8.55057708	1.89E-05	-	-	-	-	-	-	-	-	-	-	-	-	-	-
TR6748|c0_g1_i1	-6.906522572	1.98E-05	-	-	-	-	-	-	-	-	-	-	-	-	-	-
TR7029|c2_g1_i1	4.507202499	2.27E-05	-	-	-	-	-	-	-	Uncharacterized protein	4.00E-147	Thalassiosira oceanica	-	calcium ion binding	-	-
TR1671|c1_g1_i1	8.870108397	2.48E-05	-	-	-	-	-	-	-	-	-	-	-	-	-	-
TR6425|c7_g1_i3	-7.190913147	2.48E-05	Q9M0G7	2.00E-06	Leucine-rich repeat receptor-like protein kinase PXL2	Non-specific serine/threonine protein kinase.	-	-	-	Uncharacterized protein (Fragment)	3.00E-09	Emiliania huxleyi CCMP1516	-	-	-	PLN00113 PLN00113 leucine-rich repeat receptor-like protein kinase Provisional.]---[sd00033 LRR_RI leucine-rich repeats ribonuclease inhibitor (RI)-like subfamily. A leucine-rich repeat (LRR) is a structural protein motif of 20-30 amino acids that is unusually rich in the hydrophobic amino acid leucine. The conserved eleven-residue sequence motif (LxxLxLxxN/CxL) within the LRRs corresponds to the…
TR3320|c0_g1_i1	-6.93701858	2.52E-05	-	-	-	-	-	-	-	-	-	-	-	-	-	-
TR7164|c2_g2_i1	9.74960124	2.52E-05	-	-	-	-	-	-	-	-	-	-	-	-	-	-
TR6966|c17_g1_i1	6.646435526	2.54E-05	-	-	-	-	-	-	-	-	-	-	-	-	-	-
TR561|c0_g1_i1	9.62193117	2.63E-05	-	-	-	-	-	-	-	-	-	-	-	-	-	-
TR5925|c1_g1_i1	9.58354406	2.69E-05	-	-	-	-	-	-	-	hypothetical protein SAMD00019534_081140	8.00E-07	Acytostelium subglobosum LB1	-	-	-	-
TR6877|c1_g2_i1	5.243623895	3.32E-05	P10978	2.00E-27	Retrovirus-related Pol polyprotein from transposon TNT 1-94	RNA-directed DNA polymerase.	-	-	-	Reverse transcriptase	1.00E-60	Thalassiosira oceanica	-	RNA-directed DNA polymerase activity	-	cd09272 RNase_HI_RT_Ty1 Ty1/Copia family of RNase HI in long-term repeat retroelements. Ribonuclease H (RNase H) enzymes are divided into two major families Type 1 and Type 2 based on amino acid sequence similarities and biochemical properties. RNase H is an endonuclease that cleaves the RNA strand of an RNA/DNA hybrid in a sequence non-specific manner in the presence of divalent cations. RNase H…
TR6794|c0_g1_i1	8.028282628	4.03E-05	-	-	-	-	-	-	-	-	-	-	-	-	-	-
TR7149|c14_g1_i1	4.376473732	4.24E-05	-	-	-	-	-	-	-	Putative uncharacterized protein	2.00E-14	Puccinia graminis f. sp. tritici (strain CRL 75-36-700-3 / race SCCL)	-	nucleic acid binding	-	-
TR6746|c12_g1_i1	6.409482537	4.27E-05	-	-	-	-	-	-	-	Gag-pol polyprotein	2.00E-34	Thalassiosira pseudonana	DNA integration	nucleic acid binding]---[zinc ion binding	-	-
TR6966|c8_g1_i1	6.522575075	4.37E-05	-	-	-	-	-	-	-	-	-	-	-	-	-	-
TR7012|c6_g2_i2	-4.44083151	4.46E-05	-	-	-	-	-	-	-	Uncharacterized protein	1.00E-13	Thalassiosira oceanica	-	-	-	cd09272 RNase_HI_RT_Ty1 Ty1/Copia family of RNase HI in long-term repeat retroelements. Ribonuclease H (RNase H) enzymes are divided into two major families Type 1 and Type 2 based on amino acid sequence similarities and biochemical properties. RNase H is an endonuclease that cleaves the RNA strand of an RNA/DNA hybrid in a sequence non-specific manner in the presence of divalent cations. RNase H…
TR6803|c2_g1_i2	4.459896293	4.52E-05	Q9ESF4	3.00E-06	Protein lifeguard 1	-	-	-	-	Predicted protein	3.00E-20	Phaeodactylum tricornutum (strain CCAP 1055/1)	-	-	integral to membrane	cd10428 LFG_like Proteins similar to and including lifeguard (LFG) a putative regulator of apoptosis. Lifeguard (LFG) inhibits Fas-mediated apoptosis and interacts with the death receptor FasR/CD95/Apo1. LFG has been shown to interact with Bax and is supposed to be integral to cellular membranes such as the ER. A close homolog PP1201 or RECS1 appears located in the Golgi compartment and also inte…
TR6598|c8_g1_i1	-5.451711467	4.66E-05	-	-	-	-	-	-	-	-	-	-	-	-	-	-
TR6894|c5_g1_i1	3.591066755	4.79E-05	-	-	-	-	-	-	-	Uncharacterized protein	5.00E-54	Thalassiosira pseudonana	protein folding]---[protein transport	-	-	-
TR7149|c13_g1_i1	4.531600872	4.92E-05	-	-	-	-	-	-	-	-	-	-	-	-	-	-
TR6562|c16_g1_i1	-8.313108758	5.08E-05	-	-	-	-	-	-	-	-	-	-	-	-	-	-
TR2131|c0_g1_i1	6.058134747	5.36E-05	Q9SSL9	1.00E-08	Leucine-rich repeat receptor-like protein kinase PEPR1	Non-specific serine/threonine protein kinase.	-	-	-	Two component regulator three Y domain protein	7.00E-13	Flaviramulus ichthyoenteri	-	-	-	-
TR1024|c0_g1_i1	4.738632582	5.36E-05	-	-	-	-	-	-	-	-	-	-	-	-	-	-
TR6175|c7_g1_i1	-5.775771005	5.41E-05	-	-	-	-	-	-	-	-	-	-	-	-	-	-
TR6162|c5_g1_i1	8.071089752	5.45E-05	-	-	-	-	-	-	-	-	-	-	-	-	-	-
TR6886|c5_g1_i1	8.40016938	5.59E-05	-	-	-	-	-	-	-	-	-	-	-	-	-	-
TR6748|c0_g2_i1	-7.029790892	5.59E-05	-	-	-	-	-	-	-	-	-	-	-	-	-	-
TR6893|c17_g1_i1	-8.181413288	5.64E-05	-	-	-	-	-	-	-	-	-	-	-	-	-	-
TR6856|c8_g1_i1	6.594235584	5.81E-05	-	-	-	-	-	-	-	Uncharacterized protein	7.00E-07	Pythium ultimum DAOM BR144	-	-	-	-
TR6886|c0_g1_i1	8.370811966	5.84E-05	-	-	-	-	-	-	-	-	-	-	-	-	-	-
TR7137|c6_g2_i1	7.054077053	6.41E-05	-	-	-	-	-	-	-	-	-	-	-	-	-	-
TR7022|c10_g1_i1	-5.753338691	6.60E-05	-	-	-	-	-	-	-	-	-	-	-	-	-	-
TR7164|c1_g2_i1	-9.519194742	6.77E-05	-	-	-	-	-	-	-	-	-	-	-	-	-	-
TR7089|c5_g1_i3	5.671511086	6.98E-05	-	-	-	-	-	-	-	-	-	-	-	-	-	-
TR7679|c0_g2_i1	-8.051880632	7.03E-05	-	-	-	-	-	-	-	-	-	-	-	-	-	-
TR6450|c4_g1_i2	8.190087173	7.03E-05	-	-	-	-	-	-	-	-	-	-	-	-	-	-
TR7011|c7_g1_i3	-4.868637205	7.04E-05	-	-	-	-	-	-	-	-	-	-	-	-	-	-
TR6896|c9_g1_i1	-9.119001825	7.17E-05	-	-	-	-	-	-	-	-	-	-	-	-	-	-
TR6752|c6_g1_i1	-8.241403225	7.23E-05	-	-	-	-	-	-	-	-	-	-	-	-	-	-
TR6835|c9_g3_i1	-8.025368273	8.32E-05	-	-	-	-	-	-	-	Uncharacterized protein	1.00E-08	Thalassiosira pseudonana	-	-	-	-
TR6663|c5_g1_i1	-6.199039503	8.79E-05	-	-	-	-	-	-	-	-	-	-	-	-	-	-
TR7083|c5_g1_i1	-4.751411484	9.17E-05	-	-	-	-	-	-	-	-	-	-	-	-	-	-
TR6734|c5_g1_i1	-6.670903124	9.44E-05	O48809	4.00E-09	Leucine-rich repeat extensin-like protein 2	-	-	-	-	PREDICTED leucine-rich repeat extensin-like protein 4	3.00E-11	Beta vulgaris subsp. vulgaris	-	-	-	sd00033 LRR_RI leucine-rich repeats ribonuclease inhibitor (RI)-like subfamily. A leucine-rich repeat (LRR) is a structural protein motif of 20-30 amino acids that is unusually rich in the hydrophobic amino acid leucine. The conserved eleven-residue sequence motif (LxxLxLxxN/CxL) within the LRRs corresponds to the beta-strand and adjacent loop regions whereas the remaining parts of the repeats ar…
TR7019|c3_g2_i1	-5.733267833	0.00010225	-	-	-	-	-	-	-	-	-	-	-	-	-	-
TR6886|c3_g1_i1	8.301104367	0.000102321	-	-	-	-	-	-	-	-	-	-	-	-	-	-
TR6450|c4_g1_i1	8.169423022	0.000102321	-	-	-	-	-	-	-	-	-	-	-	-	-	-
TR6750|c13_g1_i1	7.828873982	0.000102321	-	-	-	-	-	-	-	-	-	-	-	-	-	-
TR7089|c5_g1_i2	5.907518192	0.000103557	-	-	-	-	-	-	-	-	-	-	-	-	-	-
TR6755|c1_g1_i1	4.189809642	0.000103557	Q9C0C7	4.00E-25	Activating molecule in BECN1-regulated autophagy protein 1	-	-	-	-	Predicted protein	2.00E-70	Phaeodactylum tricornutum (strain CCAP 1055/1)	-	-	-	cd00200 WD40 WD40 domain found in a number of eukaryotic proteins that cover a wide variety of functions including adaptor/regulatory modules in signal transduction pre-mRNA processing and cytoskeleton assembly typically contains a GH dipeptide 11-24 residues from its N-terminus and the WD dipeptide at its C-terminus and is 40 residues long hence the name WD40 between GH and WD lies a conserved c…
TR824|c0_g1_i1	8.006137523	0.000108328	-	-	-	-	-	-	-	-	-	-	-	-	-	-
TR6629|c3_g2_i1	4.529354089	0.000109693	-	-	-	-	-	-	-	-	-	-	-	-	-	-
TR2311|c0_g1_i1	-4.755382868	0.000118601	-	-	-	-	-	-	-	Iron starvation induced protein	2.00E-60	Phaeodactylum tricornutum (strain CCAP 1055/1)	-	-	-	-
TR6933|c0_g1_i1	-4.609024441	0.000123571	-	-	-	-	-	-	-	-	-	-	-	-	-	-
TR6527|c16_g1_i1	-9.18867375	0.000125062	-	-	-	-	-	-	-	-	-	-	-	-	-	-
TR6997|c10_g3_i5	4.876086167	0.000126696	P77234	2.00E-24	Uncharacterized protein YbeQ	-	-	-	-	Uncharacterized protein	1.00E-40	Nitrosomonas communis	-	-	-	sd00010 SLR Sel1-like repeat. Sel1-like repeats (SLRs) share similar alpha-helical conformations with Tetratricopeptide repeats (TPRs) but with different consensus sequence lengths and superhelical topologies. SLRs contain 36 to 44 amino acids and are present in bacteria and eukaryotes but not in archaea. SLR proteins are involved in a variety of functions and many serve as adaptor proteins for t…
TR2368|c2_g1_i1	-5.885782659	0.000129273	P10978	3.00E-14	Retrovirus-related Pol polyprotein from transposon TNT 1-94	RNA-directed DNA polymerase.	-	-	-	Unplaced genomic scaffold PAXINscaffold_1588 whole genome shotgun sequence (Fragment)	2.00E-21	Paxillus involutus ATCC 200175	-	-	-	pfam07727 RVT_2 Reverse transcriptase (RNA-dependent DNA polymerase). A reverse transcriptase gene is usually indicative of a mobile element such as a retrotransposon or retrovirus. Reverse transcriptases occur in a variety of mobile elements including retrotransposons retroviruses group II introns bacterial msDNAs hepadnaviruses and caulimoviruses. This Pfam entry includes reverse transcriptases…
TR6135|c0_g2_i1	4.749813426	0.000129652	-	-	-	-	-	-	-	Uncharacterized protein (Fragment)	7.00E-12	Thalassiosira oceanica	-	-	-	pfam03457 HA Helicase associated domain. This short domain is found in multiple copies in bacterial helicase proteins. The domain is predicted to contain 3 alpha helices. The function of this domain may be to bind nucleic acid.
TR6368|c8_g1_i9	-6.89596685	0.000141001	-	-	-	-	-	-	-	Predicted protein	9.00E-19	Phaeodactylum tricornutum (strain CCAP 1055/1)	-	-	-	pfam03154 Atrophin-1 Atrophin-1 family. Atrophin-1 is the protein product of the dentatorubral-pallidoluysian atrophy (DRPLA) gene. DRPLA OMIM 125370 is a progressive neurodegenerative disorder. It is caused by the expansion of a CAG repeat in the DRPLA gene on chromosome 12p. This results in an extended polyglutamine region in atrophin-1 that is thought to confer toxicity to the protein possibly…
TR7166|c5_g1_i1	6.408884394	0.000144687	-	-	-	-	-	-	-	Predicted protein	3.00E-47	Phaeodactylum tricornutum (strain CCAP 1055/1)	-	-	-	PHA03307 PHA03307 transcriptional regulator ICP4 Provisional.]---[PHA03247 PHA03247 large tegument protein UL36 Provisional.]---[pfam03154 Atrophin-1 Atrophin-1 family. Atrophin-1 is the protein product of the dentatorubral-pallidoluysian atrophy (DRPLA) gene. DRPLA OMIM 125370 is a progressive neurodegenerative disorder. It is caused by the expansion of a CAG repeat in the DRPLA gene on chromoso…
TR5903|c6_g1_i1	-4.425678306	0.000148474	-	-	-	-	-	-	-	-	-	-	-	-	-	-
TR7188|c9_g3_i1	-3.255581623	0.000151594	-	-	-	-	-	-	-	Uncharacterized protein	5.00E-42	Thalassiosira oceanica	-	-	-	pfam13359 DDE_Tnp_4 DDE superfamily endonuclease. This family of proteins are related to pfam00665 and are probably endonucleases of the DDE superfamily. Transposase proteins are necessary for efficient DNA transposition. This domain is a member of the DDE superfamily which contain three carboxylate residues that are believed to be responsible for coordinating metal ions needed for catalysis. The…
TR6573|c2_g1_i1	-9.946717005	0.000155092	-	-	-	-	-	-	-	-	-	-	-	-	-	-
TR7029|c2_g1_i2	-4.588747659	0.000176116	-	-	-	-	-	-	-	putative karyopherin-beta 3 variant (ISS)	5.00E-15	Ostreococcus tauri	-	-	-	-
TR7019|c3_g1_i1	-5.628473662	0.00017799	-	-	-	-	-	-	-	-	-	-	-	-	-	-
TR6814|c0_g1_i1	6.894190455	0.000181299	-	-	-	-	-	-	-	-	-	-	-	-	-	-
TR6287|c5_g3_i3	-5.349365376	0.000181536	-	-	-	-	-	-	-	-	-	-	-	-	-	-
TR1288|c0_g1_i1	7.606950785	0.000194841	-	-	-	-	-	-	-	-	-	-	-	-	-	-
TR7066|c8_g1_i1	6.142230467	0.000196209	-	-	-	-	-	-	-	-	-	-	-	-	-	-
TR6602|c5_g2_i1	-5.89832429	0.000197774	-	-	-	-	-	-	-	-	-	-	-	-	-	-
TR6926|c6_g2_i1	-5.438461795	0.000198818	-	-	-	-	-	-	-	-	-	-	-	-	-	-
TR192|c0_g1_i1	6.926644833	0.000198818	Q66H60	6.00E-18	Coiled-coil domain-containing protein 146	-	-	-	-	Uncharacterized protein	9.00E-20	Stylonychia lemnae	-	-	-	TIGR04523 conserved_hypothetical_protein helix-rich Mycoplasma protein. Members of this family occur strictly within a subset of Mycoplasma species. Members average 750 amino acids in length including signal peptide. Sequences are predicted (Jpred 3) to be almost entirely alpha-helical. These sequences show strong periodicity (consistent with long alpha helical structures) and low complexity rich…
TR6829|c5_g2_i1	4.895706293	0.000198818	-	-	-	-	-	-	-	-	-	-	-	-	-	-
TR6629|c3_g1_i1	4.851363591	0.000201709	-	-	-	-	-	-	-	-	-	-	-	-	-	-
TR6358|c8_g1_i3	-4.065124633	0.000203525	-	-	-	-	-	-	-	Uncharacterized protein	6.00E-21	Phytophthora parasitica	-	nucleic acid binding	-	pfam05699 Dimer_Tnp_hAT hAT family C-terminal dimerization region. This dimerization region is found at the C terminus of the transposases of elements belonging to the Activator superfamily (hAT element superfamily). The isolated dimerization region forms extremely stable dimers in vitro.
TR2178|c1_g1_i1	5.919823136	0.000205763	Q8LES0	2.00E-16	CMP-sialic acid transporter 5	-	-	-	-	Uncharacterized protein (Fragment)	1.00E-57	Thalassiosira pseudonana	-	sugar:hydrogen symporter activity	Golgi membrane]---[integral to membrane	pfam04142 Nuc_sug_transp Nucleotide-sugar transporter. This family of membrane proteins transport nucleotide sugars from the cytoplasm into golgi vesicles. Human SLC35A1 transports CMP-sialic acid SLC35A2 transports UDP-galactose and SLC35A3 transports UDP-GlcNAc.
TR2161|c1_g1_i1	-5.562157558	0.000206269	-	-	-	-	-	-	-	-	-	-	-	-	-	-
TR7163|c5_g1_i1	5.952631596	0.000208509	-	-	-	-	-	-	-	-	-	-	-	-	-	-
TR2186|c0_g2_i1	-6.381690963	0.000208549	-	-	-	-	-	-	-	-	-	-	-	-	-	-
TR6848|c9_g1_i1	8.386223841	0.000217278	-	-	-	-	-	-	-	-	-	-	-	-	-	-
TR6697|c4_g1_i1	3.254277187	0.000219944	-	-	-	-	-	-	-	-	-	-	-	-	-	-
TR6527|c5_g1_i1	-5.674523783	0.000221725	-	-	-	-	-	-	-	-	-	-	-	-	-	-
TR7158|c5_g1_i2	4.313013985	0.000239986	-	-	-	-	-	-	-	-	-	-	-	-	-	-
TR7149|c15_g1_i1	9.047751734	0.000256193	-	-	-	-	-	-	-	-	-	-	-	-	-	-
TR6697|c4_g2_i2	3.629134972	0.000256193	-	-	-	-	-	-	-	-	-	-	-	-	-	-
TR1651|c0_g2_i2	3.964263418	0.000267351	-	-	-	-	-	-	-	-	-	-	-	-	-	-
TR7077|c4_g1_i6	3.928983145	0.000299896	-	-	-	-	-	-	-	-	-	-	-	-	-	-
TR6563|c14_g1_i1	-8.030548625	0.000307542	-	-	-	-	-	-	-	-	-	-	-	-	-	-
TR7132|c8_g2_i2	-5.465168369	0.000326144	-	-	-	-	-	-	-	-	-	-	-	-	-	-
TR6959|c14_g1_i1	3.768250042	0.000329598	P25600	9.00E-19	Putative transposon Ty5-1 protein YCL074W	-	-	-	-	Uncharacterized protein (Fragment)	1.00E-64	Thalassiosira oceanica	-	-	-	cd09272 RNase_HI_RT_Ty1 Ty1/Copia family of RNase HI in long-term repeat retroelements. Ribonuclease H (RNase H) enzymes are divided into two major families Type 1 and Type 2 based on amino acid sequence similarities and biochemical properties. RNase H is an endonuclease that cleaves the RNA strand of an RNA/DNA hybrid in a sequence non-specific manner in the presence of divalent cations. RNase H…
TR7075|c9_g1_i1	8.39595221	0.000361589	-	-	-	-	-	-	-	-	-	-	-	-	-	-
TR6697|c4_g1_i2	3.449508208	0.000390835	-	-	-	-	-	-	-	-	-	-	-	-	-	-
TR2068|c1_g2_i2	4.243621474	0.000391246	-	-	-	-	-	-	-	Pol protein (Fragment)	9.00E-50	Thalassiosira pseudonana	DNA integration	nucleic acid binding	-	cd09272 RNase_HI_RT_Ty1 Ty1/Copia family of RNase HI in long-term repeat retroelements. Ribonuclease H (RNase H) enzymes are divided into two major families Type 1 and Type 2 based on amino acid sequence similarities and biochemical properties. RNase H is an endonuclease that cleaves the RNA strand of an RNA/DNA hybrid in a sequence non-specific manner in the presence of divalent cations. RNase H…
TR6106|c5_g1_i1	-3.835537497	0.000398704	-	-	-	-	-	-	-	Predicted protein	8.00E-19	Phaeodactylum tricornutum (strain CCAP 1055/1)	-	-	-	-
TR2068|c1_g2_i1	4.211957452	0.000411149	-	-	-	-	-	-	-	Pol protein (Fragment)	3.00E-65	Thalassiosira pseudonana	DNA integration	nucleic acid binding	-	cd09272 RNase_HI_RT_Ty1 Ty1/Copia family of RNase HI in long-term repeat retroelements. Ribonuclease H (RNase H) enzymes are divided into two major families Type 1 and Type 2 based on amino acid sequence similarities and biochemical properties. RNase H is an endonuclease that cleaves the RNA strand of an RNA/DNA hybrid in a sequence non-specific manner in the presence of divalent cations. RNase H…
TR4392|c0_g3_i1	-10.28846945	0.000413666	-	-	-	-	-	-	-	-	-	-	-	-	-	-
TR7137|c6_g1_i1	8.143803428	0.000431492	-	-	-	-	-	-	-	-	-	-	-	-	-	-
TR6697|c4_g2_i3	3.640410662	0.000431933	-	-	-	-	-	-	-	-	-	-	-	-	-	-
TR1909|c1_g1_i1	-5.883348823	0.000446952	Q3U3R4	8.00E-114	Lipase maturation factor 1	-	-	-	-	Uncharacterized protein (Fragment)	4.00E-164	Thalassiosira pseudonana	-	-	-	pfam06762 LMF1 Lipase maturation factor. This family of transmembrane proteins includes the lipase maturation factor LMF1. Lipoprotein lipase and hepatic lipase require LMF1 to fold into their active states. The precise role of LMF1 in lipase folding has yet to be determined.
TR2178|c0_g1_i1	4.801189864	0.000449918	Q8LES0	2.00E-06	CMP-sialic acid transporter 5	-	-	-	-	Uncharacterized protein (Fragment)	1.00E-18	Thalassiosira oceanica	-	sugar:hydrogen symporter activity	Golgi membrane]---[integral to membrane	-
TR6697|c4_g2_i4	3.385274998	0.000451086	-	-	-	-	-	-	-	-	-	-	-	-	-	-
TR7169|c15_g1_i1	4.142838438	0.000456576	Q9ST43	2.00E-19	Pleckstrin homology domain-containing protein 1	-	-	-	-	Pleckstrin like protein	2.00E-55	Nannochloropsis gaditana	-	-	-	cd13276 PH_AtPH1 Arabidopsis thaliana Pleckstrin homolog (PH) 1 (AtPH1) PH domain. AtPH1 is expressed in all plant tissue and is proposed to be the plant homolog of human pleckstrin. Pleckstrin consists of two PH domains separated by a linker region while AtPH has a single PH domain with a short N-terminal extension. AtPH1 binds PtdIns3P specifically and is thought to be an adaptor molecule since…
TR6365|c4_g1_i1	4.327332747	0.000496418	-	-	-	-	-	-	-	-	-	-	-	-	-	-
TR6520|c4_g3_i1	4.799498706	0.000502323	-	-	-	-	-	-	-	-	-	-	-	-	-	-
TR6934|c7_g1_i1	-5.635824323	0.000504401	-	-	-	-	-	-	-	-	-	-	-	-	-	-
TR5701|c9_g1_i1	-7.797749054	0.000537641	-	-	-	-	-	-	-	-	-	-	-	-	-	-
TR4284|c1_g1_i1	-4.514211083	0.000546882	-	-	-	-	-	-	-	-	-	-	-	-	-	-
TR6701|c6_g1_i1	5.663895239	0.000546882	-	-	-	-	-	-	-	-	-	-	-	-	-	-
TR7001|c2_g3_i2	3.865434957	0.000560741	-	-	-	-	-	-	-	Uncharacterized protein	6.00E-19	Thalassiosira pseudonana	-	-	-	pfam13843 DDE_Tnp_1_7 Transposase IS4.
TR6642|c1_g1_i2	-3.608741619	0.000582246	Q05B63	1.00E-08	tRNA (guanine(10)-N2)-methyltransferase homolog	-	-	-	-	Predicted protein	1.00E-60	Phaeodactylum tricornutum (strain CCAP 1055/1)	-	methyltransferase activity]---[nucleic acid binding	-	COG1041 COG1041 Predicted DNA modification methylase DNA replication recombination and repair .]---[pfam13659 Methyltransf_26 Methyltransferase domain. This family contains methyltransferase domains.]---[TIGR01177 tRNA_guanine10-N2-dimethyltransferase putative methyltransferase TIGR01177 family. This family of probable methyltransferases is found exclusively in the Archaea. Hypothetical proteins …
TR7090|c0_g1_i1	-7.048074575	0.000610993	Q8UVC3	9.00E-06	Inversin	-	-	-	-	PREDICTED espin-like	1.00E-12	Beta vulgaris subsp. vulgaris	-	-	-	cd00204 ANK ankyrin repeats ankyrin repeats mediate protein-protein interactions in very diverse families of proteins. The number of ANK repeats in a protein can range from 2 to over 20 (ankyrins for example). ANK repeats may occur in combinations with other types of domains. The structural repeat unit contains two antiparallel helices and a beta-hairpin repeats are stacked in a superhelical arra…
TR6991|c0_g2_i1	-5.408981151	0.000638759	-	-	-	-	-	-	-	-	-	-	-	-	-	-
TR7003|c8_g1_i1	4.293151721	0.000643401	-	-	-	-	-	-	-	-	-	-	-	-	-	-
TR6642|c1_g1_i1	-3.578745806	0.000656098	Q05B63	3.00E-12	tRNA (guanine(10)-N2)-methyltransferase homolog	-	-	-	-	Predicted protein	1.00E-73	Phaeodactylum tricornutum (strain CCAP 1055/1)	-	methyltransferase activity]---[nucleic acid binding	-	COG1041 COG1041 Predicted DNA modification methylase DNA replication recombination and repair .]---[TIGR01177 tRNA_guanine10-N2-dimethyltransferase putative methyltransferase TIGR01177 family. This family of probable methyltransferases is found exclusively in the Archaea. Hypothetical proteins Conserved .]---[pfam13659 Methyltransf_26 Methyltransferase domain. This family contains methyltransfera…
TR7168|c10_g1_i1	-5.824369361	0.000686624	-	-	-	-	-	-	-	-	-	-	-	-	-	-
TR7173|c3_g2_i9	4.024344117	0.000691409	-	-	-	-	-	-	-	Uncharacterized protein (Fragment)	7.00E-08	Thalassiosira oceanica	-	-	-	-
TR6886|c2_g2_i1	7.858247641	0.00072837	-	-	-	-	-	-	-	-	-	-	-	-	-	-
TR7152|c14_g1_i1	-7.251257498	0.000734827	-	-	-	-	-	-	-	-	-	-	-	-	-	-
TR6512|c4_g4_i1	3.892891665	0.00074704	-	-	-	-	-	-	-	-	-	-	-	-	-	-
TR7164|c5_g1_i1	7.983960256	0.000802477	-	-	-	-	-	-	-	hypothetical protein	6.00E-08	Psychroserpens burtonensis	-	-	-	-
TR3784|c0_g1_i1	5.470210612	0.000807291	-	-	-	-	-	-	-	Isoleucine-trna synthetase (Fragment)	4.00E-13	Thalassiosira pseudonana	isoleucyl-tRNA aminoacylation	aminoacyl-tRNA editing activity]---[ATP binding]---[isoleucine-tRNA ligase activity	cytosol	PLN02882 PLN02882 aminoacyl-tRNA ligase.
TR6828|c16_g1_i1	3.951973397	0.000856712	-	-	-	-	-	-	-	-	-	-	-	-	-	-
TR1759|c0_g1_i1	-3.87086903	0.000906719	-	-	-	-	-	-	-	-	-	-	-	-	-	-
TR6769|c7_g1_i1	-4.350267574	0.000957326	Q55FP0	4.00E-33	Putative phagocytic receptor 1a	-	-	-	-	Membrane spanning protein of the nonaspanin family	3.00E-39	Thalassiosira pseudonana	-	-	integral to membrane	pfam02990 EMP70 Endomembrane protein 70. ]---[pfam01757 Acyl_transf_3 Acyltransferase family. This family includes a range of acyltransferase enzymes. This domain is found in many as yet uncharacterized C. elegans proteins and it is approximately 300 amino acids long.
TR2131|c1_g1_i1	5.251649223	0.001045703	O82318	2.00E-22	Probably inactive leucine-rich repeat receptor-like protein kinase At2g25790	-	-	-	-	Uncharacterized protein (Fragment)	3.00E-30	Emiliania huxleyi CCMP1516	-	-	-	PLN00113 PLN00113 leucine-rich repeat receptor-like protein kinase Provisional.]---[sd00033 LRR_RI leucine-rich repeats ribonuclease inhibitor (RI)-like subfamily. A leucine-rich repeat (LRR) is a structural protein motif of 20-30 amino acids that is unusually rich in the hydrophobic amino acid leucine. The conserved eleven-residue sequence motif (LxxLxLxxN/CxL) within the LRRs corresponds to the…
TR6062|c8_g1_i1	4.999164237	0.001049068	-	-	-	-	-	-	-	-	-	-	-	-	-	-
TR6857|c1_g3_i4	-4.528080594	0.001123747	-	-	-	-	-	-	-	-	-	-	-	-	-	-
TR3525|c0_g1_i1	-4.587811276	0.001123747	-	-	-	-	-	-	-	-	-	-	-	-	-	-
TR4284|c1_g2_i1	-3.929554893	0.001125623	-	-	-	-	-	-	-	Uncharacterized protein	1.00E-06	Synechococcus sp. WH 8109	-	-	-	-
TR7495|c0_g1_i1	-4.948850219	0.001153404	-	-	-	-	-	-	-	-	-	-	-	-	-	-
TR7082|c4_g1_i2	-3.727336126	0.001160926	-	-	-	-	-	-	-	-	-	-	-	-	-	-
TR552|c0_g1_i1	4.680669548	0.001188345	-	-	-	-	-	-	-	-	-	-	-	-	-	-
TR6877|c1_g1_i1	5.327396105	0.001264495	-	-	-	-	-	-	-	Predicted protein	9.00E-153	Phaeodactylum tricornutum (strain CCAP 1055/1)	DNA integration	nucleic acid binding]---[zinc ion binding	-	pfam07727 RVT_2 Reverse transcriptase (RNA-dependent DNA polymerase). A reverse transcriptase gene is usually indicative of a mobile element such as a retrotransposon or retrovirus. Reverse transcriptases occur in a variety of mobile elements including retrotransposons retroviruses group II introns bacterial msDNAs hepadnaviruses and caulimoviruses. This Pfam entry includes reverse transcriptases…
TR7168|c11_g3_i1	5.514497735	0.001264495	-	-	-	-	-	-	-	-	-	-	-	-	-	-
TR6631|c6_g1_i1	-5.677385936	0.001277774	-	-	-	-	-	-	-	-	-	-	-	-	-	-
TR7001|c2_g3_i4	3.55178231	0.001292107	-	-	-	-	-	-	-	Uncharacterized protein	1.00E-18	Thalassiosira pseudonana	-	-	-	pfam13843 DDE_Tnp_1_7 Transposase IS4.
TR6368|c10_g1_i1	-5.551813672	0.001295677	-	-	-	-	-	-	-	-	-	-	-	-	-	-
TR5301|c4_g2_i11	-5.750101781	0.001320555	-	-	-	-	-	-	-	-	-	-	-	-	-	-
TR6601|c8_g1_i1	-4.110989991	0.001365154	-	-	-	-	-	-	-	Uncharacterized protein	2.00E-136	Thalassiosira pseudonana	-	-	-	-
TR6848|c0_g1_i1	5.691715291	0.001392685	-	-	-	-	-	-	-	Uncharacterized protein	1.00E-33	Thalassiosira oceanica	-	nucleic acid binding	-	-
TR7082|c6_g1_i1	-5.611058891	0.001512216	-	-	-	-	-	-	-	-	-	-	-	-	-	-
TR6642|c11_g1_i1	5.056998424	0.001515938	-	-	-	-	-	-	-	-	-	-	-	-	-	-
TR6256|c9_g1_i1	-3.350521054	0.001668871	-	-	-	-	-	-	-	-	-	-	-	-	-	-
TR6877|c4_g1_i1	5.047231522	0.001732861	-	-	-	-	-	-	-	-	-	-	-	-	-	-
TR6365|c3_g1_i1	-4.989482057	0.001758183	-	-	-	-	-	-	-	-	-	-	-	-	-	-
TR6062|c2_g1_i1	4.877295275	0.001759786	-	-	-	-	-	-	-	-	-	-	-	-	-	-
TR6904|c11_g1_i1	7.351742336	0.001759786	Q9FIZ7	1.00E-27	5-oxoprolinase	5-oxoprolinase (ATP-hydrolyzing).	-	-	-	Uncharacterized protein	9.00E-31	Megaselia scalaris	-	hydrolase activity	-	PLN02666 PLN02666 5-oxoprolinase.]---[COG0146 HyuB N-methylhydantoinase B/acetone carboxylase alpha subunit Amino acid transport and metabolism / Secondary metabolites biosynthesis transport and catabolism .]---[pfam02538 Hydantoinase_B Hydantoinase B/oxoprolinase. This family includes N-methylhydaintoinase B which converts hydantoin to N-carbamyl-amino acids and 5-oxoprolinase EC 3.5.2.9 which c…
TR6893|c13_g1_i1	-5.738111144	0.001759786	-	-	-	-	-	-	-	-	-	-	-	-	-	-
TR5739|c0_g1_i1	-4.692740007	0.001794447	-	-	-	-	-	-	-	-	-	-	-	-	-	-
TR3274|c0_g1_i2	3.194181028	0.001844365	-	-	-	-	-	-	-	Predicted protein	4.00E-55	Phaeodactylum tricornutum (strain CCAP 1055/1)	-	-	-	PLN02824 PLN02824 hydrolase alpha/beta fold family protein.
TR6750|c14_g1_i1	5.753393877	0.001907256	-	-	-	-	-	-	-	-	-	-	-	-	-	-
TR6935|c7_g1_i2	-4.265233918	0.001907256	-	-	-	-	-	-	-	-	-	-	-	-	-	-
TR1256|c0_g1_i1	4.346383281	0.001923323	Q9LPV5	3.00E-68	High affinity nitrate transporter 2.5	-	-	-	-	Nitrate transporter	0	Thalassiosira pseudonana	-	nitrate transmembrane transporter activity]---[nitrite transmembrane transporter activity	integral to membrane	PLN00028 PLN00028 nitrate transmembrane transporter Provisional.]---[TIGR00886 Nitrate/nitrite_transporter_NarK nitrite extrusion protein (nitrite facilitator). Transport and binding proteins Anions .]---[COG2223 NarK Nitrate/nitrite transporter Inorganic ion transport and metabolism .]---[cd06174 MFS The Major Facilitator Superfamily (MFS) is a large and diverse group of secondary transporters t…
TR4794|c0_g1_i1	-3.513135094	0.002020094	-	-	-	-	-	-	-	Predicted protein	2.00E-34	Phaeodactylum tricornutum (strain CCAP 1055/1)	-	-	-	-
TR6632|c11_g2_i3	3.681296183	0.002042651	-	-	-	-	-	-	-	-	-	-	-	-	-	-
TR3168|c0_g1_i1	4.282868856	0.002044335	Q9SL76	1.00E-32	Protein phosphatase 2C and cyclic nucleotide-binding/kinase domain-containing protein	Protein-serine/threonine phosphatase.	-	-	-	Calcium/calmodulin-dependent/calcium-dependent protein kinase	5.00E-131	Ostreococcus tauri	protein dephosphorylation	ATP binding]---[metal ion binding]---[protein kinase activity]---[protein serine/threonine phosphatase activity]---[sulfotransferase activity	integral to membrane	cd00143 PP2Cc Serine/threonine phosphatases family 2C catalytic domain The protein architecture and deduced catalytic mechanism of PP2C phosphatases are similar to the PP1 PP2A PP2B family of protein Ser/Thr phosphatases with which PP2C shares no sequence similarity.]---[smart00332 PP2Cc Serine/threonine phosphatases family 2C catalytic domain. The protein architecture and deduced catalytic mecha…
TR7126|c9_g1_i1	4.496029414	0.002046141	-	-	-	-	-	-	-	-	-	-	-	-	-	-
TR7032|c7_g3_i1	3.687597813	0.002046141	-	-	-	-	-	-	-	-	-	-	-	-	-	-
TR7148|c4_g2_i9	-4.326813312	0.002066338	-	-	-	-	-	-	-	-	-	-	-	-	-	-
TR4794|c0_g1_i2	-3.519527961	0.002067034	-	-	-	-	-	-	-	Predicted protein	3.00E-35	Phaeodactylum tricornutum (strain CCAP 1055/1)	-	-	-	-
TR7176|c12_g1_i1	3.65924307	0.002159674	-	-	-	-	-	-	-	-	-	-	-	-	-	-
TR7200|c8_g1_i1	-4.325021364	0.002190036	-	-	-	-	-	-	-	-	-	-	-	-	-	-
TR6825|c7_g1_i1	-3.405116292	0.002190036	-	-	-	-	-	-	-	-	-	-	-	-	-	-
TR6734|c4_g1_i1	-4.748249225	0.002190036	-	-	-	-	-	-	-	Uncharacterized protein (Fragment)	1.00E-06	Thalassiosira oceanica	-	-	-	-
TR6365|c5_g1_i1	-4.779907364	0.002190036	-	-	-	-	-	-	-	-	-	-	-	-	-	-
TR6106|c2_g1_i1	-6.482000568	0.002277342	-	-	-	-	-	-	-	-	-	-	-	-	-	-
TR7012|c5_g2_i1	-4.953992489	0.002277342	-	-	-	-	-	-	-	Uncharacterized protein (Fragment)	5.00E-08	Thalassiosira oceanica	-	-	-	-
TR7115|c8_g1_i1	4.879202619	0.002354607	-	-	-	-	-	-	-	-	-	-	-	-	-	-
TR7167|c8_g1_i1	-4.641101283	0.002355591	-	-	-	-	-	-	-	-	-	-	-	-	-	-
TR4714|c0_g1_i1	-3.747479087	0.002385837	Q8CHP8	4.00E-47	Phosphoglycolate phosphatase	Phosphoglycolate phosphatase.]---[Protein-tyrosine-phosphatase.	-	-	-	Uncharacterized protein (Fragment)	2.00E-69	Thalassiosira oceanica	-	phosphatase activity	-	PLN02645 PLN02645 phosphoglycolate phosphatase.]---[TIGR01452 PGP_euk phosphoglycolate/pyridoxal phosphate phosphatase family. PGP is an essential enzyme in the glycolate salvage pathway in higher organisms (photorespiration in plants). Phosphoglycolate results from the oxidase activity of RubisCO in the Calvin cycle when concentrations of carbon dioxide are low relative to oxygen. In mammals PGP…
TR7094|c11_g1_i3	3.734452751	0.002385837	-	-	-	-	-	-	-	-	-	-	-	-	-	-
TR6835|c9_g3_i2	-5.340534215	0.0025657	-	-	-	-	-	-	-	-	-	-	-	-	-	-
TR6964|c8_g1_i5	4.140357025	0.002614462	-	-	-	-	-	-	-	-	-	-	-	-	-	-
TR6784|c2_g1_i1	-3.424926867	0.002670192	C3VEQ2	4.00E-07	Zeaxanthin epoxidase chloroplastic	Zeaxanthin epoxidase.	Plant hormone biosynthesis	abscisate biosynthesis	-	2-polyprenyl-6-methoxyphenol hydroxylase-like oxidoreductase	5.00E-08	Xenococcus sp. PCC 7305	-	oxidoreductase activity	-	COG0654 UbiH 2-polyprenyl-6-methoxyphenol hydroxylase and related FAD-dependent oxidoreductases Coenzyme metabolism / Energy production and conversion .]---[PRK06847 PRK06847 hypothetical protein Provisional.]---[PRK07538 PRK07538 hypothetical protein Provisional.]---[PRK06753 PRK06753 hypothetical protein Provisional.]---[PRK08163 PRK08163 salicylate hydroxylase Provisional.]---[PLN02927 PLN0292…
TR6907|c4_g1_i1	-3.724205133	0.002766526	-	-	-	-	-	-	-	-	-	-	-	-	-	cd00992 PDZ_signaling PDZ domain found in a variety of Eumetazoan signaling molecules often in tandem arrangements. May be responsible for specific protein-protein interactions as most PDZ domains bind C-terminal polypeptides and binding to internal (non-C-terminal) polypeptides and even to lipids has been demonstrated. In this subfamily of PDZ domains an N-terminal beta-strand forms the peptide-…
TR2998|c0_g1_i1	-4.681505762	0.002781067	-	-	-	-	-	-	-	-	-	-	-	-	-	-
TR6907|c8_g1_i1	5.064746231	0.002793765	-	-	-	-	-	-	-	-	-	-	-	-	-	-
TR6801|c12_g1_i1	4.280917443	0.002969081	-	-	-	-	-	-	-	Sel1 domain protein repeat-containing protein	4.00E-07	Desulfovibrio salexigens (strain ATCC 14822 / DSM 2638 / NCIB 8403 / VKM B-1763)	-	-	-	sd00010 SLR Sel1-like repeat. Sel1-like repeats (SLRs) share similar alpha-helical conformations with Tetratricopeptide repeats (TPRs) but with different consensus sequence lengths and superhelical topologies. SLRs contain 36 to 44 amino acids and are present in bacteria and eukaryotes but not in archaea. SLR proteins are involved in a variety of functions and many serve as adaptor proteins for t…
TR812|c0_g1_i1	6.972286735	0.002973143	Q6CQE5	3.00E-16	Protein TAR1	-	-	-	-	Uncharacterized protein	5.00E-109	Zea mays	-	-	-	-
TR6368|c11_g1_i1	-6.091192407	0.003044036	-	-	-	-	-	-	-	Predicted protein	3.00E-17	Phaeodactylum tricornutum (strain CCAP 1055/1)	-	-	-	-
TR6632|c11_g2_i1	3.035063834	0.003104751	-	-	-	-	-	-	-	-	-	-	-	-	-	-
TR6555|c5_g1_i3	6.518274584	0.003110673	-	-	-	-	-	-	-	Uncharacterized protein	1.00E-37	Solanum tuberosum	-	-	-	-
TR6560|c6_g1_i7	2.889633227	0.003115402	-	-	-	-	-	-	-	-	-	-	-	-	-	-
TR6671|c14_g1_i1	6.419111112	0.003436332	-	-	-	-	-	-	-	-	-	-	-	-	-	-
TR7080|c3_g1_i4	3.519970086	0.003484234	-	-	-	-	-	-	-	-	-	-	-	-	-	-
TR7101|c18_g1_i1	-4.966351837	0.003487923	-	-	-	-	-	-	-	-	-	-	-	-	-	-
TR2252|c1_g1_i1	5.708107509	0.003703809	-	-	-	-	-	-	-	-	-	-	-	-	-	-
TR7165|c6_g1_i1	-5.036739426	0.003922992	-	-	-	-	-	-	-	Predicted protein	2.00E-17	Phaeodactylum tricornutum (strain CCAP 1055/1)	-	-	-	-
TR7069|c6_g1_i4	4.847835255	0.00399632	-	-	-	-	-	-	-	-	-	-	-	-	-	-
TR5301|c4_g2_i2	-6.133300229	0.003999451	-	-	-	-	-	-	-	hypothetical protein SAMD00019534_081140	5.00E-12	Acytostelium subglobosum LB1	-	-	-	-
TR6002|c19_g1_i1	-3.857683137	0.004027234	-	-	-	-	-	-	-	-	-	-	-	-	-	-
TR7012|c5_g3_i1	-4.073661627	0.00404291	-	-	-	-	-	-	-	Predicted protein	7.00E-29	Thalassiosira pseudonana	-	nucleic acid binding]---[zinc ion binding	-	-
TR6368|c8_g1_i3	-6.453827503	0.004055062	-	-	-	-	-	-	-	Saposin-like 11 (Fragment)	2.00E-15	Aptenodytes forsteri	-	-	-	pfam03154 Atrophin-1 Atrophin-1 family. Atrophin-1 is the protein product of the dentatorubral-pallidoluysian atrophy (DRPLA) gene. DRPLA OMIM 125370 is a progressive neurodegenerative disorder. It is caused by the expansion of a CAG repeat in the DRPLA gene on chromosome 12p. This results in an extended polyglutamine region in atrophin-1 that is thought to confer toxicity to the protein possibly…
TR6860|c9_g1_i1	8.961655741	0.004169215	-	-	-	-	-	-	-	-	-	-	-	-	-	-
TR2568|c0_g1_i1	-4.12868505	0.004169215	-	-	-	-	-	-	-	-	-	-	-	-	-	-
TR6155|c1_g1_i1	3.71795775	0.004169215	-	-	-	-	-	-	-	-	-	-	-	-	-	-
TR1413|c1_g1_i1	-5.108190956	0.004220527	-	-	-	-	-	-	-	-	-	-	-	-	-	-
TR6391|c9_g1_i1	6.327999154	0.004220527	-	-	-	-	-	-	-	-	-	-	-	-	-	-
TR1357|c0_g1_i1	-5.965154659	0.004376464	-	-	-	-	-	-	-	Pol protein	7.00E-53	Phaeodactylum tricornutum	-	nucleic acid binding	-	cd09272 RNase_HI_RT_Ty1 Ty1/Copia family of RNase HI in long-term repeat retroelements. Ribonuclease H (RNase H) enzymes are divided into two major families Type 1 and Type 2 based on amino acid sequence similarities and biochemical properties. RNase H is an endonuclease that cleaves the RNA strand of an RNA/DNA hybrid in a sequence non-specific manner in the presence of divalent cations. RNase H…
TR6857|c1_g3_i1	-3.653105906	0.004402431	-	-	-	-	-	-	-	-	-	-	-	-	-	-
TR6964|c8_g1_i4	2.913549444	0.004405693	-	-	-	-	-	-	-	-	-	-	-	-	-	-
TR6560|c6_g1_i4	2.772229561	0.005234359	-	-	-	-	-	-	-	-	-	-	-	-	-	-
TR6943|c3_g1_i1	-5.117328886	0.005255361	-	-	-	-	-	-	-	-	-	-	-	-	-	-
TR6391|c6_g1_i1	-3.978090891	0.005256697	Q8GJ44	5.00E-24	Endo-1 4-beta-xylanase A	Endo-1 4-beta-xylanase.	Glycan degradation	xylan degradation	-	Uncharacterized protein	5.00E-96	Thalassiosira pseudonana	-	-	-	cd04084 CBM6_xylanase-like Carbohydrate Binding Module 6 (CBM6) many are appended to glycoside hydrolase (GH) family 11 and GH43 xylanase domains. This family includes carbohydrate binding module 6 (CBM6) domains that are appended mainly to glycoside hydrolase (GH) family domains including GH3 GH11 and GH43 domains. These CBM6s are non-catalytic carbohydrate binding domains that facilitate the st…
TR6907|c6_g2_i5	3.033687635	0.005263341	-	-	-	-	-	-	-	-	-	-	-	-	-	-
TR6543|c7_g4_i2	3.296979641	0.005318874	-	-	-	-	-	-	-	-	-	-	-	-	-	-
TR6364|c8_g1_i1	-3.150550233	0.005318874	-	-	-	-	-	-	-	Uncharacterized protein	7.00E-11	Thalassiosira pseudonana	-	-	-	-
TR6759|c6_g2_i4	3.700653641	0.005318874	-	-	-	-	-	-	-	Putative uncharacterized protein (Fragment)	3.00E-09	Aureococcus anophagefferens	-	-	-	-
TR1335|c0_g2_i1	8.422491767	0.005339722	-	-	-	-	-	-	-	Uncharacterized protein	4.00E-07	Thalassiosira oceanica	-	-	-	-
TR7020|c9_g1_i8	-3.990978936	0.005339722	-	-	-	-	-	-	-	-	-	-	-	-	-	-
TR6734|c7_g1_i7	-3.722712782	0.005353638	-	-	-	-	-	-	-	-	-	-	-	-	-	-
TR6543|c7_g4_i4	3.313324604	0.005357335	-	-	-	-	-	-	-	-	-	-	-	-	-	-
TR6078|c3_g1_i1	5.073436383	0.005459526	-	-	-	-	-	-	-	-	-	-	-	-	-	-
TR7155|c4_g1_i5	6.648369819	0.005549687	-	-	-	-	-	-	-	-	-	-	-	-	-	-
TR7135|c6_g1_i1	-3.958568058	0.005694289	P29787	3.00E-16	Trypsin 5G1	Trypsin.	-	-	-	Trypsin-like serine protease (Fragment)	4.00E-22	Thalassiosira pseudonana	-	serine-type endopeptidase activity	-	cd00190 Tryp_SPc Trypsin-like serine protease Many of these are synthesized as inactive precursor zymogens that are cleaved during limited proteolysis to generate their active forms. Alignment contains also inactive enzymes that have substitutions of the catalytic triad residues.]---[smart00020 Tryp_SPc Trypsin-like serine protease. Many of these are synthesised as inactive precursor zymogens tha…
TR36|c1_g1_i1	-4.701277985	0.005770937	-	-	-	-	-	-	-	-	-	-	-	-	-	-
TR5998|c0_g1_i1	-5.658122471	0.00590028	-	-	-	-	-	-	-	-	-	-	-	-	-	-
TR4284|c1_g3_i1	-3.716936968	0.00590028	-	-	-	-	-	-	-	Uncharacterized protein	2.00E-06	Synechococcus sp. WH 8109	-	-	-	-
TR6937|c6_g2_i14	4.319153626	0.005901636	-	-	-	-	-	-	-	Uncharacterized protein	7.00E-23	mine drainage metagenome	-	-	-	-
TR6602|c5_g1_i1	-2.956240498	0.00600416	-	-	-	-	-	-	-	-	-	-	-	-	-	-
TR6669|c5_g1_i1	5.140461697	0.006160772	-	-	-	-	-	-	-	-	-	-	-	-	-	-
TR7174|c6_g1_i1	3.270992051	0.006177168	-	-	-	-	-	-	-	-	-	-	-	-	-	-
TR6796|c9_g2_i9	3.815800452	0.006376624	-	-	-	-	-	-	-	Uncharacterized protein	2.00E-48	Bacteroides caccae ATCC 43185	-	-	-	-
TR6611|c0_g4_i1	4.35762145	0.006416226	-	-	-	-	-	-	-	-	-	-	-	-	-	-
TR7069|c6_g1_i5	3.689242302	0.006417265	-	-	-	-	-	-	-	-	-	-	-	-	-	-
TR6570|c0_g1_i1	-3.29512245	0.006417265	-	-	-	-	-	-	-	-	-	-	-	-	-	-
TR7081|c0_g1_i1	5.343425162	0.006488953	-	-	-	-	-	-	-	-	-	-	-	-	-	-
TR6495|c2_g2_i2	2.972075549	0.006647307	-	-	-	-	-	-	-	-	-	-	-	-	-	-
TR6937|c6_g2_i8	4.029936446	0.006812792	-	-	-	-	-	-	-	Uncharacterized protein	3.00E-24	Magnetospirillum gryphiswaldense	-	-	-	-
TR6664|c6_g1_i1	-4.105765264	0.006812792	Q7LHG5	4.00E-42	Transposon Ty3-I Gag-Pol polyprotein	DNA-directed DNA polymerase.]---[RNA-directed DNA polymerase.]---[Ribonuclease H.	-	-	-	Pol protein (Fragment)	5.00E-90	Thalassiosira pseudonana	DNA integration	nucleic acid binding	-	cd09274 RNase_HI_RT_Ty3 Ty3/Gypsy family of RNase HI in long-term repeat retroelements. Ribonuclease H (RNase H) enzymes are divided into two major families Type 1 and Type 2 based on amino acid sequence similarities and biochemical properties. RNase H is an endonuclease that cleaves the RNA strand of an RNA/DNA hybrid in a sequence non-specific manner in the presence of divalent cations. RNase H…
TR6964|c8_g1_i3	3.704022779	0.007182816	-	-	-	-	-	-	-	-	-	-	-	-	-	-
TR5351|c2_g2_i1	3.363514395	0.007210807	-	-	-	-	-	-	-	-	-	-	-	-	-	-
TR6756|c8_g1_i1	4.875362413	0.007410449	-	-	-	-	-	-	-	-	-	-	-	-	-	-
TR7014|c4_g2_i1	3.779697852	0.007558287	-	-	-	-	-	-	-	Uncharacterized protein	1.00E-07	Mortierella verticillata NRRL 6337	-	-	-	sd00010 SLR Sel1-like repeat. Sel1-like repeats (SLRs) share similar alpha-helical conformations with Tetratricopeptide repeats (TPRs) but with different consensus sequence lengths and superhelical topologies. SLRs contain 36 to 44 amino acids and are present in bacteria and eukaryotes but not in archaea. SLR proteins are involved in a variety of functions and many serve as adaptor proteins for t…
TR6939|c10_g1_i1	4.040943725	0.007558287	-	-	-	-	-	-	-	-	-	-	-	-	-	-
TR7011|c12_g1_i1	4.052931803	0.007558287	P0CT40	1.00E-69	Transposon Tf2-9 polyprotein	-	-	-	-	Pol protein (Fragment)	0	Thalassiosira pseudonana	DNA integration	nucleic acid binding	-	cd01647 RT_LTR RT_LTR Reverse transcriptases (RTs) from retrotransposons and retroviruses which have long terminal repeats (LTRs) in their DNA copies but not in their RNA template. RT catalyzes DNA replication from an RNA template and is responsible for the replication of retroelements. An RT gene is usually indicative of a mobile element such as a retrotransposon or retrovirus. RTs are present i…
TR4985|c3_g1_i1	-4.729675925	0.007558287	-	-	-	-	-	-	-	-	-	-	-	-	-	-
TR7676|c0_g1_i1	4.127725692	0.00777188	-	-	-	-	-	-	-	-	-	-	-	-	-	-
TR6399|c0_g1_i1	-4.112568017	0.007791991	-	-	-	-	-	-	-	-	-	-	-	-	-	-
TR2368|c1_g1_i1	-4.346754304	0.007857777	P10978	2.00E-34	Retrovirus-related Pol polyprotein from transposon TNT 1-94	RNA-directed DNA polymerase.	-	-	-	Uncharacterized protein	1.00E-64	Thalassiosira oceanica	-	-	-	cd09272 RNase_HI_RT_Ty1 Ty1/Copia family of RNase HI in long-term repeat retroelements. Ribonuclease H (RNase H) enzymes are divided into two major families Type 1 and Type 2 based on amino acid sequence similarities and biochemical properties. RNase H is an endonuclease that cleaves the RNA strand of an RNA/DNA hybrid in a sequence non-specific manner in the presence of divalent cations. RNase H…
TR5680|c7_g1_i1	-4.827275516	0.007876947	-	-	-	-	-	-	-	-	-	-	-	-	-	-
TR6778|c4_g1_i2	-5.132677501	0.008061056	-	-	-	-	-	-	-	Putative uncharacterized protein	2.00E-37	Aureococcus anophagefferens	-	-	-	-
TR6962|c16_g1_i1	-4.739629087	0.008342624	P10978	6.00E-15	Retrovirus-related Pol polyprotein from transposon TNT 1-94	RNA-directed DNA polymerase.	-	-	-	Gag-pol polyprotein	3.00E-69	Phaeodactylum tricornutum	DNA integration	nucleic acid binding]---[zinc ion binding	-	pfam00665 rve Integrase core domain. Integrase mediates integration of a DNA copy of the viral genome into the host chromosome. Integrase is composed of three domains. The amino-terminal domain is a zinc binding domain pfam02022. This domain is the central catalytic domain. The carboxyl terminal domain that is a non-specific DNA binding domain pfam00552. The catalytic domain acts as an endonuclea…
TR6556|c7_g1_i1	-3.330547918	0.008342624	-	-	-	-	-	-	-	-	-	-	-	-	-	-
TR6949|c12_g1_i2	4.784102475	0.008342624	Q9LVP0	1.00E-16	Probable leucine-rich repeat receptor-like protein kinase At5g63930	Non-specific serine/threonine protein kinase.	-	-	-	Uncharacterized protein (Fragment)	8.00E-22	Emiliania huxleyi CCMP1516	-	-	-	PLN00113 PLN00113 leucine-rich repeat receptor-like protein kinase Provisional.]---[sd00033 LRR_RI leucine-rich repeats ribonuclease inhibitor (RI)-like subfamily. A leucine-rich repeat (LRR) is a structural protein motif of 20-30 amino acids that is unusually rich in the hydrophobic amino acid leucine. The conserved eleven-residue sequence motif (LxxLxLxxN/CxL) within the LRRs corresponds to the…
TR7169|c7_g3_i2	4.705127421	0.008347546	-	-	-	-	-	-	-	Uncharacterized protein (Fragment)	1.00E-12	Thalassiosira oceanica	DNA integration	nucleic acid binding	-	cd09272 RNase_HI_RT_Ty1 Ty1/Copia family of RNase HI in long-term repeat retroelements. Ribonuclease H (RNase H) enzymes are divided into two major families Type 1 and Type 2 based on amino acid sequence similarities and biochemical properties. RNase H is an endonuclease that cleaves the RNA strand of an RNA/DNA hybrid in a sequence non-specific manner in the presence of divalent cations. RNase H…
TR6731|c5_g1_i1	-4.969563136	0.008534093	-	-	-	-	-	-	-	-	-	-	-	-	-	-
TR7249|c0_g1_i1	-4.726002917	0.008652348	-	-	-	-	-	-	-	-	-	-	-	-	-	-
TR7491|c0_g1_i1	-4.11856926	0.008722569	-	-	-	-	-	-	-	-	-	-	-	-	-	-
TR6404|c2_g2_i1	-3.048591587	0.008982057	-	-	-	-	-	-	-	-	-	-	-	-	-	-
TR6162|c3_g1_i1	-3.601162751	0.008982057	-	-	-	-	-	-	-	-	-	-	-	-	-	-
TR502|c0_g2_i1	-4.074151956	0.008982057	-	-	-	-	-	-	-	Uncharacterized protein	4.00E-102	Thalassiosira pseudonana	-	oxidoreductase activity	-	cd05233 SDR_c classical (c) SDRs. SDRs are a functionally diverse family of oxidoreductases that have a single domain with a structurally conserved Rossmann fold (alpha/beta folding pattern with a central beta-sheet) an NAD(P)(H)-binding region and a structurally diverse C-terminal region. Classical SDRs are typically about 250 residues long while extended SDRs are approximately 350 residues. Seq…
TR3035|c5_g1_i1	-3.454900456	0.008982057	-	-	-	-	-	-	-	-	-	-	-	-	-	-
TR7708|c0_g1_i1	3.087309594	0.009117058	-	-	-	-	-	-	-	-	-	-	-	-	-	-
TR7011|c11_g1_i1	-3.542057919	0.009154595	-	-	-	-	-	-	-	hypothetical protein SAMD00019534_081140	4.00E-10	Acytostelium subglobosum LB1	-	-	-	-
TR6404|c2_g1_i2	-2.921967644	0.00921524	-	-	-	-	-	-	-	-	-	-	-	-	-	-
TR7174|c6_g1_i2	2.997606334	0.009326103	-	-	-	-	-	-	-	-	-	-	-	-	-	-
TR6070|c2_g2_i1	3.583584418	0.009326103	-	-	-	-	-	-	-	Uncharacterized protein	1.00E-35	Thalassiosira oceanica	DNA integration	-	-	cd09272 RNase_HI_RT_Ty1 Ty1/Copia family of RNase HI in long-term repeat retroelements. Ribonuclease H (RNase H) enzymes are divided into two major families Type 1 and Type 2 based on amino acid sequence similarities and biochemical properties. RNase H is an endonuclease that cleaves the RNA strand of an RNA/DNA hybrid in a sequence non-specific manner in the presence of divalent cations. RNase H…
TR6070|c2_g1_i1	4.342842837	0.009560524	-	-	-	-	-	-	-	Predicted protein	1.00E-10	Thalassiosira pseudonana	-	-	-	-
TR6796|c10_g1_i8	4.188392975	0.009750327	-	-	-	-	-	-	-	Uncharacterized protein	1.00E-24	Heliobacterium modesticaldum (strain ATCC 51547 / Ice1)	-	-	-	-
TR7168|c11_g5_i1	-4.152536701	0.009880277	-	-	-	-	-	-	-	Marine sediment metagenome DNA contig S03H2_S05555 (Fragment)	9.00E-09	marine sediment metagenome	-	-	-	-
TR6731|c1_g1_i1	-3.492432245	0.009922342	-	-	-	-	-	-	-	-	-	-	-	-	-	-
TR6878|c2_g1_i2	3.17441467	0.010266998	-	-	-	-	-	-	-	Predicted protein	1.00E-10	Phaeodactylum tricornutum (strain CCAP 1055/1)	-	-	-	-
TR6937|c6_g2_i13	3.789899203	0.01041551	-	-	-	-	-	-	-	Uncharacterized protein	3.00E-24	Magnetospirillum gryphiswaldense	-	-	-	-
TR6324|c0_g1_i1	-4.17785969	0.010416251	Q17QR8	4.00E-14	Putative nuclease HARBI1	-	-	-	-	Uncharacterized protein	3.00E-62	Phytophthora parasitica	-	-	-	pfam13359 DDE_Tnp_4 DDE superfamily endonuclease. This family of proteins are related to pfam00665 and are probably endonucleases of the DDE superfamily. Transposase proteins are necessary for efficient DNA transposition. This domain is a member of the DDE superfamily which contain three carboxylate residues that are believed to be responsible for coordinating metal ions needed for catalysis. The…
TR5066|c0_g3_i1	3.475045146	0.010646413	-	-	-	-	-	-	-	-	-	-	-	-	-	-
TR7059|c3_g1_i1	4.779253622	0.011063492	-	-	-	-	-	-	-	Pol protein (Fragment)	3.00E-14	Thalassiosira pseudonana	-	-	-	-
TR6365|c10_g2_i2	-3.052777806	0.011114515	-	-	-	-	-	-	-	-	-	-	-	-	-	-
TR7142|c4_g1_i1	-5.824260733	0.011193163	-	-	-	-	-	-	-	-	-	-	-	-	-	-
TR6669|c7_g1_i3	2.580613629	0.011193163	-	-	-	-	-	-	-	-	-	-	-	-	-	-
TR6983|c15_g2_i1	3.955211847	0.011193163	-	-	-	-	-	-	-	-	-	-	-	-	-	-
TR7432|c0_g1_i1	5.386039415	0.011193163	-	-	-	-	-	-	-	-	-	-	-	-	-	-
TR7070|c9_g1_i1	-3.587564822	0.011285749	-	-	-	-	-	-	-	-	-	-	-	-	-	-
TR5825|c1_g1_i3	2.973309786	0.011333169	-	-	-	-	-	-	-	-	-	-	-	-	-	-
TR7153|c5_g1_i2	4.58685072	0.011520143	-	-	-	-	-	-	-	-	-	-	-	-	-	-
TR2087|c0_g2_i1	-4.323837269	0.011537068	-	-	-	-	-	-	-	-	-	-	-	-	-	-
TR5793|c11_g3_i1	-3.564343234	0.012075543	-	-	-	-	-	-	-	-	-	-	-	-	-	-
TR6368|c8_g1_i7	-5.080077813	0.012371833	-	-	-	-	-	-	-	Saposin-like 11 (Fragment)	1.00E-16	Aptenodytes forsteri	-	-	-	pfam11702 DUF3295 Protein of unknown function (DUF3295). This family is conserved in fungi but the function is not known.]---[pfam15279 SOBP Sine oculis-binding protein. SOBP is associated with syndromic and nonsyndromic intellectual disability. It carries a zinc-finger of the zf-C2H2 type at the N-terminus and a highly characteristic C-terminal PhPhPhPhPhPh motif. The deduced 873-amino acid prot…
TR6971|c14_g1_i1	-5.294105556	0.012552867	-	-	-	-	-	-	-	-	-	-	-	-	-	-
TR6354|c3_g1_i5	3.436760538	0.012710605	-	-	-	-	-	-	-	-	-	-	-	-	-	-
TR7164|c7_g1_i1	3.753626981	0.012808429	-	-	-	-	-	-	-	Uncharacterized protein	4.00E-13	Danio rerio	-	-	-	-
TR7020|c6_g1_i1	-3.221035122	0.012817971	-	-	-	-	-	-	-	-	-	-	-	-	-	-
TR6631|c5_g2_i1	-3.507464932	0.012818079	-	-	-	-	-	-	-	-	-	-	-	-	-	-
TR7164|c7_g1_i5	3.793946568	0.01289323	-	-	-	-	-	-	-	Putative uncharacterized protein	8.00E-15	Branchiostoma floridae	-	-	-	-
TR2615|c1_g1_i1	-3.32783304	0.01289323	-	-	-	-	-	-	-	-	-	-	-	-	-	-
TR6555|c0_g2_i1	5.908661771	0.01311487	-	-	-	-	-	-	-	Uncharacterized protein	2.00E-58	Triticum urartu	-	-	-	-
TR7026|c11_g1_i1	-4.471743854	0.01311487	-	-	-	-	-	-	-	-	-	-	-	-	-	-
TR6467|c11_g1_i1	-4.990491755	0.013139656	-	-	-	-	-	-	-	-	-	-	-	-	-	-
TR7545|c0_g1_i1	-2.682326564	0.013253553	-	-	-	-	-	-	-	-	-	-	-	-	-	cd09272 RNase_HI_RT_Ty1 Ty1/Copia family of RNase HI in long-term repeat retroelements. Ribonuclease H (RNase H) enzymes are divided into two major families Type 1 and Type 2 based on amino acid sequence similarities and biochemical properties. RNase H is an endonuclease that cleaves the RNA strand of an RNA/DNA hybrid in a sequence non-specific manner in the presence of divalent cations. RNase H…
TR6962|c9_g2_i1	-4.407105368	0.013253671	P04146	2.00E-13	Copia protein	-	-	-	-	Gag-pol polyprotein	8.00E-51	Phaeodactylum tricornutum	DNA integration	nucleic acid binding]---[zinc ion binding	-	pfam07727 RVT_2 Reverse transcriptase (RNA-dependent DNA polymerase). A reverse transcriptase gene is usually indicative of a mobile element such as a retrotransposon or retrovirus. Reverse transcriptases occur in a variety of mobile elements including retrotransposons retroviruses group II introns bacterial msDNAs hepadnaviruses and caulimoviruses. This Pfam entry includes reverse transcriptases…
TR6495|c2_g1_i3	3.548469107	0.013267983	-	-	-	-	-	-	-	Lpxtg-motif cell wall anchor domain protein	1.00E-13	Nannochloropsis gaditana	-	-	-	-
TR6796|c9_g2_i4	3.47538826	0.013388794	-	-	-	-	-	-	-	Uncharacterized protein	2.00E-47	Bacteroides caccae ATCC 43185	-	-	-	-
TR7169|c1_g1_i1	7.088739918	0.013491866	-	-	-	-	-	-	-	SAM dependent carboxyl methyltransferase	4.00E-15	Williamsia sp. D3	-	methyltransferase activity	-	pfam03492 Methyltransf_7 SAM dependent carboxyl methyltransferase. This family of plant methyltransferases contains enzymes that act on a variety of substrates including salicylic acid jasmonic acid and 7-Methylxanthine. Caffeine is synthesized through sequential three-step methylation of xanthine derivatives at positions 7-N 3-N and 1-N. The protein 7-methylxanthine methyltransferase (designated…
TR6964|c6_g1_i1	4.394788473	0.013641516	-	-	-	-	-	-	-	-	-	-	-	-	-	-
TR6796|c10_g1_i1	3.845314993	0.013986274	-	-	-	-	-	-	-	Uncharacterized protein	6.00E-42	Azospirillum sp. CAG 260	-	-	-	-
TR7018|c3_g1_i2	2.700290441	0.013986274	-	-	-	-	-	-	-	Predicted protein	1.00E-50	Thalassiosira pseudonana	-	-	-	pfam03083 MtN3_slv Sugar efflux transporter for intercellular exchange. This family includes proteins such as drosophila saliva MtN3 involved in root nodule development and a protein involved in activation and expression of recombination activation genes (RAGs). Although the molecular function of these proteins is unknown they are almost certainly transmembrane proteins. This family contains a re…
TR7018|c3_g1_i1	2.690820616	0.014071982	-	-	-	-	-	-	-	Predicted protein	2.00E-45	Thalassiosira pseudonana	-	-	-	-
TR6665|c5_g2_i2	3.064160237	0.014519459	-	-	-	-	-	-	-	Uncharacterized protein	9.00E-12	Acanthamoeba castellanii str. Neff	-	transferase activity, transferring glycosyl groups	-	pfam04577 DUF563 Protein of unknown function (DUF563). Family of uncharacterized proteins.]---[COG4421 COG4421 Capsular polysaccharide biosynthesis protein Carbohydrate transport and metabolism .
TR7075|c7_g3_i2	2.694519779	0.014541253	-	-	-	-	-	-	-	-	-	-	-	-	-	-
TR7112|c9_g1_i1	-4.276736713	0.014541253	-	-	-	-	-	-	-	-	-	-	-	-	-	-
TR3321|c0_g1_i1	-2.539482906	0.014719814	-	-	-	-	-	-	-	Predicted protein	8.00E-46	Phaeodactylum tricornutum (strain CCAP 1055/1)	-	-	-	-
TR6002|c14_g1_i1	-2.488602843	0.014719814	P10978	9.00E-12	Retrovirus-related Pol polyprotein from transposon TNT 1-94	RNA-directed DNA polymerase.	-	-	-	Gag-pol polyprotein	6.00E-51	Thalassiosira pseudonana	DNA integration	nucleic acid binding]---[zinc ion binding	-	pfam07727 RVT_2 Reverse transcriptase (RNA-dependent DNA polymerase). A reverse transcriptase gene is usually indicative of a mobile element such as a retrotransposon or retrovirus. Reverse transcriptases occur in a variety of mobile elements including retrotransposons retroviruses group II introns bacterial msDNAs hepadnaviruses and caulimoviruses. This Pfam entry includes reverse transcriptases…
TR6591|c7_g2_i3	3.723909872	0.014773985	Q3BAI2	7.00E-07	Uncharacterized protein ORF91	-	-	-	-	Uncharacterized protein	5.00E-64	cellular organisms	-	-	-	-
TR6603|c15_g1_i1	-3.905834501	0.014799962	-	-	-	-	-	-	-	Uncharacterized protein	2.00E-18	Thalassiosira oceanica	-	nucleic acid binding	-	-
TR6922|c8_g2_i1	5.419673514	0.014836885	-	-	-	-	-	-	-	-	-	-	-	-	-	-
TR6643|c2_g2_i2	-4.082053755	0.014840554	-	-	-	-	-	-	-	-	-	-	-	-	-	-
TR6927|c4_g1_i2	3.702919785	0.014840554	-	-	-	-	-	-	-	Predicted protein	3.00E-07	Phaeodactylum tricornutum (strain CCAP 1055/1)	DNA integration	nucleic acid binding	-	-
TR7085|c10_g1_i1	-3.117382439	0.015405681	-	-	-	-	-	-	-	-	-	-	-	-	-	-
TR6697|c3_g1_i1	-3.362079883	0.015909647	Q05360	9.00E-71	Protein white	-	-	-	-	Predicted protein	0	Phaeodactylum tricornutum (strain CCAP 1055/1)	-	ATP binding]---[ATPase activity	membrane	TIGR00955 Protein_white The Eye Pigment Precursor Transporter (EPP) Family protein. Transport and binding proteins Other .]---[PLN03211 PLN03211 ABC transporter G-25 Provisional.]---[TIGR00956 Multidrug_resistance_protein Pleiotropic Drug Resistance (PDR) Family protein. Transport and binding proteins Other .]---[cd03234 ABCG_White White pigment protein homolog of ABCG transporter subfamily. The …
TR5996|c5_g1_i1	3.31839211	0.015909647	-	-	-	-	-	-	-	-	-	-	-	-	-	-
TR7001|c2_g3_i3	5.30225771	0.015962989	-	-	-	-	-	-	-	Predicted protein	1.00E-10	Thalassiosira pseudonana	-	-	-	-
TR3321|c0_g2_i1	-2.522737723	0.016182435	-	-	-	-	-	-	-	Predicted protein	2.00E-48	Phaeodactylum tricornutum (strain CCAP 1055/1)	-	-	-	-
TR7012|c6_g1_i4	-2.944341411	0.016346058	P04146	2.00E-12	Copia protein	-	-	-	-	Uncharacterized protein	1.00E-39	Thalassiosira oceanica	-	-	-	cd09272 RNase_HI_RT_Ty1 Ty1/Copia family of RNase HI in long-term repeat retroelements. Ribonuclease H (RNase H) enzymes are divided into two major families Type 1 and Type 2 based on amino acid sequence similarities and biochemical properties. RNase H is an endonuclease that cleaves the RNA strand of an RNA/DNA hybrid in a sequence non-specific manner in the presence of divalent cations. RNase H…
TR6574|c2_g1_i2	3.59934652	0.0167295	-	-	-	-	-	-	-	Predicted protein (Fragment)	4.00E-77	Phaeodactylum tricornutum (strain CCAP 1055/1)	-	-	-	pfam13301 DUF4079 Protein of unknown function (DUF4079). This is an uncharacterized family of proteins.
TR7160|c17_g1_i1	4.390008068	0.016846569	-	-	-	-	-	-	-	Uncharacterized protein	7.00E-136	Thalassiosira oceanica	DNA integration	-	-	cd09272 RNase_HI_RT_Ty1 Ty1/Copia family of RNase HI in long-term repeat retroelements. Ribonuclease H (RNase H) enzymes are divided into two major families Type 1 and Type 2 based on amino acid sequence similarities and biochemical properties. RNase H is an endonuclease that cleaves the RNA strand of an RNA/DNA hybrid in a sequence non-specific manner in the presence of divalent cations. RNase H…
TR2998|c1_g1_i1	-4.763214505	0.016846569	-	-	-	-	-	-	-	-	-	-	-	-	-	-
TR6352|c2_g1_i1	3.435322628	0.016939148	-	-	-	-	-	-	-	Uncharacterized protein	0	Thalassiosira oceanica	DNA integration]---[DNA recombination	DNA binding	-	pfam00078 RVT_1 Reverse transcriptase (RNA-dependent DNA polymerase). A reverse transcriptase gene is usually indicative of a mobile element such as a retrotransposon or retrovirus. Reverse transcriptases occur in a variety of mobile elements including retrotransposons retroviruses group II introns bacterial msDNAs hepadnaviruses and caulimoviruses.
TR7075|c7_g2_i1	3.052328583	0.017156144	-	-	-	-	-	-	-	-	-	-	-	-	-	-
TR7059|c3_g1_i2	4.799027759	0.017587313	-	-	-	-	-	-	-	-	-	-	-	-	-	-
TR5701|c9_g2_i1	-2.81968235	0.017587313	-	-	-	-	-	-	-	-	-	-	-	-	-	-
TR6643|c2_g2_i1	-3.989772292	0.0176227	-	-	-	-	-	-	-	-	-	-	-	-	-	-
TR6796|c10_g1_i5	3.547580373	0.017637994	-	-	-	-	-	-	-	Uncharacterized protein	1.00E-36	Azospirillum sp. CAG 260	-	-	-	-
TR6398|c8_g1_i1	-3.592909305	0.017637994	-	-	-	-	-	-	-	-	-	-	-	-	-	-
TR5997|c4_g1_i4	2.98524838	0.01801538	Q9SGP2	7.00E-08	Receptor-like protein kinase HSL1	Non-specific serine/threonine protein kinase.	-	-	-	Leucine-rich repeat protein	3.00E-10	Flavobacterium frigoris PS1	-	-	-	PLN00113 PLN00113 leucine-rich repeat receptor-like protein kinase Provisional.
TR5701|c9_g3_i1	-3.886659361	0.018308921	-	-	-	-	-	-	-	-	-	-	-	-	-	-
TR6560|c6_g1_i3	2.445189364	0.01857252	-	-	-	-	-	-	-	-	-	-	-	-	-	-
TR6987|c8_g2_i5	3.255703968	0.019128877	-	-	-	-	-	-	-	-	-	-	-	-	-	-
TR6734|c7_g1_i1	-3.076046325	0.019468489	-	-	-	-	-	-	-	-	-	-	-	-	-	-
TR7142|c2_g1_i1	-3.551803657	0.019468489	-	-	-	-	-	-	-	-	-	-	-	-	-	-
TR6151|c13_g1_i1	-2.978804445	0.019468489	-	-	-	-	-	-	-	-	-	-	-	-	-	-
TR6273|c3_g1_i2	-4.436457267	0.019468489	-	-	-	-	-	-	-	-	-	-	-	-	-	-
TR257|c0_g1_i1	6.004522487	0.0197076	-	-	-	-	-	-	-	-	-	-	-	-	-	-
TR4954|c0_g1_i2	3.441403343	0.020216918	-	-	-	-	-	-	-	-	-	-	-	-	-	-
TR6352|c6_g2_i1	3.155964216	0.020217719	-	-	-	-	-	-	-	Uncharacterized protein	6.00E-10	Coccolithovirus	-	-	-	-
TR6002|c14_g1_i2	-2.574945308	0.020416908	-	-	-	-	-	-	-	Gag-pol polyprotein	2.00E-24	Thalassiosira pseudonana	DNA integration	nucleic acid binding]---[zinc ion binding	-	pfam07727 RVT_2 Reverse transcriptase (RNA-dependent DNA polymerase). A reverse transcriptase gene is usually indicative of a mobile element such as a retrotransposon or retrovirus. Reverse transcriptases occur in a variety of mobile elements including retrotransposons retroviruses group II introns bacterial msDNAs hepadnaviruses and caulimoviruses. This Pfam entry includes reverse transcriptases…
TR6922|c8_g1_i1	3.274664166	0.02058161	-	-	-	-	-	-	-	-	-	-	-	-	-	-
TR6467|c13_g1_i1	-3.461223432	0.02058161	-	-	-	-	-	-	-	-	-	-	-	-	-	-
TR3059|c1_g2_i1	3.939189028	0.02058161	-	-	-	-	-	-	-	Predicted protein	2.00E-26	Phaeodactylum tricornutum (strain CCAP 1055/1)	-	N-acetyltransferase activity	-	COG0456 RimI Acetyltransferases General function prediction only .]---[TIGR01575 rimI ribosomal-protein-alanine acetyltransferase. Members of this model belong to the GCN5-related N-acetyltransferase (GNAT) superfamily. This model covers prokarotes and the archaea. The seed contains a characterized accession for Gram negative E. coli. An untraceable characterized accession (PIR S66013) for Gram p…
TR5793|c11_g2_i1	-2.980021526	0.020749184	-	-	-	-	-	-	-	-	-	-	-	-	-	-
TR1959|c2_g1_i1	3.567851409	0.020749184	-	-	-	-	-	-	-	Uncharacterized protein	4.00E-15	Opisthorchis viverrini	-	-	-	-
TR6949|c9_g1_i1	2.86699985	0.020837702	-	-	-	-	-	-	-	Predicted protein	2.00E-07	Nematostella vectensis	-	DNA binding]---[metal ion binding	-	-
TR7169|c17_g1_i1	3.928402117	0.020851353	-	-	-	-	-	-	-	Pol protein (Fragment)	3.00E-08	Thalassiosira pseudonana	DNA integration	nucleic acid binding	-	cd09272 RNase_HI_RT_Ty1 Ty1/Copia family of RNase HI in long-term repeat retroelements. Ribonuclease H (RNase H) enzymes are divided into two major families Type 1 and Type 2 based on amino acid sequence similarities and biochemical properties. RNase H is an endonuclease that cleaves the RNA strand of an RNA/DNA hybrid in a sequence non-specific manner in the presence of divalent cations. RNase H…
TR6697|c3_g1_i2	-3.189366793	0.020867025	Q05360	9.00E-71	Protein white	-	-	-	-	Predicted protein	0	Phaeodactylum tricornutum (strain CCAP 1055/1)	-	ATP binding]---[ATPase activity	membrane	TIGR00955 Protein_white The Eye Pigment Precursor Transporter (EPP) Family protein. Transport and binding proteins Other .]---[TIGR00956 Multidrug_resistance_protein Pleiotropic Drug Resistance (PDR) Family protein. Transport and binding proteins Other .]---[PLN03211 PLN03211 ABC transporter G-25 Provisional.]---[cd03234 ABCG_White White pigment protein homolog of ABCG transporter subfamily. The …
TR7130|c5_g1_i1	3.565679476	0.020867025	-	-	-	-	-	-	-	Uncharacterized protein	1.00E-80	Thalassiosira oceanica	DNA integration	-	-	-
TR6796|c9_g2_i1	3.879156459	0.021261686	-	-	-	-	-	-	-	hypothetical protein	9.00E-50	Rickettsia felis	-	-	-	-
TR6603|c0_g2_i1	-3.259136952	0.021304496	-	-	-	-	-	-	-	-	-	-	-	-	-	-
TR6425|c9_g1_i2	3.385380824	0.021464318	Q9SKG5	8.00E-11	Somatic embryogenesis receptor kinase 4	Receptor protein-tyrosine kinase.]---[Non-specific serine/threonine protein kinase.	-	-	-	Uncharacterized protein	9.00E-22	Brassica campestris	-	-	-	PLN00113 PLN00113 leucine-rich repeat receptor-like protein kinase Provisional.]---[sd00033 LRR_RI leucine-rich repeats ribonuclease inhibitor (RI)-like subfamily. A leucine-rich repeat (LRR) is a structural protein motif of 20-30 amino acids that is unusually rich in the hydrophobic amino acid leucine. The conserved eleven-residue sequence motif (LxxLxLxxN/CxL) within the LRRs corresponds to the…
TR1545|c0_g1_i1	3.742151982	0.02204715	-	-	-	-	-	-	-	-	-	-	-	-	-	-
TR6643|c1_g1_i1	-3.855483448	0.022057439	-	-	-	-	-	-	-	-	-	-	-	-	-	-
TR6151|c1_g1_i1	-2.787657476	0.022145837	-	-	-	-	-	-	-	Uncharacterized protein (Fragment)	8.00E-15	Thalassiosira oceanica	-	nucleic acid binding	-	-
TR7142|c2_g2_i1	-3.372405995	0.022268395	-	-	-	-	-	-	-	-	-	-	-	-	-	-
TR6674|c3_g2_i1	-2.74186464	0.022411005	P04146	3.00E-13	Copia protein	-	-	-	-	Pol protein	3.00E-126	Thalassiosira pseudonana	-	nucleic acid binding	-	cd09272 RNase_HI_RT_Ty1 Ty1/Copia family of RNase HI in long-term repeat retroelements. Ribonuclease H (RNase H) enzymes are divided into two major families Type 1 and Type 2 based on amino acid sequence similarities and biochemical properties. RNase H is an endonuclease that cleaves the RNA strand of an RNA/DNA hybrid in a sequence non-specific manner in the presence of divalent cations. RNase H…
TR7090|c4_g1_i1	2.331512192	0.022473431	Q9VXB0	1.00E-08	NECAP-like protein CG9132	-	-	-	-	Uncharacterized protein	2.00E-19	Thalassiosira pseudonana	endocytosis	-	membrane	cd13228 PHear_NECAP NECAP (adaptin-ear-binding coat-associated protein) Plextrin Homology (PH) fold with ear-like function (PHear) domain. NECAPs are alpha-ear-binding proteins that enrich on clathrin-coated vesicles (CCVs). NECAP 1 is expressed in brain and non-neuronal tissues and cells while NECAP 2 is ubiquitously expressed. The PH-like domain of NECAPs is a protein-binding interface that mim…
TR6643|c2_g1_i1	-4.22378185	0.022568511	-	-	-	-	-	-	-	Uncharacterized protein	0	Thalassiosira pseudonana	-	-	-	pfam08811 DUF1800 Protein of unknown function (DUF1800). This is a family of large bacterial proteins of unknown function.]---[COG4102 COG4102 Uncharacterized protein conserved in bacteria Function unknown .]---[pfam07394 DUF1501 Protein of unknown function (DUF1501). This family contains a number of hypothetical bacterial proteins of unknown function approximately 400 residues long.]---[COG5267 …
TR5351|c1_g1_i1	3.509283617	0.022568511	-	-	-	-	-	-	-	-	-	-	-	-	-	-
TR6997|c9_g3_i1	3.645617732	0.023305334	P77234	8.00E-08	Uncharacterized protein YbeQ	-	-	-	-	hypothetical protein partial	3.00E-17	Megasphaera elsdenii	-	-	-	sd00010 SLR Sel1-like repeat. Sel1-like repeats (SLRs) share similar alpha-helical conformations with Tetratricopeptide repeats (TPRs) but with different consensus sequence lengths and superhelical topologies. SLRs contain 36 to 44 amino acids and are present in bacteria and eukaryotes but not in archaea. SLR proteins are involved in a variety of functions and many serve as adaptor proteins for t…
TR6964|c4_g1_i1	-4.002246057	0.023645879	-	-	-	-	-	-	-	-	-	-	-	-	-	-
TR6560|c6_g1_i2	2.378609171	0.023645879	-	-	-	-	-	-	-	-	-	-	-	-	-	-
TR6354|c3_g1_i2	-3.15498671	0.023645879	-	-	-	-	-	-	-	Uncharacterized protein	9.00E-08	Pythium ultimum DAOM BR144	transmembrane transport	-	integral to membrane	-
TR5215|c0_g1_i1	4.611662979	0.023645879	-	-	-	-	-	-	-	-	-	-	-	-	-	-
TR6603|c0_g1_i1	-3.57677867	0.023645879	-	-	-	-	-	-	-	-	-	-	-	-	-	-
TR456|c1_g1_i1	-4.115248844	0.023645879	-	-	-	-	-	-	-	-	-	-	-	-	-	-
TR6425|c9_g1_i1	3.3558001	0.023645879	Q9SKG5	7.00E-11	Somatic embryogenesis receptor kinase 4	Receptor protein-tyrosine kinase.]---[Non-specific serine/threonine protein kinase.	-	-	-	Uncharacterized protein	7.00E-19	Brassica campestris	-	-	-	PLN00113 PLN00113 leucine-rich repeat receptor-like protein kinase Provisional.]---[sd00033 LRR_RI leucine-rich repeats ribonuclease inhibitor (RI)-like subfamily. A leucine-rich repeat (LRR) is a structural protein motif of 20-30 amino acids that is unusually rich in the hydrophobic amino acid leucine. The conserved eleven-residue sequence motif (LxxLxLxxN/CxL) within the LRRs corresponds to the…
TR1759|c1_g1_i1	-3.885961867	0.023645879	-	-	-	-	-	-	-	-	-	-	-	-	-	-
TR7257|c0_g1_i1	-4.891610117	0.023645879	-	-	-	-	-	-	-	-	-	-	-	-	-	-
TR1350|c0_g1_i1	-4.489378644	0.023666996	-	-	-	-	-	-	-	-	-	-	-	-	-	-
TR6429|c1_g1_i2	2.855057322	0.023720125	-	-	-	-	-	-	-	-	-	-	-	-	-	-
TR5967|c0_g1_i1	2.894570259	0.023776258	-	-	-	-	-	-	-	-	-	-	-	-	-	-
TR7080|c3_g1_i2	2.924855733	0.024327971	-	-	-	-	-	-	-	hypothetical protein	4.00E-06	Brachyspira innocens	-	-	-	-
TR3355|c0_g1_i2	2.756766154	0.024534128	-	-	-	-	-	-	-	Uncharacterized protein	4.00E-09	Emiliania huxleyi CCMP1516	-	-	-	pfam09471 Peptidase_M64 IgA Peptidase M64. This is a family of highly selective metallo-endopeptidases. The primary structure of the Clostridium ramosum IgA proteinase shows no significant overall similarity to any other known metallo-endopeptidase.
TR7007|c7_g2_i2	-2.380600259	0.024676014	-	-	-	-	-	-	-	Pol protein (Fragment)	5.00E-81	Phaeodactylum tricornutum	-	nucleic acid binding	-	pfam07727 RVT_2 Reverse transcriptase (RNA-dependent DNA polymerase). A reverse transcriptase gene is usually indicative of a mobile element such as a retrotransposon or retrovirus. Reverse transcriptases occur in a variety of mobile elements including retrotransposons retroviruses group II introns bacterial msDNAs hepadnaviruses and caulimoviruses. This Pfam entry includes reverse transcriptases…
TR7178|c0_g1_i1	3.695182088	0.025297669	-	-	-	-	-	-	-	-	-	-	-	-	-	-
TR7020|c9_g1_i6	-2.986289203	0.025324419	-	-	-	-	-	-	-	-	-	-	-	-	-	-
TR6273|c1_g1_i2	-3.859148017	0.025324419	-	-	-	-	-	-	-	-	-	-	-	-	-	-
TR5793|c13_g1_i1	-5.2966898	0.025384216	-	-	-	-	-	-	-	Pol protein (Fragment)	3.00E-33	Phaeodactylum tricornutum	DNA integration	nucleic acid binding	-	pfam13976 gag_pre-integrs GAG-pre-integrase domain. This domain is found associated with retroviral insertion elements and lies just upstream of the integrase region on the polyproteins.
TR6404|c2_g1_i1	-2.646092271	0.025454651	-	-	-	-	-	-	-	-	-	-	-	-	-	-
TR6825|c7_g1_i2	-3.000829539	0.025454651	-	-	-	-	-	-	-	-	-	-	-	-	-	-
TR6106|c4_g1_i1	3.483657369	0.025454651	-	-	-	-	-	-	-	Uncharacterized protein (Fragment)	7.00E-19	Phytophthora parasitica P1569	-	-	-	-
TR5257|c0_g1_i1	-3.211999802	0.025454651	-	-	-	-	-	-	-	-	-	-	-	-	-	-
TR6104|c13_g1_i1	4.043494888	0.025587597	-	-	-	-	-	-	-	-	-	-	-	-	-	-
TR7176|c4_g1_i1	3.129933295	0.025891151	-	-	-	-	-	-	-	-	-	-	-	-	-	-
TR6803|c9_g1_i1	6.889729368	0.026005517	Q10N20	8.00E-61	Mitogen-activated protein kinase 5	Mitogen-activated protein kinase.	-	-	-	Mitogen-activated protein kinase	4.00E-73	Ectocarpus siliculosus	-	ATP binding]---[MAP kinase activity	intracellular	cd07834 STKc_MAPK Catalytic domain of the Serine/Threonine Kinase Mitogen-Activated Protein Kinase. STKs catalyze the transfer of the gamma-phosphoryl group from ATP to serine/threonine residues on protein substrates. MAPKs serve as important mediators of cellular responses to extracellular signals. They control critical cellular functions including differentiation proliferation migration and apo…
TR7018|c6_g1_i1	-4.053461167	0.026017222	-	-	-	-	-	-	-	-	-	-	-	-	-	-
TR6715|c7_g1_i3	-3.427122562	0.026278583	-	-	-	-	-	-	-	-	-	-	-	-	-	-
TR6699|c5_g1_i2	3.91766742	0.026489014	-	-	-	-	-	-	-	-	-	-	-	-	-	-
TR4401|c0_g1_i1	-6.57867206	0.02658347	-	-	-	-	-	-	-	-	-	-	-	-	-	-
TR6803|c12_g1_i1	-3.624435738	0.02658347	-	-	-	-	-	-	-	-	-	-	-	-	-	-
TR6964|c8_g1_i1	2.385029197	0.027742973	-	-	-	-	-	-	-	Uncharacterized protein	5.00E-17	Thalassiosira oceanica	-	-	-	-
TR6488|c1_g1_i5	-2.676730333	0.027797192	-	-	-	-	-	-	-	Predicted protein	1.00E-55	Phaeodactylum tricornutum (strain CCAP 1055/1)	DNA integration	nucleic acid binding	-	-
TR6964|c8_g1_i2	2.459080608	0.027797192	-	-	-	-	-	-	-	-	-	-	-	-	-	-
TR6755|c15_g1_i1	-2.600080788	0.027982569	-	-	-	-	-	-	-	Predicted protein	9.00E-39	Phaeodactylum tricornutum (strain CCAP 1055/1)	intracellular signal transduction	metal ion binding	intracellular	pfam00130 C1_1 Phorbol esters/diacylglycerol binding domain (C1 domain). This domain is also known as the Protein kinase C conserved region 1 (C1) domain.
TR6721|c0_g2_i1	2.672834317	0.028478114	Q06518	4.00E-104	Nitric oxide synthase inducible	Nitric-oxide synthase (NADPH dependent).	-	-	-	Nitric oxide synthase NOS	4.00E-170	Spirosoma	nitric oxide biosynthetic process	FMN binding]---[heme binding]---[iron ion binding]---[nitric-oxide synthase activity]---[oxygen transporter activity	-	cd00575 NOS_oxygenase Nitric oxide synthase (NOS) produces nitric oxide (NO) by catalyzing a five-electron heme-based oxidation of a guanidine nitrogen of L-arginine to L-citrulline via two successive monooxygenation reactions producing N(omega)-hydroxy-L-arginine (NHA) as an intermediate. In mammals there are three distinct NOS isozymes neuronal (nNOS or NOS-1) cytokine-inducible (iNOS or NOS-2)…
TR7053|c3_g1_i1	2.605277768	0.028667619	-	-	-	-	-	-	-	-	-	-	-	-	-	-
TR6732|c0_g2_i1	4.102727318	0.029087278	-	-	-	-	-	-	-	-	-	-	-	-	-	-
TR7097|c9_g2_i1	4.410883047	0.02937658	-	-	-	-	-	-	-	-	-	-	-	-	-	-
TR535|c0_g1_i1	5.73856312	0.030015566	-	-	-	-	-	-	-	hypothetical protein	2.00E-32	Kordia jejudonensis	-	-	-	-
TR6425|c9_g1_i3	3.2878894	0.030977959	Q9SKG5	6.00E-11	Somatic embryogenesis receptor kinase 4	Receptor protein-tyrosine kinase.]---[Non-specific serine/threonine protein kinase.	-	-	-	Hypothetical leucine rich repeat protein	5.00E-17	Ectocarpus siliculosus	-	-	-	PLN00113 PLN00113 leucine-rich repeat receptor-like protein kinase Provisional.]---[sd00033 LRR_RI leucine-rich repeats ribonuclease inhibitor (RI)-like subfamily. A leucine-rich repeat (LRR) is a structural protein motif of 20-30 amino acids that is unusually rich in the hydrophobic amino acid leucine. The conserved eleven-residue sequence motif (LxxLxLxxN/CxL) within the LRRs corresponds to the…
TR7488|c0_g1_i1	-3.64162173	0.031665317	-	-	-	-	-	-	-	-	-	-	-	-	-	-
TR6828|c14_g2_i1	3.401249023	0.031903228	-	-	-	-	-	-	-	-	-	-	-	-	-	-
TR7019|c0_g1_i1	-4.396912148	0.03197463	-	-	-	-	-	-	-	Predicted protein	2.00E-09	Thalassiosira pseudonana	-	nucleic acid binding]---[zinc ion binding	-	-
TR6962|c18_g1_i1	-3.473835934	0.032007777	-	-	-	-	-	-	-	-	-	-	-	-	-	-
TR6796|c9_g2_i8	4.618338258	0.032007777	-	-	-	-	-	-	-	Uncharacterized protein	1.00E-29	Actinomyces odontolyticus ATCC 17982	-	-	-	-
TR7080|c3_g1_i1	-2.704256161	0.032293675	-	-	-	-	-	-	-	-	-	-	-	-	-	sd00010 SLR Sel1-like repeat. Sel1-like repeats (SLRs) share similar alpha-helical conformations with Tetratricopeptide repeats (TPRs) but with different consensus sequence lengths and superhelical topologies. SLRs contain 36 to 44 amino acids and are present in bacteria and eukaryotes but not in archaea. SLR proteins are involved in a variety of functions and many serve as adaptor proteins for t…
TR6555|c8_g1_i1	6.033087793	0.032293675	-	-	-	-	-	-	-	Uncharacterized protein	2.00E-28	Phaseoleae	-	-	-	-
TR6256|c11_g1_i1	-2.568365185	0.032516363	-	-	-	-	-	-	-	-	-	-	-	-	-	-
TR6246|c0_g1_i1	2.486977793	0.03260789	-	-	-	-	-	-	-	-	-	-	-	-	-	-
TR6892|c6_g1_i2	2.511094835	0.03260789	-	-	-	-	-	-	-	-	-	-	-	-	-	-
TR6857|c1_g3_i3	-3.430612367	0.032620863	-	-	-	-	-	-	-	-	-	-	-	-	-	-
TR6796|c10_g1_i4	3.565887145	0.03275167	-	-	-	-	-	-	-	Uncharacterized protein	5.00E-26	Faecalibacterium prausnitzii M21/2	-	-	-	-
TR6820|c10_g1_i1	-3.544018117	0.03275167	-	-	-	-	-	-	-	-	-	-	-	-	-	-
TR7089|c1_g1_i1	4.777698526	0.032762632	-	-	-	-	-	-	-	-	-	-	-	-	-	-
TR6125|c0_g3_i1	-3.275934624	0.032875106	Q32LQ6	1.00E-17	Major facilitator superfamily domain-containing protein 1	-	-	-	-	Predicted protein	2.00E-35	Phaeodactylum tricornutum (strain CCAP 1055/1)	transmembrane transport	-	integral to membrane	cd06174 MFS The Major Facilitator Superfamily (MFS) is a large and diverse group of secondary transporters that includes uniporters symporters and antiporters. MFS proteins facilitate the transport across cytoplasmic or internal membranes of a variety of substrates including ions sugar phosphates drugs neurotransmitters nucleosides amino acids and peptides. They do so using the electrochemical po…
TR3959|c1_g1_i1	2.931454208	0.032942993	P42856	2.00E-35	14 kDa zinc-binding protein	-	-	-	-	Predicted protein	2.00E-58	Phaeodactylum tricornutum (strain CCAP 1055/1)	-	catalytic activity	-	cd01276 PKCI_related Protein Kinase C Interacting protein related (PKCI) PKCI and related proteins belong to the ubiquitous HIT family of hydrolases that act on alpha-phosphates of ribonucleotides. The members of this subgroup have a conserved HxHxHxx motif (x is a hydrophobic residue) that is a signature for this family. No enzymatic activity has been reported however for PKCI and its related me…
TR6995|c5_g1_i1	-3.564081285	0.033224033	-	-	-	-	-	-	-	-	-	-	-	-	-	pfam15042 LELP1 Late cornified envelope-like proline-rich protein 1. This family of uncharacterized proteins is found in mammals.
TR7126|c7_g1_i5	-2.135714684	0.034296246	P04146	8.00E-19	Copia protein	-	-	-	-	Uncharacterized protein (Fragment)	1.00E-56	Thalassiosira oceanica	-	-	-	pfam07727 RVT_2 Reverse transcriptase (RNA-dependent DNA polymerase). A reverse transcriptase gene is usually indicative of a mobile element such as a retrotransposon or retrovirus. Reverse transcriptases occur in a variety of mobile elements including retrotransposons retroviruses group II introns bacterial msDNAs hepadnaviruses and caulimoviruses. This Pfam entry includes reverse transcriptases…
TR6556|c7_g2_i3	-2.725191906	0.034304956	-	-	-	-	-	-	-	-	-	-	-	-	-	-
TR6987|c8_g2_i1	2.984826298	0.034506721	-	-	-	-	-	-	-	-	-	-	-	-	-	-
TR6675|c8_g3_i1	4.059280368	0.034588621	-	-	-	-	-	-	-	HI-5a	4.00E-07	Chaetoceros compressus	-	serine-type endopeptidase activity	-	-
TR6699|c5_g1_i4	3.435301837	0.034609987	-	-	-	-	-	-	-	-	-	-	-	-	-	-
TR5925|c9_g3_i1	-4.584735734	0.034780905	-	-	-	-	-	-	-	-	-	-	-	-	-	-
TR6677|c0_g1_i1	2.777957596	0.034780905	Q7T6X2	1.00E-24	Putative serine/threonine-protein kinase/receptor R826	Non-specific serine/threonine protein kinase.	-	-	-	Predicted protein	5.00E-53	Phaeodactylum tricornutum (strain CCAP 1055/1)	-	ATP binding]---[protein kinase activity	-	cd13999 STKc_MAP3K-like Catalytic domain of Mitogen-Activated Protein Kinase (MAPK) Kinase Kinase-like Serine/Threonine kinases. STKs catalyze the transfer of the gamma-phosphoryl group from ATP to serine/threonine residues on protein substrates. This subfamily is composed mainly of MAP3Ks and similar proteins including TGF-beta Activated Kinase-1 (TAK1 also called MAP3K7) MAP3K12 MAP3K13 Mixed l…
TR5608|c0_g1_i2	2.226294683	0.035135357	Q6ZHC8	2.00E-18	Probable protein phosphatase 2C 25	Protein-serine/threonine phosphatase.	-	-	-	Uncharacterized protein (Fragment)	1.00E-26	Thalassiosira pseudonana	-	catalytic activity	-	cd00143 PP2Cc Serine/threonine phosphatases family 2C catalytic domain The protein architecture and deduced catalytic mechanism of PP2C phosphatases are similar to the PP1 PP2A PP2B family of protein Ser/Thr phosphatases with which PP2C shares no sequence similarity.]---[smart00332 PP2Cc Serine/threonine phosphatases family 2C catalytic domain. The protein architecture and deduced catalytic mecha…
TR733|c0_g1_i1	-3.484237729	0.035229171	-	-	-	-	-	-	-	-	-	-	-	-	-	-
TR5998|c2_g2_i1	-2.575159481	0.035275102	-	-	-	-	-	-	-	Pol protein (Fragment)	5.00E-76	Phaeodactylum tricornutum	-	nucleic acid binding	-	-
TR6796|c9_g2_i7	3.538025985	0.035441895	-	-	-	-	-	-	-	hypothetical protein	2.00E-30	Rickettsia felis	-	-	-	-
TR6488|c1_g1_i8	-2.641731067	0.035687826	-	-	-	-	-	-	-	Predicted protein	8.00E-40	Phaeodactylum tricornutum (strain CCAP 1055/1)	DNA integration	nucleic acid binding	-	-
TR6069|c3_g1_i1	2.679595218	0.036853643	-	-	-	-	-	-	-	-	-	-	-	-	-	-
TR6069|c2_g1_i1	2.659866759	0.036967536	-	-	-	-	-	-	-	-	-	-	-	-	-	-
TR6954|c9_g1_i2	2.463869577	0.037110332	-	-	-	-	-	-	-	-	-	-	-	-	-	-
TR6543|c7_g1_i1	3.199590276	0.037244959	-	-	-	-	-	-	-	-	-	-	-	-	-	-
TR6357|c7_g1_i1	-3.320315077	0.037695277	-	-	-	-	-	-	-	-	-	-	-	-	-	-
TR5995|c1_g1_i1	-2.860687148	0.037695277	-	-	-	-	-	-	-	-	-	-	-	-	-	-
TR7136|c3_g1_i1	2.920205416	0.037695277	A3EWL3	1.00E-73	DNA repair protein REV1	-	-	-	-	REV1 protein	8.00E-147	Thalassiosira pseudonana	DNA repair	damaged DNA binding]---[DNA-directed DNA polymerase activity]---[magnesium ion binding	-	cd01701 PolY_Rev1 DNA polymerase Rev1. Rev1 is a translesion synthesis (TLS) polymerase found in eukaryotes. Translesion synthesis is a process that allows the bypass of a variety of DNA lesions. TLS polymerases lack proofreading activity and have low fidelity and low processivity. They use damaged DNA as templates and insert nucleotides opposite the lesions. Rev1 has both structural and enzymati…
TR6591|c7_g1_i1	3.335219701	0.038191627	-	-	-	-	-	-	-	Cell wall-associated hydrolase family protein	5.00E-48	uncultured bacterium 125003-E23	-	hydrolase activity	-	-
TR7082|c3_g1_i1	-3.060535049	0.038428491	-	-	-	-	-	-	-	-	-	-	-	-	-	-
TR6543|c7_g1_i2	3.146011442	0.038629699	-	-	-	-	-	-	-	-	-	-	-	-	-	-
TR6425|c8_g1_i3	2.728871386	0.03875154	-	-	-	-	-	-	-	-	-	-	-	-	-	-
TR6796|c9_g2_i2	4.32174656	0.03875154	-	-	-	-	-	-	-	hypothetical protein	1.00E-35	Rickettsia felis	-	-	-	-
TR7092|c10_g2_i1	-2.632310369	0.03875154	-	-	-	-	-	-	-	Uncharacterized protein	3.00E-65	Thalassiosira oceanica	-	-	-	cd09272 RNase_HI_RT_Ty1 Ty1/Copia family of RNase HI in long-term repeat retroelements. Ribonuclease H (RNase H) enzymes are divided into two major families Type 1 and Type 2 based on amino acid sequence similarities and biochemical properties. RNase H is an endonuclease that cleaves the RNA strand of an RNA/DNA hybrid in a sequence non-specific manner in the presence of divalent cations. RNase H…
TR6828|c9_g1_i1	-2.799041339	0.038831163	-	-	-	-	-	-	-	-	-	-	-	-	-	-
TR6697|c4_g2_i5	4.052668182	0.039856361	-	-	-	-	-	-	-	-	-	-	-	-	-	-
TR2244|c0_g1_i1	2.855394251	0.039856361	-	-	-	-	-	-	-	-	-	-	-	-	-	-
TR4288|c1_g1_i1	-3.0821599	0.040014229	-	-	-	-	-	-	-	-	-	-	-	-	-	-
TR7129|c0_g1_i1	-2.813507851	0.040097171	-	-	-	-	-	-	-	Uncharacterized protein	5.00E-46	Thalassiosira oceanica	-	-	-	-
TR7126|c7_g1_i1	-2.103710535	0.040332817	P04146	8.00E-19	Copia protein	-	-	-	-	Uncharacterized protein (Fragment)	6.00E-57	Thalassiosira oceanica	-	-	-	pfam07727 RVT_2 Reverse transcriptase (RNA-dependent DNA polymerase). A reverse transcriptase gene is usually indicative of a mobile element such as a retrotransposon or retrovirus. Reverse transcriptases occur in a variety of mobile elements including retrotransposons retroviruses group II introns bacterial msDNAs hepadnaviruses and caulimoviruses. This Pfam entry includes reverse transcriptases…
TR7155|c4_g1_i7	5.924336	0.040545965	-	-	-	-	-	-	-	-	-	-	-	-	-	-
TR6603|c5_g1_i1	3.649104644	0.040545965	-	-	-	-	-	-	-	-	-	-	-	-	-	-
TR6658|c16_g2_i1	3.333058301	0.040545965	P04146	6.00E-13	Copia protein	-	-	-	-	Uncharacterized protein	2.00E-27	Thalassiosira oceanica	-	-	-	cd09272 RNase_HI_RT_Ty1 Ty1/Copia family of RNase HI in long-term repeat retroelements. Ribonuclease H (RNase H) enzymes are divided into two major families Type 1 and Type 2 based on amino acid sequence similarities and biochemical properties. RNase H is an endonuclease that cleaves the RNA strand of an RNA/DNA hybrid in a sequence non-specific manner in the presence of divalent cations. RNase H…
TR978|c0_g1_i1	-3.059744835	0.041569736	-	-	-	-	-	-	-	-	-	-	-	-	-	-
TR6273|c1_g1_i1	-3.584262872	0.042490271	-	-	-	-	-	-	-	-	-	-	-	-	-	-
TR6827|c0_g2_i2	3.49127829	0.043207243	-	-	-	-	-	-	-	Predicted protein	2.00E-93	Phaeodactylum tricornutum (strain CCAP 1055/1)	-	-	-	COG3211 PhoX Predicted phosphatase General function prediction only .]---[pfam05787 DUF839 Bacterial protein of unknown function (DUF839). This family consists of several bacterial proteins of unknown function that contain a predicted beta-propeller repeats.
TR6827|c0_g2_i1	3.486970354	0.04328863	-	-	-	-	-	-	-	Predicted protein	4.00E-93	Phaeodactylum tricornutum (strain CCAP 1055/1)	-	-	-	COG3211 PhoX Predicted phosphatase General function prediction only .]---[pfam05787 DUF839 Bacterial protein of unknown function (DUF839). This family consists of several bacterial proteins of unknown function that contain a predicted beta-propeller repeats.
TR7241|c0_g1_i1	-3.636269697	0.044122184	-	-	-	-	-	-	-	-	-	-	-	-	-	-
TR7197|c4_g2_i1	5.15702129	0.04462957	-	-	-	-	-	-	-	-	-	-	-	-	-	-
TR6425|c9_g1_i4	3.598832385	0.044657087	Q9SYQ8	1.00E-07	Receptor protein kinase CLAVATA1	Non-specific serine/threonine protein kinase.	-	-	-	Hypothetical leucine rich repeat protein	7.00E-12	Ectocarpus siliculosus	-	-	-	PLN00113 PLN00113 leucine-rich repeat receptor-like protein kinase Provisional.
TR6125|c0_g1_i1	-3.075904153	0.044846201	Q5ZIT9	3.00E-09	Major facilitator superfamily domain-containing protein 1	-	-	-	-	Uncharacterized protein	8.00E-56	Thalassiosira oceanica	transmembrane transport	-	integral to membrane	cd06174 MFS The Major Facilitator Superfamily (MFS) is a large and diverse group of secondary transporters that includes uniporters symporters and antiporters. MFS proteins facilitate the transport across cytoplasmic or internal membranes of a variety of substrates including ions sugar phosphates drugs neurotransmitters nucleosides amino acids and peptides. They do so using the electrochemical po…
TR6726|c5_g1_i1	3.830534462	0.044846201	-	-	-	-	-	-	-	Uncharacterized protein	4.00E-71	Thalassiosira pseudonana	-	-	-	-
TR6559|c5_g1_i1	-2.251596231	0.045381214	-	-	-	-	-	-	-	-	-	-	-	-	-	-
TR7457|c0_g1_i1	-2.731902888	0.045381214	-	-	-	-	-	-	-	Uncharacterized protein	2.00E-08	Phytophthora parasitica	-	-	-	-
TR6796|c9_g2_i13	3.295108452	0.045676549	-	-	-	-	-	-	-	Uncharacterized protein	1.00E-36	Collinsella aerofaciens ATCC 25986	-	-	-	-
TR956|c0_g1_i1	-2.830367417	0.046459542	-	-	-	-	-	-	-	-	-	-	-	-	-	-
TR6897|c1_g2_i1	-4.241887837	0.046829992	-	-	-	-	-	-	-	-	-	-	-	-	-	-
TR6981|c2_g1_i1	-3.145046088	0.047293172	-	-	-	-	-	-	-	-	-	-	-	-	-	-
TR6388|c7_g1_i1	-3.416993377	0.047544592	Q5SV80	2.00E-07	Unconventional myosin-XIX	-	-	-	-	Myosin G	1.00E-12	Phaeodactylum tricornutum	-	ATP binding]---[motor activity	myosin complex	cd14903 MYSc_Myo42 class XLII myosin motor domain. The class XLII myosins are comprised of Stramenopiles. Not much is known about this myosin class. The catalytic (head) domain has ATPase activity and belongs to the larger group of P-loop NTPases. Myosins are actin-dependent molecular motors that play important roles in muscle contraction cell motility and organelle transport. The head domain is …
TR6708|c1_g1_i1	2.040454503	0.047544592	-	-	-	-	-	-	-	Predicted protein	8.00E-41	Phaeodactylum tricornutum (strain CCAP 1055/1)	-	nucleic acid binding	-	-
TR6653|c2_g1_i1	5.58372352	0.047687502	-	-	-	-	-	-	-	-	-	-	-	-	-	-
TR499|c0_g1_i1	-3.082684136	0.047839266	-	-	-	-	-	-	-	-	-	-	-	-	-	-
TR6755|c17_g1_i1	2.883111175	0.047934241	-	-	-	-	-	-	-	-	-	-	-	-	-	-
TR1441|c0_g1_i1	-3.828824634	0.048234352	-	-	-	-	-	-	-	Uncharacterized protein	5.00E-42	Thalassiosira oceanica	-	-	-	pfam05050 Methyltransf_21 Methyltransferase FkbM domain. This family has members from bacteria to human and appears to be a methyltransferase.]---[TIGR01444 2-O-methyltransferase_NoeI methyltransferase FkbM family. Members of this family are characterized by two well-conserved short regions separated by a variable in both sequence and length. The first of the two regions is found in a large numbe…
TR6543|c7_g4_i3	2.247138149	0.048234352	-	-	-	-	-	-	-	-	-	-	-	-	-	-
TR7126|c7_g1_i7	-2.056303774	0.049451492	P04146	7.00E-19	Copia protein	-	-	-	-	Uncharacterized protein (Fragment)	5.00E-57	Thalassiosira oceanica	-	-	-	pfam07727 RVT_2 Reverse transcriptase (RNA-dependent DNA polymerase). A reverse transcriptase gene is usually indicative of a mobile element such as a retrotransposon or retrovirus. Reverse transcriptases occur in a variety of mobile elements including retrotransposons retroviruses group II introns bacterial msDNAs hepadnaviruses and caulimoviruses. This Pfam entry includes reverse transcriptases…
TR6835|c10_g1_i3	-2.321532538	0.049466102	-	-	-	-	-	-	-	-	-	-	-	-	-	pfam02338 OTU OTU-like cysteine protease. This family is comprised of a group of predicted cysteine proteases homologous to the Ovarian tumor (OTU) gene in Drosophila. Members include proteins from eukaryotes viruses and pathogenic bacterium. The conserved cysteine and histidine and possibly the aspartate represent the catalytic residues in this putative group of proteases.
TR6644|c4_g1_i2	4.279583333	0.049957161	-	-	-	-	-	-	-	-	-	-	-	-	-	cd00204 ANK ankyrin repeats ankyrin repeats mediate protein-protein interactions in very diverse families of proteins. The number of ANK repeats in a protein can range from 2 to over 20 (ankyrins for example). ANK repeats may occur in combinations with other types of domains. The structural repeat unit contains two antiparallel helices and a beta-hairpin repeats are stacked in a superhelical arra…
