# Supplementary material for: Intraspecific Diversity in the Cold Stress Response of Transposable Elements in the Diatom Leptocylindrus aporus
Source: Genes (Basel). 2019 Dec 20;11(1):9. doi: 10.3390/genes11010009 (PMC7017206; doi:10.3390/genes11010009)
Supplement: Supplementary file 1 [file genes-11-00009-s001.zip › Supplementary File 5.csv]

TranscriptNames	logFC	FDR	HSPNameSP	HSPEvalueSP	DescriptionSP	EnzymeDescs	PwLev1	PwLev2	PwLev3	DescriptionUf	HSPEvalueUf	Taxonomy	BPDesc	MFDesc	CCDesc	CDDesc
TR5894|c1_g1_i1	11.91007057	3.17E-19	-	-	-	-	-	-	-	Stackhouse genomic scaffold scaffold_9	4.00E-66	Chondrus crispus	-	flavin adenine dinucleotide binding]---[oxidoreductase activity	-	COG1252 Ndh NADH dehydrogenase FAD-containing subunit Energy production and conversion .]---[pfam07992 Pyr_redox_2 Pyridine nucleotide-disulphide oxidoreductase. This family includes both class I and class II oxidoreductases and also NADH oxidases and peroxidases. This domain is actually a small NADH binding domain within a larger FAD binding domain.]---[PRK09564 PRK09564 coenzyme A disulfide red…
TR7125|c1_g2_i1	-12.68833378	3.17E-19	-	-	-	-	-	-	-	Uncharacterized protein	8.00E-39	Guillardia theta CCMP2712	-	-	-	-
TR7173|c3_g2_i9	10.5880287	3.17E-19	-	-	-	-	-	-	-	Uncharacterized protein (Fragment)	7.00E-08	Thalassiosira oceanica	-	-	-	-
TR6602|c4_g1_i1	15.08147379	3.17E-19	-	-	-	-	-	-	-	Predicted protein	2.00E-65	Thalassiosira pseudonana	-	-	-	-
TR6632|c5_g3_i1	11.07717905	3.17E-19	-	-	-	-	-	-	-	Uncharacterized protein (Fragment)	3.00E-51	Thalassiosira oceanica	-	-	-	-
TR7132|c6_g1_i1	12.15612604	1.47E-18	-	-	-	-	-	-	-	O-methyltransferase	4.00E-20	Streptomyces	-	-	-	pfam13578 Methyltransf_24 Methyltransferase domain. This family appears to be a methyltransferase domain.
TR7155|c4_g1_i8	10.62102063	1.47E-18	-	-	-	-	-	-	-	-	-	-	-	-	-	-
TR7325|c0_g1_i1	11.78357008	1.47E-18	-	-	-	-	-	-	-	-	-	-	-	-	-	-
TR7545|c0_g1_i1	-13.05148109	2.03E-18	-	-	-	-	-	-	-	-	-	-	-	-	-	cd09272 RNase_HI_RT_Ty1 Ty1/Copia family of RNase HI in long-term repeat retroelements. Ribonuclease H (RNase H) enzymes are divided into two major families Type 1 and Type 2 based on amino acid sequence similarities and biochemical properties. RNase H is an endonuclease that cleaves the RNA strand of an RNA/DNA hybrid in a sequence non-specific manner in the presence of divalent cations. RNase H…
TR7176|c5_g1_i6	-12.97181315	4.52E-18	-	-	-	-	-	-	-	-	-	-	-	-	-	-
TR7176|c5_g1_i1	-12.95309847	4.52E-18	-	-	-	-	-	-	-	-	-	-	-	-	-	-
TR7176|c5_g1_i2	-12.95422547	4.52E-18	-	-	-	-	-	-	-	-	-	-	-	-	-	-
TR1211|c0_g1_i1	-9.992140073	4.52E-18	P04146	7.00E-21	Copia protein	-	-	-	-	Uncharacterized protein	3.00E-63	Thalassiosira oceanica	DNA integration	nucleic acid binding	-	cd09272 RNase_HI_RT_Ty1 Ty1/Copia family of RNase HI in long-term repeat retroelements. Ribonuclease H (RNase H) enzymes are divided into two major families Type 1 and Type 2 based on amino acid sequence similarities and biochemical properties. RNase H is an endonuclease that cleaves the RNA strand of an RNA/DNA hybrid in a sequence non-specific manner in the presence of divalent cations. RNase H…
TR6995|c6_g2_i1	-10.39063355	8.76E-18	Q6Z4G3	7.00E-133	UDP-arabinopyranose mutase 3	UDP-arabinopyranose mutase.	-	-	-	UDP-L-arabinose mutase-like protein (Fragment)	1.00E-134	Selaginella moellendorffii	cellulose biosynthetic process	intramolecular transferase activity	-	PLN03180 PLN03180 reversibly glycosylated polypeptide Provisional.]---[pfam03214 RGP Reversibly glycosylated polypeptide. ]---[pfam03016 Exostosin Exostosin family. The EXT family is a family of tumor suppressor genes. Mutations of EXT1 on 8q24.1 EXT2 on 11p11-13 and EXT3 on 19p have been associated with the autosomal dominant disorder known as hereditary multiple exostoses (HME). This is the mos…
TR6995|c6_g3_i1	-10.36479349	8.88E-18	Q6Z4G3	5.00E-108	UDP-arabinopyranose mutase 3	UDP-arabinopyranose mutase.	-	-	-	UDP-L-arabinose mutase-like protein (Fragment)	2.00E-109	Selaginella moellendorffii	cellulose biosynthetic process	intramolecular transferase activity	-	PLN03180 PLN03180 reversibly glycosylated polypeptide Provisional.]---[pfam03214 RGP Reversibly glycosylated polypeptide. ]---[pfam03016 Exostosin Exostosin family. The EXT family is a family of tumor suppressor genes. Mutations of EXT1 on 8q24.1 EXT2 on 11p11-13 and EXT3 on 19p have been associated with the autosomal dominant disorder known as hereditary multiple exostoses (HME). This is the mos…
TR5854|c0_g2_i1	10.0980754	1.02E-17	-	-	-	-	-	-	-	Uncharacterized protein (Fragment)	3.00E-06	Thalassiosira oceanica	-	-	-	-
TR6715|c9_g3_i1	11.09886591	1.05E-17	-	-	-	-	-	-	-	-	-	-	-	-	-	-
TR6385|c12_g1_i1	-12.25103037	1.10E-17	-	-	-	-	-	-	-	-	-	-	-	-	-	-
TR5460|c5_g1_i1	13.18458015	1.14E-17	-	-	-	-	-	-	-	Uncharacterized protein	5.00E-39	Thalassiosira oceanica	-	-	-	-
TR6676|c6_g1_i1	-9.551991597	2.20E-17	-	-	-	-	-	-	-	Predicted protein	1.00E-65	Thalassiosira pseudonana	-	-	-	-
TR6425|c5_g1_i2	-12.22448771	3.64E-17	-	-	-	-	-	-	-	-	-	-	-	-	-	-
TR7145|c2_g2_i2	12.18635632	3.84E-17	-	-	-	-	-	-	-	-	-	-	-	-	-	-
TR3511|c0_g1_i1	-9.48115541	5.36E-17	-	-	-	-	-	-	-	Uncharacterized protein	1.00E-37	marine sediment metagenome	-	-	-	pfam05721 PhyH Phytanoyl-CoA dioxygenase (PhyH). This family is made up of several eukaryotic phytanoyl-CoA dioxygenase (PhyH) proteins ectoine hydroxylases and a number of bacterial deoxygenases. PhyH is a peroxisomal enzyme catalyzing the first step of phytanic acid alpha-oxidation. PhyH deficiency causes Refsum's disease (RD) which is an inherited neurological syndrome biochemically characteri…
TR7132|c9_g1_i1	11.10439472	6.50E-17	-	-	-	-	-	-	-	-	-	-	-	-	-	-
TR7143|c17_g1_i1	13.0632323	8.06E-17	-	-	-	-	-	-	-	-	-	-	-	-	-	-
TR220|c0_g1_i1	11.69235297	1.19E-16	-	-	-	-	-	-	-	Uncharacterized protein	1.00E-39	Thalassiosira pseudonana	-	-	-	-
TR6682|c0_g1_i1	11.12163101	1.43E-16	P12783	7.00E-07	Phosphoglycerate kinase cytosolic	Phosphoglycerate kinase.	Carbohydrate degradation	glycolysis	pyruvate from D-glyceraldehyde 3-phosphate: step 2/5	Phosphoglycerate kinase	2.00E-06	Thalassiosira pseudonana	glycolysis	ATP binding]---[phosphoglycerate kinase activity	cytoplasm	pfam00162 PGK Phosphoglycerate kinase. ]---[PRK00073 pgk phosphoglycerate kinase Provisional.]---[PLN03034 PLN03034 phosphoglycerate kinase Provisional.]---[COG0126 Pgk 3-phosphoglycerate kinase Carbohydrate transport and metabolism .]---[cd00318 Phosphoglycerate_kinase Phosphoglycerate kinase (PGK) is a monomeric enzyme which catalyzes the transfer of the high-energy phosphate group of 1 3-bisph…
TR665|c0_g1_i1	-8.754389816	1.77E-16	P42251	3.00E-12	Alkaline phosphatase D	Alkaline phosphatase.	-	-	-	Uncharacterized protein	0	Thalassiosira oceanica	-	-	-	COG3540 PhoD Phosphodiesterase/alkaline phosphatase D Inorganic ion transport and metabolism .]---[pfam09423 PhoD PhoD-like phosphatase. ]---[cd07389 MPP_PhoD Bacillus subtilis PhoD and related proteins metallophosphatase domain. PhoD (also known as alkaline phosphatase D/APaseD in Bacillus subtilis) is a secreted phosphodiesterase encoded by phoD of the Pho regulon in Bacillus subtilis. PhoD hom…
TR6385|c4_g1_i1	8.779016404	1.84E-16	-	-	-	-	-	-	-	-	-	-	-	-	-	-
TR5260|c1_g1_i1	-12.22790336	2.07E-16	-	-	-	-	-	-	-	Uncharacterized protein	2.00E-08	Thalassiosira pseudonana	-	-	integral to membrane	-
TR6715|c9_g3_i2	13.01595854	2.24E-16	-	-	-	-	-	-	-	-	-	-	-	-	-	-
TR6962|c19_g1_i1	11.08334606	3.20E-16	-	-	-	-	-	-	-	Uncharacterized protein	4.00E-28	Thalassiosira pseudonana	-	oxidoreductase activity	-	-
TR6465|c11_g1_i3	9.563759417	6.40E-16	-	-	-	-	-	-	-	-	-	-	-	-	-	-
TR5353|c1_g1_i1	10.68962097	6.65E-16	-	-	-	-	-	-	-	-	-	-	-	-	-	-
TR1072|c0_g1_i1	-12.99548362	6.65E-16	-	-	-	-	-	-	-	hypothetical protein	4.00E-07	Kordiimonas gwangyangensis	-	-	-	pfam04991 LicD LicD family. The LICD family of proteins show high sequence similarity and are involved in phosphorylcholine metabolizm. There is evidence to show that LicD2 mutants have a reduced ability to take up choline have decreased ability to adhere to host cells and are less virulent. These proteins are part of the nucleotidyltransferase superfamily.
TR6632|c11_g2_i1	8.086443213	6.71E-16	-	-	-	-	-	-	-	-	-	-	-	-	-	-
TR1329|c0_g1_i1	-12.35610384	8.44E-16	-	-	-	-	-	-	-	Uncharacterized protein	4.00E-55	Thalassiosira pseudonana	-	-	-	pfam05050 Methyltransf_21 Methyltransferase FkbM domain. This family has members from bacteria to human and appears to be a methyltransferase.
TR6986|c0_g1_i1	-9.91150699	8.44E-16	-	-	-	-	-	-	-	-	-	-	-	-	-	-
TR6962|c0_g1_i1	10.11540411	1.27E-15	-	-	-	-	-	-	-	Conserved domain protein	9.00E-26	Pseudomonas fluorescens group	-	methyltransferase activity	-	pfam12847 Methyltransf_18 Methyltransferase domain. Protein in this family function as methyltransferases.]---[pfam08242 Methyltransf_12 Methyltransferase domain. Members of this family are SAM dependent methyltransferases.]---[cd02440 AdoMet_MTases S-adenosylmethionine-dependent methyltransferases (SAM or AdoMet-MTase) class I AdoMet-MTases are enzymes that use S-adenosyl-L-methionine (SAM or Ad…
TR6205|c5_g1_i5	-7.424745808	1.30E-15	-	-	-	-	-	-	-	-	-	-	-	-	-	-
TR2737|c0_g1_i1	12.57275434	1.66E-15	-	-	-	-	-	-	-	-	-	-	-	-	-	-
TR6663|c1_g1_i1	-8.921972362	2.14E-15	-	-	-	-	-	-	-	Uncharacterized protein	2.00E-06	Emiliania huxleyi CCMP1516	-	-	-	-
TR7123|c7_g1_i1	-10.30946671	2.65E-15	-	-	-	-	-	-	-	hypothetical protein	1.00E-07	Legionella shakespearei	-	-	-	-
TR6205|c5_g1_i1	-7.851033875	3.24E-15	-	-	-	-	-	-	-	-	-	-	-	-	-	-
TR6632|c11_g2_i2	10.05059587	3.51E-15	-	-	-	-	-	-	-	-	-	-	-	-	-	-
TR6650|c3_g1_i2	8.787168047	3.68E-15	-	-	-	-	-	-	-	Uncharacterized protein	3.00E-06	Glaciecola punicea DSM 14233 ACAM 611	-	-	-	COG4337 COG4337 Uncharacterized protein conserved in bacteria Function unknown .
TR5118|c0_g1_i1	10.71148172	4.49E-15	B5X3B2	8.00E-15	Adipocyte plasma membrane-associated protein	-	-	-	-	Predicted protein	5.00E-88	Phaeodactylum tricornutum (strain CCAP 1055/1)	biosynthetic process	strictosidine synthase activity	-	pfam03088 Str_synth Strictosidine synthase. Strictosidine synthase (E.C. 4.3.3.2) is a key enzyme in alkaloid biosynthesis. It catalyses the condensation of tryptamine with secologanin to form strictosidine.]---[COG3386 COG3386 Gluconolactonase Carbohydrate transport and metabolism .
TR6653|c8_g1_i1	10.67077781	4.66E-15	Q9S4D5	2.00E-53	Macrocin O-methyltransferase	Macrocin O-methyltransferase.	Antibiotic biosynthesis	tylosin biosynthesis	-	Bacteriocin o-metyltransferase	6.00E-112	Nannochloropsis gaditana	-	transferase activity	-	pfam05711 TylF Macrocin-O-methyltransferase (TylF). This family consists of bacterial macrocin O-methyltransferase (TylF) proteins. TylF is responsible for the methylation of macrocin to produce tylosin. Tylosin is a macrolide antibiotic used in veterinary medicine to treat infections caused by Gram-positive bacteria and as an animal growth promoter in the swine industry. It is produced by severa…
TR5118|c0_g1_i3	10.71367589	4.76E-15	Q4V3D9	1.00E-22	Protein STRICTOSIDINE SYNTHASE-LIKE 10	-	-	-	-	Predicted protein	2.00E-110	Phaeodactylum tricornutum (strain CCAP 1055/1)	biosynthetic process	strictosidine synthase activity	-	pfam03088 Str_synth Strictosidine synthase. Strictosidine synthase (E.C. 4.3.3.2) is a key enzyme in alkaloid biosynthesis. It catalyses the condensation of tryptamine with secologanin to form strictosidine.]---[COG3386 COG3386 Gluconolactonase Carbohydrate transport and metabolism .
TR5118|c0_g1_i4	10.71589237	5.94E-15	Q4V3D9	2.00E-23	Protein STRICTOSIDINE SYNTHASE-LIKE 10	-	-	-	-	Predicted protein	3.00E-110	Phaeodactylum tricornutum (strain CCAP 1055/1)	biosynthetic process	strictosidine synthase activity	-	pfam03088 Str_synth Strictosidine synthase. Strictosidine synthase (E.C. 4.3.3.2) is a key enzyme in alkaloid biosynthesis. It catalyses the condensation of tryptamine with secologanin to form strictosidine.]---[COG3386 COG3386 Gluconolactonase Carbohydrate transport and metabolism .
TR6642|c8_g1_i1	12.8375846	6.26E-15	-	-	-	-	-	-	-	Uncharacterized protein	5.00E-97	Thalassiosira oceanica	-	-	-	-
TR7107|c5_g1_i1	-14.77655756	6.97E-15	-	-	-	-	-	-	-	-	-	-	-	-	-	-
TR5118|c0_g1_i2	10.70049812	7.01E-15	B5X3B2	9.00E-15	Adipocyte plasma membrane-associated protein	-	-	-	-	Predicted protein	3.00E-88	Phaeodactylum tricornutum (strain CCAP 1055/1)	biosynthetic process	strictosidine synthase activity	-	pfam03088 Str_synth Strictosidine synthase. Strictosidine synthase (E.C. 4.3.3.2) is a key enzyme in alkaloid biosynthesis. It catalyses the condensation of tryptamine with secologanin to form strictosidine.]---[COG3386 COG3386 Gluconolactonase Carbohydrate transport and metabolism .
TR6841|c9_g1_i1	-11.3839748	7.78E-15	-	-	-	-	-	-	-	-	-	-	-	-	-	-
TR6792|c7_g1_i1	10.81324453	8.15E-15	-	-	-	-	-	-	-	Uncharacterized protein	2.00E-62	Thalassiosira oceanica	-	-	-	-
TR6106|c4_g1_i1	9.659997013	1.21E-14	-	-	-	-	-	-	-	Uncharacterized protein (Fragment)	7.00E-19	Phytophthora parasitica P1569	-	-	-	-
TR6069|c3_g1_i1	8.06719071	1.41E-14	-	-	-	-	-	-	-	-	-	-	-	-	-	-
TR7081|c2_g1_i1	12.12607788	1.45E-14	-	-	-	-	-	-	-	-	-	-	-	-	-	-
TR3004|c1_g1_i1	-8.94979318	2.04E-14	-	-	-	-	-	-	-	Predicted protein	1.00E-36	Thalassiosira pseudonana	-	-	-	-
TR7200|c10_g1_i1	12.25723983	2.17E-14	-	-	-	-	-	-	-	-	-	-	-	-	-	-
TR1454|c0_g1_i1	-7.725892553	2.48E-14	-	-	-	-	-	-	-	-	-	-	-	-	-	-
TR6488|c1_g1_i4	-8.206922384	2.62E-14	-	-	-	-	-	-	-	Predicted protein	2.00E-39	Phaeodactylum tricornutum (strain CCAP 1055/1)	DNA integration	nucleic acid binding	-	-
TR6465|c11_g1_i1	9.185524382	3.10E-14	-	-	-	-	-	-	-	-	-	-	-	-	-	-
TR6488|c1_g1_i3	-8.166651353	3.13E-14	-	-	-	-	-	-	-	Predicted protein	1.00E-42	Phaeodactylum tricornutum (strain CCAP 1055/1)	DNA integration	nucleic acid binding	-	-
TR7126|c10_g1_i1	9.126853078	3.13E-14	-	-	-	-	-	-	-	Uncharacterized protein	7.00E-15	Phytophthora parasitica (strain INRA-310)	-	nucleic acid binding	-	pfam05699 Dimer_Tnp_hAT hAT family C-terminal dimerization region. This dimerization region is found at the C terminus of the transposases of elements belonging to the Activator superfamily (hAT element superfamily). The isolated dimerization region forms extremely stable dimers in vitro.
TR6488|c1_g1_i2	-9.365162948	3.31E-14	-	-	-	-	-	-	-	Predicted protein	3.00E-47	Phaeodactylum tricornutum (strain CCAP 1055/1)	DNA integration	nucleic acid binding	-	-
TR6792|c5_g2_i2	-7.997293867	3.84E-14	-	-	-	-	-	-	-	Uncharacterized protein (Fragment)	2.00E-77	Thalassiosira oceanica	-	-	-	-
TR6844|c1_g1_i1	-11.43385967	3.97E-14	-	-	-	-	-	-	-	-	-	-	-	-	-	-
TR6283|c3_g1_i1	7.560336743	4.13E-14	-	-	-	-	-	-	-	-	-	-	-	-	-	-
TR6488|c1_g1_i1	-9.313653482	4.21E-14	-	-	-	-	-	-	-	Predicted protein	9.00E-45	Phaeodactylum tricornutum (strain CCAP 1055/1)	DNA integration	nucleic acid binding	-	-
TR6352|c7_g1_i1	13.9654676	4.50E-14	-	-	-	-	-	-	-	Uncharacterized protein	9.00E-15	Emiliania huxleyi CCMP1516	-	transferase activity, transferring glycosyl groups	-	-
TR5460|c10_g1_i1	7.031781023	4.50E-14	-	-	-	-	-	-	-	-	-	-	-	-	-	-
TR5292|c1_g1_i1	-12.13852155	4.62E-14	-	-	-	-	-	-	-	-	-	-	-	-	-	smart00513 SAP Putative DNA-binding (bihelical) motif predicted to be involved in chromosomal organisation.
TR6653|c9_g1_i2	7.958069674	5.15E-14	-	-	-	-	-	-	-	Pol protein	2.00E-41	Phaeodactylum tricornutum	-	nucleic acid binding	-	-
TR6236|c4_g1_i1	9.653192205	5.47E-14	-	-	-	-	-	-	-	-	-	-	-	-	-	-
TR7199|c1_g1_i1	11.05849302	6.28E-14	-	-	-	-	-	-	-	Uncharacterized protein	4.00E-20	Saprolegnia parasitica (strain CBS 223.65)	-	-	-	pfam00339 Arrestin_N Arrestin (or S-antigen) N-terminal domain. Ig-like beta-sandwich fold. Scop reports duplication with C-terminal domain.]---[pfam02752 Arrestin_C Arrestin (or S-antigen) C-terminal domain. Ig-like beta-sandwich fold. Scop reports duplication with N-terminal domain.
TR7107|c5_g2_i1	-11.98533828	6.37E-14	-	-	-	-	-	-	-	Uncharacterized protein	4.00E-26	Fistulina hepatica ATCC 64428	-	-	-	pfam13359 DDE_Tnp_4 DDE superfamily endonuclease. This family of proteins are related to pfam00665 and are probably endonucleases of the DDE superfamily. Transposase proteins are necessary for efficient DNA transposition. This domain is a member of the DDE superfamily which contain three carboxylate residues that are believed to be responsible for coordinating metal ions needed for catalysis. The…
TR6485|c4_g1_i2	8.736066781	7.44E-14	-	-	-	-	-	-	-	-	-	-	-	-	-	-
TR6632|c5_g2_i1	10.13166241	7.88E-14	-	-	-	-	-	-	-	-	-	-	-	-	-	-
TR6488|c1_g1_i5	-8.700941709	8.70E-14	-	-	-	-	-	-	-	Predicted protein	1.00E-55	Phaeodactylum tricornutum (strain CCAP 1055/1)	DNA integration	nucleic acid binding	-	-
TR6205|c5_g1_i2	-7.337559618	9.28E-14	-	-	-	-	-	-	-	-	-	-	-	-	-	-
TR7143|c7_g2_i5	8.984022283	9.28E-14	-	-	-	-	-	-	-	-	-	-	-	-	-	-
TR1173|c0_g1_i1	-12.06922454	9.94E-14	P77234	2.00E-17	Uncharacterized protein YbeQ	-	-	-	-	Uncharacterized protein	3.00E-27	Amoebophilus asiaticus (strain 5a2)	-	-	-	sd00010 SLR Sel1-like repeat. Sel1-like repeats (SLRs) share similar alpha-helical conformations with Tetratricopeptide repeats (TPRs) but with different consensus sequence lengths and superhelical topologies. SLRs contain 36 to 44 amino acids and are present in bacteria and eukaryotes but not in archaea. SLR proteins are involved in a variety of functions and many serve as adaptor proteins for t…
TR202|c0_g2_i1	12.90279531	1.22E-13	Q6BLJ9	2.00E-74	Serine/threonine-protein kinase CBK1	Non-specific serine/threonine protein kinase.	-	-	-	Uncharacterized protein	0	Thalassiosira oceanica	-	ATP binding]---[protein kinase activity	-	cd05599 STKc_NDR_like Catalytic domain of Nuclear Dbf2-Related kinase-like Protein Serine/Threonine Kinases. STKs catalyze the transfer of the gamma-phosphoryl group from ATP to serine/threonine residues on protein substrates. NDR kinases regulate mitosis cell growth embryonic development and neurological processes. They are also required for proper centrosome duplication. Higher eukaryotes conta…
TR2015|c0_g1_i1	-9.392078712	1.26E-13	Q6Z9C8	4.00E-10	Heat stress transcription factor B-2b	-	-	-	-	Predicted protein	5.00E-22	Phaeodactylum tricornutum (strain CCAP 1055/1)	-	sequence-specific DNA binding]---[sequence-specific DNA binding transcription factor activity	nucleus	pfam00447 HSF_DNA-bind HSF-type DNA-binding. ]---[smart00415 HSF heat shock factor. ]---[COG5169 HSF1 Heat shock transcription factor Transcription .
TR7196|c6_g2_i1	-11.56621847	1.32E-13	-	-	-	-	-	-	-	-	-	-	-	-	-	-
TR4742|c0_g1_i3	-10.05718008	1.39E-13	Q70LM4	4.00E-66	Linear gramicidin synthase subunit D	-	Antibiotic biosynthesis	gramicidin S biosynthesis	-	Contig81 whole genome shotgun sequence	1.00E-78	Pedobacter sp. NL19	-	ligase activity	-	cd05930 A_NRPS The adenylation domain of nonribosomal peptide synthetases (NRPS). The adenylation (A) domain of NRPS recognizes a specific amino acid or hydroxy acid and activates it as an (amino) acyl adenylate by hydrolysis of ATP. The activated acyl moiety then forms a thioester bond to the enzyme-bound cofactor phosphopantetheine of a peptidyl carrier protein domain. NRPSs are large multifunc…
TR6664|c5_g1_i1	-9.138421055	1.41E-13	P04323	2.00E-55	Retrovirus-related Pol polyprotein from transposon 17.6	RNA-directed DNA polymerase.	-	-	-	Pol protein (Fragment)	4.00E-112	Thalassiosira pseudonana	DNA integration	nucleic acid binding	-	cd01647 RT_LTR RT_LTR Reverse transcriptases (RTs) from retrotransposons and retroviruses which have long terminal repeats (LTRs) in their DNA copies but not in their RNA template. RT catalyzes DNA replication from an RNA template and is responsible for the replication of retroelements. An RT gene is usually indicative of a mobile element such as a retrotransposon or retrovirus. RTs are present i…
TR6912|c1_g1_i1	-11.54606893	1.45E-13	-	-	-	-	-	-	-	-	-	-	-	-	-	-
TR6632|c11_g2_i3	8.765491874	1.56E-13	-	-	-	-	-	-	-	-	-	-	-	-	-	-
TR7718|c0_g1_i1	-9.475200087	1.63E-13	-	-	-	-	-	-	-	-	-	-	-	-	-	-
TR1520|c0_g1_i1	-9.424794465	1.84E-13	-	-	-	-	-	-	-	Uncharacterized protein	3.00E-24	Synechococcus sp. RS9916	-	-	-	-
TR6979|c12_g1_i1	-11.60929576	1.96E-13	-	-	-	-	-	-	-	Uncharacterized protein	6.00E-51	Thalassiosira pseudonana	DNA integration	nucleic acid binding	-	-
TR2479|c0_g2_i1	-8.053965885	2.26E-13	A6RF73	8.00E-06	Mitochondrial thiamine pyrophosphate carrier 1	-	-	-	-	Predicted protein	4.00E-69	Phaeodactylum tricornutum (strain CCAP 1055/1)	-	-	integral to membrane	-
TR6935|c9_g1_i1	-12.33930619	2.62E-13	-	-	-	-	-	-	-	Uncharacterized protein	1.00E-13	Saprolegnia diclina VS20	-	catalytic activity	-	TIGR02353 NON-RIBOSOMAL_PEPTIDE_SYNTHETASE non-ribosomal peptide synthetase terminal domain of unknown function. This domain is found exclusively in non-ribosomal peptide synthetases and always as the final domain in the polypeptide. This domain is roughly 700 amino acids in size and is found in polypeptides roughly twice that size.
TR7129|c9_g5_i1	-8.226103099	2.76E-13	P04146	1.00E-13	Copia protein	-	-	-	-	Pol protein	0	Phaeodactylum tricornutum	-	nucleic acid binding	-	cd09272 RNase_HI_RT_Ty1 Ty1/Copia family of RNase HI in long-term repeat retroelements. Ribonuclease H (RNase H) enzymes are divided into two major families Type 1 and Type 2 based on amino acid sequence similarities and biochemical properties. RNase H is an endonuclease that cleaves the RNA strand of an RNA/DNA hybrid in a sequence non-specific manner in the presence of divalent cations. RNase H…
TR6794|c0_g1_i1	12.60336582	2.87E-13	-	-	-	-	-	-	-	-	-	-	-	-	-	-
TR6724|c2_g1_i1	-9.698945067	2.87E-13	-	-	-	-	-	-	-	Transmembrane chitin synthase	5.00E-96	Phaeodactylum tricornutum (strain CCAP 1055/1)	-	chitin synthase activity	integral to membrane	cd04190 Chitin_synth_C C-terminal domain of Chitin Synthase catalyzes the incorporation of GlcNAc from substrate UDP-GlcNAc into chitin. Chitin synthase also called UDP-N-acetyl-D-glucosamine chitin 4-beta-N-acetylglucosaminyltransferase catalyzes the incorporation of GlcNAc from substrate UDP-GlcNAc into chitin which is a linear homopolymer of GlcNAc residues formed by covalent beta-1 4 linkages…
TR7082|c5_g1_i1	-8.052485815	3.28E-13	-	-	-	-	-	-	-	-	-	-	-	-	-	-
TR6009|c0_g1_i1	-8.886200676	3.61E-13	-	-	-	-	-	-	-	-	-	-	-	-	-	-
TR6488|c1_g1_i8	-8.450898709	4.24E-13	-	-	-	-	-	-	-	Predicted protein	8.00E-40	Phaeodactylum tricornutum (strain CCAP 1055/1)	DNA integration	nucleic acid binding	-	-
TR6488|c1_g1_i6	-7.917967207	4.24E-13	-	-	-	-	-	-	-	Predicted protein	2.00E-31	Phaeodactylum tricornutum (strain CCAP 1055/1)	DNA integration	nucleic acid binding	-	-
TR6829|c6_g1_i1	11.98239104	4.56E-13	-	-	-	-	-	-	-	Uncharacterized protein	7.00E-38	Thalassiosira oceanica	-	-	-	-
TR5801|c3_g1_i1	-6.615776236	4.65E-13	D4GP29	9.00E-11	D-xylose 1-dehydrogenase (NADP( )) 1	D-xylose 1-dehydrogenase (NADP( )).	-	-	-	Predicted protein	3.00E-95	Thalassiosira pseudonana	-	oxidoreductase activity	-	COG0673 MviM Predicted dehydrogenases and related proteins General function prediction only .]---[pfam01408 GFO_IDH_MocA Oxidoreductase family NAD-binding Rossmann fold. This family of enzymes utilize NADP or NAD. This family is called the GFO/IDH/MOCA family in swiss-prot.]---[TIGR04380 hypothetical_protein_HOLDEFILI_04020 inositol 2-dehydrogenase. All members of the seed alignment for this mode…
TR2776|c0_g1_i2	-7.916476323	4.85E-13	-	-	-	-	-	-	-	-	-	-	-	-	-	pfam00867 XPG_I XPG I-region. ]---[cd09857 PIN_EXO1 PIN domain of Exonuclease-1 a structure-specific divalent-metal-ion dependent 5' nuclease and homologs. Exonuclease-1 (EXO1) is involved in multiple eukaryotic DNA metabolic pathways including DNA replication processes (5' flap DNA endonuclease activity and double stranded DNA 5'-exonuclease activity) DNA repair processes (DNA mismatch repair (M…
TR7145|c2_g2_i1	9.457041612	6.47E-13	-	-	-	-	-	-	-	-	-	-	-	-	-	-
TR2776|c0_g1_i1	-7.87627378	6.76E-13	-	-	-	-	-	-	-	-	-	-	-	-	-	pfam00867 XPG_I XPG I-region. ]---[cd09857 PIN_EXO1 PIN domain of Exonuclease-1 a structure-specific divalent-metal-ion dependent 5' nuclease and homologs. Exonuclease-1 (EXO1) is involved in multiple eukaryotic DNA metabolic pathways including DNA replication processes (5' flap DNA endonuclease activity and double stranded DNA 5'-exonuclease activity) DNA repair processes (DNA mismatch repair (M…
TR5260|c2_g1_i1	-8.291504311	7.54E-13	-	-	-	-	-	-	-	Uncharacterized protein	2.00E-19	Thalassiosira pseudonana	-	-	integral to membrane	cd08761 Cyt_b561_CYB561D2_like Eukaryotic cytochrome b(561) including the CYB561D2 gene product. Cytochrome b(561) as found in eukaryotes similar to and including the human CYB561D2 gene product. CYB561D2 is a candidate tumor suppressor. The protein might act as a ferric-chelate reductase catalyzing the reduction of Fe(3 ) to Fe(2 ) such as associated with the transport of iron from the endosome …
TR6485|c4_g1_i1	8.561231049	8.81E-13	-	-	-	-	-	-	-	-	-	-	-	-	-	-
TR6778|c11_g1_i1	-10.97440413	9.10E-13	-	-	-	-	-	-	-	-	-	-	-	-	-	-
TR6988|c0_g2_i1	-10.0973229	9.48E-13	-	-	-	-	-	-	-	-	-	-	-	-	-	-
TR6988|c0_g1_i1	-10.05476784	9.48E-13	-	-	-	-	-	-	-	-	-	-	-	-	-	-
TR602|c0_g1_i1	11.86050645	9.48E-13	-	-	-	-	-	-	-	-	-	-	-	-	-	-
TR5153|c0_g2_i1	-11.36080932	9.48E-13	-	-	-	-	-	-	-	-	-	-	-	-	-	-
TR5925|c9_g6_i1	10.47074358	1.14E-12	-	-	-	-	-	-	-	Predicted protein (Fragment)	4.00E-11	Phaeodactylum tricornutum (strain CCAP 1055/1)	-	-	-	-
TR6930|c2_g1_i1	-10.77625525	1.42E-12	-	-	-	-	-	-	-	-	-	-	-	-	-	pfam13839 PC-Esterase GDSL/SGNH-like Acyl-Esterase family found in Pmr5 and Cas1p. The PC-Esterase family is comprised of Cas1p the Homo sapiens C7orf58 Arabidopsis thaliana PMR5 and a group of plant freezing resistance/coldacclimatization proteins typified by Arabidopsis thaliana ESKIMO1. animal FAM55D proteins and animal FAM113 proteins. The PC-Esterase family has features that are both similar…
TR5998|c2_g2_i1	-8.359032538	1.51E-12	-	-	-	-	-	-	-	Pol protein (Fragment)	5.00E-76	Phaeodactylum tricornutum	-	nucleic acid binding	-	-
TR4742|c0_g1_i1	-9.652477007	1.60E-12	Q70LM4	1.00E-98	Linear gramicidin synthase subunit D	-	Antibiotic biosynthesis	gramicidin S biosynthesis	-	Amino acid adenylation domain protein	3.00E-104	Caldithrix	-	catalytic activity	-	cd05930 A_NRPS The adenylation domain of nonribosomal peptide synthetases (NRPS). The adenylation (A) domain of NRPS recognizes a specific amino acid or hydroxy acid and activates it as an (amino) acyl adenylate by hydrolysis of ATP. The activated acyl moiety then forms a thioester bond to the enzyme-bound cofactor phosphopantetheine of a peptidyl carrier protein domain. NRPSs are large multifunc…
TR6792|c5_g1_i1	-7.40554573	1.70E-12	-	-	-	-	-	-	-	-	-	-	-	-	-	-
TR6599|c9_g1_i1	-9.118440808	1.74E-12	Q12490	3.00E-07	Transposon Ty1-BL Gag-Pol polyprotein	DNA-directed DNA polymerase.]---[RNA-directed DNA polymerase.]---[Ribonuclease H.	-	-	-	Pol protein	2.00E-117	Thalassiosira pseudonana	-	nucleic acid binding	-	cd09272 RNase_HI_RT_Ty1 Ty1/Copia family of RNase HI in long-term repeat retroelements. Ribonuclease H (RNase H) enzymes are divided into two major families Type 1 and Type 2 based on amino acid sequence similarities and biochemical properties. RNase H is an endonuclease that cleaves the RNA strand of an RNA/DNA hybrid in a sequence non-specific manner in the presence of divalent cations. RNase H…
TR6488|c1_g1_i7	-8.715131878	2.14E-12	-	-	-	-	-	-	-	Predicted protein	5.00E-33	Phaeodactylum tricornutum (strain CCAP 1055/1)	DNA integration	nucleic acid binding	-	-
TR6365|c15_g1_i1	12.12711797	2.28E-12	-	-	-	-	-	-	-	-	-	-	-	-	-	-
TR4745|c1_g1_i1	-12.51007459	2.40E-12	-	-	-	-	-	-	-	hypothetical protein	9.00E-13	Longispora albida	-	-	-	cd00609 AAT_like Aspartate aminotransferase family. This family belongs to pyridoxal phosphate (PLP)-dependent aspartate aminotransferase superfamily (fold I). Pyridoxal phosphate combines with an alpha-amino acid to form a compound called a Schiff base or aldimine intermediate which depending on the reaction is the substrate in four kinds of reactions (1) transamination (movement of amino groups…
TR6104|c2_g1_i1	12.49177659	2.42E-12	-	-	-	-	-	-	-	-	-	-	-	-	-	-
TR6485|c4_g1_i3	8.44950114	2.49E-12	-	-	-	-	-	-	-	-	-	-	-	-	-	-
TR6612|c2_g1_i1	7.896573278	3.26E-12	-	-	-	-	-	-	-	Pol protein	9.00E-32	Phaeodactylum tricornutum	-	nucleic acid binding	-	-
TR6456|c7_g1_i1	6.952910764	3.29E-12	Q83WF2	4.00E-14	Mycinamicin VI 2''-O-methyltransferase	Mycinamicin VI 2 -O-methyltransferase.	Antibiotic biosynthesis	mycinamicin biosynthesis	-	Uncharacterized protein	2.00E-87	Thalassiosira oceanica	-	-	-	-
TR7045|c8_g1_i1	9.579841574	3.29E-12	-	-	-	-	-	-	-	Pol protein (Fragment)	2.00E-13	Phaeodactylum tricornutum	DNA integration	nucleic acid binding	-	-
TR6946|c6_g2_i1	-6.729602273	3.52E-12	-	-	-	-	-	-	-	-	-	-	-	-	-	-
TR375|c0_g1_i1	11.72274278	4.61E-12	Q8I7P9	1.00E-08	Retrovirus-related Pol polyprotein from transposon opus	RNA-directed DNA polymerase.	-	-	-	Uncharacterized protein (Fragment)	7.00E-12	Thalassiosira oceanica	-	-	-	cd09274 RNase_HI_RT_Ty3 Ty3/Gypsy family of RNase HI in long-term repeat retroelements. Ribonuclease H (RNase H) enzymes are divided into two major families Type 1 and Type 2 based on amino acid sequence similarities and biochemical properties. RNase H is an endonuclease that cleaves the RNA strand of an RNA/DNA hybrid in a sequence non-specific manner in the presence of divalent cations. RNase H…
TR5238|c0_g1_i1	8.928813718	5.34E-12	Q58963	8.00E-16	RNA 2' 3'-cyclic phosphodiesterase	-	-	-	-	RNA 2' 3'-cyclic phosphodiesterase	1.00E-19	Desulfotomaculum hydrothermale Lam5 DSM 18033	RNA metabolic process	2'-5'-RNA ligase activity]---[phosphoric diester hydrolase activity	-	TIGR02258 UPF0097_protein_AF_2157 2'-5' RNA ligase. This protein family consists of bacterial and archaeal proteins with two tandem copies of Pfam domain pfam02834. Members for which activity has been measured perform a reversible ATP-independent 2'-5'-ligation of what is presumably a non-phyiological substrate half-tRNA splice intermediates from an intron-containing yeast tRNA. The physiological…
TR6671|c14_g1_i1	10.93152458	5.68E-12	-	-	-	-	-	-	-	-	-	-	-	-	-	-
TR5460|c19_g1_i1	11.3524621	6.59E-12	-	-	-	-	-	-	-	-	-	-	-	-	-	-
TR6205|c5_g1_i3	-6.216470777	7.47E-12	-	-	-	-	-	-	-	Predicted protein	6.00E-07	Thalassiosira pseudonana	-	-	-	-
TR7091|c3_g1_i1	7.210381116	7.48E-12	-	-	-	-	-	-	-	Uncharacterized protein	9.00E-65	Phytophthora ramorum	-	-	-	pfam13843 DDE_Tnp_1_7 Transposase IS4.
TR6499|c7_g2_i2	8.907247373	8.60E-12	P10978	2.00E-22	Retrovirus-related Pol polyprotein from transposon TNT 1-94	RNA-directed DNA polymerase.	-	-	-	Uncharacterized protein	1.00E-71	Thalassiosira oceanica	-	-	-	cd09272 RNase_HI_RT_Ty1 Ty1/Copia family of RNase HI in long-term repeat retroelements. Ribonuclease H (RNase H) enzymes are divided into two major families Type 1 and Type 2 based on amino acid sequence similarities and biochemical properties. RNase H is an endonuclease that cleaves the RNA strand of an RNA/DNA hybrid in a sequence non-specific manner in the presence of divalent cations. RNase H…
TR7173|c3_g2_i2	7.645983505	8.96E-12	-	-	-	-	-	-	-	Uncharacterized protein (Fragment)	4.00E-15	Thalassiosira oceanica	-	-	-	-
TR7101|c3_g1_i1	-7.58016841	9.96E-12	-	-	-	-	-	-	-	-	-	-	-	-	-	-
TR6422|c1_g1_i3	-6.739386552	1.12E-11	-	-	-	-	-	-	-	Uncharacterized protein	4.00E-09	Amphimedon queenslandica	-	DNA binding	-	-
TR7311|c0_g1_i1	8.101153054	1.12E-11	Q2MHE4	1.00E-29	Serine/threonine-protein kinase HT1	Non-specific serine/threonine protein kinase.	-	-	-	Uncharacterized protein	2.00E-59	Thalassiosira oceanica	-	ATP binding]---[protein kinase activity	-	cd13999 STKc_MAP3K-like Catalytic domain of Mitogen-Activated Protein Kinase (MAPK) Kinase Kinase-like Serine/Threonine kinases. STKs catalyze the transfer of the gamma-phosphoryl group from ATP to serine/threonine residues on protein substrates. This subfamily is composed mainly of MAP3Ks and similar proteins including TGF-beta Activated Kinase-1 (TAK1 also called MAP3K7) MAP3K12 MAP3K13 Mixed l…
TR6287|c13_g1_i1	11.18777791	1.16E-11	-	-	-	-	-	-	-	-	-	-	-	-	-	-
TR68|c0_g1_i1	12.09474869	1.20E-11	-	-	-	-	-	-	-	-	-	-	-	-	-	-
TR6632|c3_g1_i1	7.957100058	1.26E-11	-	-	-	-	-	-	-	-	-	-	-	-	-	-
TR2522|c0_g1_i1	7.817002451	1.49E-11	B4RVF4	2.00E-56	S-adenosylmethionine tRNA ribosyltransferase-isomerase	S-adenosylmethionine tRNA ribosyltransferase-isomerase.	tRNA modification	tRNA-queuosine biosynthesis	-	Uncharacterized protein	0	Thalassiosira oceanica	folic acid-containing compound biosynthetic process]---[tetrahydrobiopterin biosynthetic process	4-alpha-hydroxytetrahydrobiopterin dehydratase activity]---[methylenetetrahydrofolate dehydrogenase (NADP+) activity	-	pfam02547 Queuosine_synth Queuosine biosynthesis protein. Queuosine (Q) biosynthesis protein or S-adenosylmethionine tRNA -ribosyltransferase-isomerase is required for the synthesis of the queuosine precursor (oQ). It catalyses the transfer and isomerization of the ribose moiety from AdoMet to the 7-aminomethyl group of 7-deazaguanine (preQ1-tRNA) to form epoxyqueuosine (oQ-tRNA). Q is a hypermod…
TR6205|c0_g1_i1	-10.96004122	1.56E-11	-	-	-	-	-	-	-	-	-	-	-	-	-	-
TR6506|c0_g2_i1	11.2721715	1.58E-11	-	-	-	-	-	-	-	-	-	-	-	-	-	-
TR5305|c9_g1_i1	-8.573604256	1.58E-11	-	-	-	-	-	-	-	-	-	-	-	-	-	-
TR6931|c5_g2_i7	-7.136037664	1.62E-11	-	-	-	-	-	-	-	-	-	-	-	-	-	-
TR4801|c2_g1_i1	6.285567036	1.75E-11	-	-	-	-	-	-	-	-	-	-	-	-	-	-
TR6986|c2_g1_i1	-8.659486274	1.77E-11	-	-	-	-	-	-	-	-	-	-	-	-	-	-
TR5701|c10_g3_i1	-8.476510341	1.77E-11	-	-	-	-	-	-	-	-	-	-	-	-	-	-
TR6697|c4_g1_i2	6.359192194	1.81E-11	-	-	-	-	-	-	-	-	-	-	-	-	-	-
TR7057|c13_g1_i1	8.467079934	1.99E-11	P04146	6.00E-11	Copia protein	-	-	-	-	Uncharacterized protein	1.00E-33	Thalassiosira oceanica	-	-	-	cd09272 RNase_HI_RT_Ty1 Ty1/Copia family of RNase HI in long-term repeat retroelements. Ribonuclease H (RNase H) enzymes are divided into two major families Type 1 and Type 2 based on amino acid sequence similarities and biochemical properties. RNase H is an endonuclease that cleaves the RNA strand of an RNA/DNA hybrid in a sequence non-specific manner in the presence of divalent cations. RNase H…
TR6399|c8_g1_i1	9.004369862	2.10E-11	-	-	-	-	-	-	-	-	-	-	-	-	-	-
TR7012|c5_g4_i1	-11.3708552	2.13E-11	-	-	-	-	-	-	-	-	-	-	-	-	-	-
TR7192|c7_g1_i1	8.904485789	2.22E-11	-	-	-	-	-	-	-	-	-	-	-	-	-	-
TR7083|c5_g1_i1	-9.46460776	2.50E-11	-	-	-	-	-	-	-	-	-	-	-	-	-	-
TR6986|c0_g2_i1	-7.593022229	2.52E-11	-	-	-	-	-	-	-	-	-	-	-	-	-	-
TR6178|c2_g2_i1	9.616779586	2.94E-11	-	-	-	-	-	-	-	-	-	-	-	-	-	-
TR6106|c5_g1_i1	-7.224564173	3.62E-11	-	-	-	-	-	-	-	Predicted protein	8.00E-19	Phaeodactylum tricornutum (strain CCAP 1055/1)	-	-	-	-
TR6586|c6_g2_i2	12.24352585	3.64E-11	P04146	6.00E-10	Copia protein	-	-	-	-	Uncharacterized protein (Fragment)	5.00E-16	Thalassiosira oceanica	-	-	-	pfam07727 RVT_2 Reverse transcriptase (RNA-dependent DNA polymerase). A reverse transcriptase gene is usually indicative of a mobile element such as a retrotransposon or retrovirus. Reverse transcriptases occur in a variety of mobile elements including retrotransposons retroviruses group II introns bacterial msDNAs hepadnaviruses and caulimoviruses. This Pfam entry includes reverse transcriptases…
TR7690|c0_g1_i1	11.10260661	4.12E-11	-	-	-	-	-	-	-	-	-	-	-	-	-	-
TR7155|c4_g1_i2	6.549833184	4.13E-11	-	-	-	-	-	-	-	-	-	-	-	-	-	cd00204 ANK ankyrin repeats ankyrin repeats mediate protein-protein interactions in very diverse families of proteins. The number of ANK repeats in a protein can range from 2 to over 20 (ankyrins for example). ANK repeats may occur in combinations with other types of domains. The structural repeat unit contains two antiparallel helices and a beta-hairpin repeats are stacked in a superhelical arra…
TR7067|c1_g1_i1	9.087202833	4.14E-11	-	-	-	-	-	-	-	-	-	-	-	-	-	-
TR2479|c0_g1_i1	-8.546069476	4.35E-11	-	-	-	-	-	-	-	Predicted protein	2.00E-22	Phaeodactylum tricornutum (strain CCAP 1055/1)	-	-	integral to membrane	-
TR7092|c10_g2_i1	-7.304114151	4.49E-11	-	-	-	-	-	-	-	Uncharacterized protein	3.00E-65	Thalassiosira oceanica	-	-	-	cd09272 RNase_HI_RT_Ty1 Ty1/Copia family of RNase HI in long-term repeat retroelements. Ribonuclease H (RNase H) enzymes are divided into two major families Type 1 and Type 2 based on amino acid sequence similarities and biochemical properties. RNase H is an endonuclease that cleaves the RNA strand of an RNA/DNA hybrid in a sequence non-specific manner in the presence of divalent cations. RNase H…
TR879|c0_g1_i1	-10.38596411	4.95E-11	-	-	-	-	-	-	-	-	-	-	-	-	-	-
TR4113|c3_g1_i1	-10.68771813	5.19E-11	-	-	-	-	-	-	-	-	-	-	-	-	-	-
TR6631|c5_g3_i1	-8.078470887	5.41E-11	-	-	-	-	-	-	-	-	-	-	-	-	-	-
TR7155|c4_g1_i4	6.484811251	5.43E-11	-	-	-	-	-	-	-	-	-	-	-	-	-	cd00204 ANK ankyrin repeats ankyrin repeats mediate protein-protein interactions in very diverse families of proteins. The number of ANK repeats in a protein can range from 2 to over 20 (ankyrins for example). ANK repeats may occur in combinations with other types of domains. The structural repeat unit contains two antiparallel helices and a beta-hairpin repeats are stacked in a superhelical arra…
TR6691|c2_g2_i8	-8.255037049	5.53E-11	-	-	-	-	-	-	-	-	-	-	-	-	-	-
TR7157|c2_g2_i2	11.07282748	5.53E-11	-	-	-	-	-	-	-	-	-	-	-	-	-	-
TR6421|c1_g1_i2	-10.79951118	5.95E-11	-	-	-	-	-	-	-	-	-	-	-	-	-	-
TR7143|c5_g1_i1	11.01039457	6.29E-11	-	-	-	-	-	-	-	Uncharacterized protein	1.00E-19	Thalassiosira oceanica	-	-	-	-
TR7132|c8_g5_i3	7.842065339	6.85E-11	-	-	-	-	-	-	-	-	-	-	-	-	-	-
TR542|c0_g1_i1	10.9409197	7.02E-11	-	-	-	-	-	-	-	-	-	-	-	-	-	-
TR7098|c0_g1_i1	6.76223015	7.47E-11	-	-	-	-	-	-	-	Predicted protein	6.00E-34	Phaeodactylum tricornutum (strain CCAP 1055/1)	-	sulfotransferase activity	integral to membrane	-
TR7107|c7_g1_i1	-11.831348	8.58E-11	-	-	-	-	-	-	-	-	-	-	-	-	-	-
TR7611|c0_g1_i1	-10.46560131	8.99E-11	-	-	-	-	-	-	-	-	-	-	-	-	-	-
TR6691|c3_g1_i1	-10.33908672	8.99E-11	Q5UQC3	2.00E-09	Procollagen lysyl hydroxylase and glycosyltransferase	Procollagen-lysine 5-dioxygenase.	-	-	-	Uncharacterized protein	4.00E-106	Thalassiosira pseudonana	-	iron ion binding]---[L-ascorbic acid binding]---[oxidoreductase activity, acting on paired donors, with incorporation or reduction of molecular oxygen, 2-oxoglutarate as one donor, and incorporation of one atom each of oxygen into both donors	-	-
TR2893|c0_g1_i1	11.17103334	9.31E-11	-	-	-	-	-	-	-	-	-	-	-	-	-	-
TR6750|c5_g1_i2	6.929816019	1.03E-10	-	-	-	-	-	-	-	-	-	-	-	-	-	-
TR7082|c3_g1_i1	-11.45128649	1.03E-10	-	-	-	-	-	-	-	-	-	-	-	-	-	-
TR682|c0_g1_i1	-7.953373348	1.10E-10	-	-	-	-	-	-	-	Pol protein	1.00E-44	Phaeodactylum tricornutum	-	nucleic acid binding	-	cd09272 RNase_HI_RT_Ty1 Ty1/Copia family of RNase HI in long-term repeat retroelements. Ribonuclease H (RNase H) enzymes are divided into two major families Type 1 and Type 2 based on amino acid sequence similarities and biochemical properties. RNase H is an endonuclease that cleaves the RNA strand of an RNA/DNA hybrid in a sequence non-specific manner in the presence of divalent cations. RNase H…
TR959|c0_g1_i1	-10.41191658	1.12E-10	-	-	-	-	-	-	-	-	-	-	-	-	-	-
TR879|c0_g2_i1	-10.34957834	1.14E-10	-	-	-	-	-	-	-	-	-	-	-	-	-	-
TR500|c1_g1_i1	7.601176148	1.16E-10	-	-	-	-	-	-	-	Uncharacterized protein	1.00E-12	Thalassiosira pseudonana	-	-	-	-
TR5685|c1_g2_i1	7.733824667	1.22E-10	-	-	-	-	-	-	-	-	-	-	-	-	-	-
TR7143|c0_g2_i1	10.99715576	1.30E-10	-	-	-	-	-	-	-	-	-	-	-	-	-	-
TR7029|c6_g2_i1	-8.443580334	1.33E-10	-	-	-	-	-	-	-	putative karyopherin-beta 3 variant (ISS)	3.00E-14	Ostreococcus tauri	-	-	-	-
TR2893|c1_g1_i1	11.71379452	1.39E-10	-	-	-	-	-	-	-	-	-	-	-	-	-	-
TR502|c0_g2_i1	6.364093475	1.44E-10	-	-	-	-	-	-	-	Uncharacterized protein	4.00E-102	Thalassiosira pseudonana	-	oxidoreductase activity	-	cd05233 SDR_c classical (c) SDRs. SDRs are a functionally diverse family of oxidoreductases that have a single domain with a structurally conserved Rossmann fold (alpha/beta folding pattern with a central beta-sheet) an NAD(P)(H)-binding region and a structurally diverse C-terminal region. Classical SDRs are typically about 250 residues long while extended SDRs are approximately 350 residues. Seq…
TR7077|c0_g2_i1	7.680325696	1.53E-10	Q6YRM6	4.00E-10	UPF0392 protein Os08g0121900	-	-	-	-	Uncharacterized protein	5.00E-66	Thalassiosira pseudonana	-	-	-	pfam01697 Glyco_transf_92 Glycosyltransferase family 92. Members of this family act as galactosyltransferases belonging to glycosyltransferase family 92. The aligned region contains several conserved cysteine residues and several charged residues that may be catalytic residues. This is supported by the inclusion of this family in the GT-A glycosyl transferase superfamily.]---[pfam13704 Glyco_tran…
TR7077|c5_g1_i1	7.718712689	1.55E-10	-	-	-	-	-	-	-	-	-	-	-	-	-	-
TR6388|c4_g1_i4	-6.333720243	1.65E-10	-	-	-	-	-	-	-	Uncharacterized protein (Fragment)	1.00E-11	Danio rerio	-	nucleic acid binding	-	pfam05699 Dimer_Tnp_hAT hAT family C-terminal dimerization region. This dimerization region is found at the C terminus of the transposases of elements belonging to the Activator superfamily (hAT element superfamily). The isolated dimerization region forms extremely stable dimers in vitro.
TR6969|c2_g1_i1	-11.49209672	1.70E-10	O14841	1.00E-15	5-oxoprolinase	5-oxoprolinase (ATP-hydrolyzing).	-	-	-	5-oxoprolinase	4.00E-16	Thalassiosira pseudonana	-	5-oxoprolinase (ATP-hydrolyzing) activity	-	PLN02666 PLN02666 5-oxoprolinase.]---[COG0146 HyuB N-methylhydantoinase B/acetone carboxylase alpha subunit Amino acid transport and metabolism / Secondary metabolites biosynthesis transport and catabolism .]---[pfam02538 Hydantoinase_B Hydantoinase B/oxoprolinase. This family includes N-methylhydaintoinase B which converts hydantoin to N-carbamyl-amino acids and 5-oxoprolinase EC 3.5.2.9 which c…
TR6697|c4_g2_i2	6.144963872	1.75E-10	-	-	-	-	-	-	-	-	-	-	-	-	-	-
TR7618|c0_g1_i1	10.74970967	1.75E-10	-	-	-	-	-	-	-	-	-	-	-	-	-	-
TR6931|c1_g1_i1	-10.27514942	2.01E-10	-	-	-	-	-	-	-	-	-	-	-	-	-	-
TR5861|c0_g1_i1	-10.32657036	2.28E-10	-	-	-	-	-	-	-	-	-	-	-	-	-	-
TR7094|c7_g1_i3	7.711608269	2.32E-10	-	-	-	-	-	-	-	-	-	-	-	-	-	-
TR7045|c5_g2_i3	-6.26207429	2.39E-10	-	-	-	-	-	-	-	Uncharacterized protein	4.00E-22	Thalassiosira oceanica	-	-	-	-
TR7014|c11_g1_i1	-8.354737294	2.72E-10	-	-	-	-	-	-	-	-	-	-	-	-	-	-
TR6804|c0_g1_i1	7.289554128	3.36E-10	-	-	-	-	-	-	-	-	-	-	-	-	-	pfam05699 Dimer_Tnp_hAT hAT family C-terminal dimerization region. This dimerization region is found at the C terminus of the transposases of elements belonging to the Activator superfamily (hAT element superfamily). The isolated dimerization region forms extremely stable dimers in vitro.
TR1436|c0_g1_i1	-10.1969533	3.36E-10	-	-	-	-	-	-	-	-	-	-	-	-	-	-
TR6358|c4_g1_i1	-10.95525708	3.36E-10	-	-	-	-	-	-	-	Uncharacterized protein	5.00E-09	Phytophthora ramorum	-	nucleic acid binding	-	-
TR6650|c3_g1_i1	9.321465794	3.42E-10	-	-	-	-	-	-	-	-	-	-	-	-	-	-
TR6357|c6_g1_i1	-10.16951531	3.49E-10	-	-	-	-	-	-	-	-	-	-	-	-	-	cd12108 Hr-like Hemerythrin-like domain. Hemerythrin (Hr) like domains have the same four alpha helix bundle and a similar but slightly different active site structure than hemerythrin. They are non-heme diiron binding proteins mainly found in bacteria and eukaryotes. Like Hr they may be involved in oxygen transport or like human FBXL5 (F-box and leucine-rich repeat protein 5) a member of this gr…
TR7191|c0_g1_i1	10.6438662	3.68E-10	-	-	-	-	-	-	-	-	-	-	-	-	-	-
TR6242|c11_g1_i1	10.65207156	3.77E-10	-	-	-	-	-	-	-	-	-	-	-	-	-	-
TR6456|c12_g1_i1	-10.5599809	3.82E-10	-	-	-	-	-	-	-	Uncharacterized protein	2.00E-36	Thalassiosira oceanica	-	-	-	-
TR7092|c10_g1_i1	-8.07954353	3.85E-10	-	-	-	-	-	-	-	Uncharacterized protein (Fragment)	8.00E-22	Thalassiosira oceanica	-	-	-	-
TR7118|c6_g1_i1	5.748113566	3.90E-10	-	-	-	-	-	-	-	Uncharacterized protein	3.00E-17	Amphimedon queenslandica	-	ATP binding]---[helicase activity	-	-
TR6697|c4_g2_i4	5.755154257	4.07E-10	-	-	-	-	-	-	-	-	-	-	-	-	-	-
TR6933|c0_g1_i1	-10.32106075	4.47E-10	-	-	-	-	-	-	-	-	-	-	-	-	-	-
TR6724|c2_g2_i1	-8.977422055	4.53E-10	-	-	-	-	-	-	-	Transmembrane chitin synthase	1.00E-15	Phaeodactylum tricornutum (strain CCAP 1055/1)	-	chitin synthase activity	integral to membrane	pfam00535 Glycos_transf_2 Glycosyl transferase family 2. Diverse family transferring sugar from UDP-glucose UDP-N-acetyl- galactosamine GDP-mannose or CDP-abequose to a range of substrates including cellulose dolichol phosphate and teichoic acids.]---[COG0463 WcaA Glycosyltransferases involved in cell wall biogenesis Cell envelope biogenesis outer membrane .
TR5925|c9_g1_i1	9.729732988	4.64E-10	-	-	-	-	-	-	-	-	-	-	-	-	-	-
TR45|c0_g2_i1	-6.888802624	4.67E-10	-	-	-	-	-	-	-	-	-	-	-	-	-	-
TR7158|c3_g1_i1	6.091310454	4.92E-10	-	-	-	-	-	-	-	Uncharacterized protein	5.00E-35	Emiliania huxleyi CCMP1516	-	-	-	-
TR6299|c3_g1_i1	-11.84732352	5.49E-10	-	-	-	-	-	-	-	-	-	-	-	-	-	-
TR7154|c8_g1_i3	-8.192812975	5.53E-10	-	-	-	-	-	-	-	-	-	-	-	-	-	-
TR7174|c22_g1_i1	-7.317250751	5.56E-10	-	-	-	-	-	-	-	-	-	-	-	-	-	-
TR6864|c10_g1_i1	-10.28856779	5.59E-10	-	-	-	-	-	-	-	-	-	-	-	-	-	-
TR6499|c7_g1_i1	10.94522118	5.60E-10	-	-	-	-	-	-	-	-	-	-	-	-	-	-
TR6106|c0_g1_i1	8.694279447	5.65E-10	-	-	-	-	-	-	-	-	-	-	-	-	-	-
TR7154|c8_g1_i6	-7.979365285	5.65E-10	-	-	-	-	-	-	-	-	-	-	-	-	-	-
TR6886|c2_g1_i1	10.13461754	5.65E-10	-	-	-	-	-	-	-	-	-	-	-	-	-	cd00257 Fascin Fascin-like domain members include actin-bundling/crosslinking proteins facsin histoactophilin and singed identified in sea urchin Drosophila Xenopus rodents and humans The fascin-like domain adopts a beta-trefoil topology and contains an internal threefold repeat the fascin subgroup contains four copies of the domain Structurally similar to fibroblast growth factor (FGF).]---[pfam…
TR6632|c11_g1_i6	7.483958783	5.76E-10	-	-	-	-	-	-	-	-	-	-	-	-	-	-
TR7155|c4_g1_i7	11.44068206	6.02E-10	-	-	-	-	-	-	-	-	-	-	-	-	-	-
TR7118|c1_g1_i1	10.843527	6.02E-10	-	-	-	-	-	-	-	-	-	-	-	-	-	-
TR6853|c10_g1_i1	10.24669515	6.02E-10	-	-	-	-	-	-	-	-	-	-	-	-	-	-
TR6388|c4_g1_i1	-7.545588191	6.38E-10	-	-	-	-	-	-	-	Uncharacterized protein (Fragment)	3.00E-11	Danio rerio	-	nucleic acid binding	-	pfam05699 Dimer_Tnp_hAT hAT family C-terminal dimerization region. This dimerization region is found at the C terminus of the transposases of elements belonging to the Activator superfamily (hAT element superfamily). The isolated dimerization region forms extremely stable dimers in vitro.
TR7011|c13_g1_i1	-9.860291907	6.54E-10	-	-	-	-	-	-	-	-	-	-	-	-	-	-
TR6488|c0_g2_i1	-6.851690802	6.65E-10	-	-	-	-	-	-	-	Predicted protein	6.00E-41	Phaeodactylum tricornutum (strain CCAP 1055/1)	DNA integration	nucleic acid binding	-	-
TR7011|c7_g1_i3	-7.699711039	6.69E-10	-	-	-	-	-	-	-	-	-	-	-	-	-	-
TR6756|c4_g1_i1	6.021441359	7.64E-10	-	-	-	-	-	-	-	Uncharacterized protein	6.00E-17	Thalassiosira oceanica	-	-	-	pfam13359 DDE_Tnp_4 DDE superfamily endonuclease. This family of proteins are related to pfam00665 and are probably endonucleases of the DDE superfamily. Transposase proteins are necessary for efficient DNA transposition. This domain is a member of the DDE superfamily which contain three carboxylate residues that are believed to be responsible for coordinating metal ions needed for catalysis. The…
TR7155|c4_g1_i5	11.03581827	8.12E-10	-	-	-	-	-	-	-	-	-	-	-	-	-	-
TR6465|c7_g1_i1	6.919327062	8.39E-10	-	-	-	-	-	-	-	-	-	-	-	-	-	-
TR6722|c3_g2_i1	-9.710910117	1.04E-09	-	-	-	-	-	-	-	Predicted protein	7.00E-11	Phaeodactylum tricornutum (strain CCAP 1055/1)	-	nucleic acid binding	-	-
TR54|c0_g1_i1	8.745423166	1.04E-09	-	-	-	-	-	-	-	Pol protein	3.00E-16	Phaeodactylum tricornutum	-	nucleic acid binding	-	cd09272 RNase_HI_RT_Ty1 Ty1/Copia family of RNase HI in long-term repeat retroelements. Ribonuclease H (RNase H) enzymes are divided into two major families Type 1 and Type 2 based on amino acid sequence similarities and biochemical properties. RNase H is an endonuclease that cleaves the RNA strand of an RNA/DNA hybrid in a sequence non-specific manner in the presence of divalent cations. RNase H…
TR6385|c3_g1_i1	10.47113096	1.04E-09	P68182	1.00E-32	cAMP-dependent protein kinase catalytic subunit beta	cAMP-dependent protein kinase.	-	-	-	Putative uncharacterized protein	2.00E-53	Thalassiosira pseudonana	regulation of signal transduction	ATP binding]---[protein serine/threonine kinase activity	-	cd05580 STKc_PKA_like Catalytic subunit of the Serine/Threonine Kinases cAMP-dependent protein kinases. STKs catalyze the transfer of the gamma-phosphoryl group from ATP to serine/threonine residues on protein substrates. This subfamily is composed of the cAMP-dependent protein kinases PKA and PRKX and similar proteins. The inactive PKA holoenzyme is a heterotetramer composed of two phosphorylate…
TR7121|c7_g2_i1	5.410829515	1.06E-09	-	-	-	-	-	-	-	Uncharacterized protein	3.00E-15	Thalassiosira oceanica	-	nucleic acid binding	-	-
TR7053|c1_g1_i1	-10.77696319	1.06E-09	-	-	-	-	-	-	-	-	-	-	-	-	-	-
TR3165|c0_g1_i1	-10.83541865	1.07E-09	-	-	-	-	-	-	-	-	-	-	-	-	-	-
TR7078|c4_g2_i1	-6.955311018	1.41E-09	-	-	-	-	-	-	-	-	-	-	-	-	-	pfam03567 Sulfotransfer_2 Sulfotransferase family. This family includes a variety of sulfotransferase enzymes. Chondroitin 6-sulfotransferase catalyses the transfer of sulfate to position 6 of the N-acetylgalactosamine residue of chondroitin. This family also includes Heparan sulfate 2-O-sulfotransferase (HS2ST) and Heparan sulfate 6-sulfotransferase (HS6ST). Heparan sulfate (HS) is a co-receptor…
TR7175|c6_g4_i5	-5.908167515	1.50E-09	-	-	-	-	-	-	-	Predicted protein	2.00E-30	Thalassiosira pseudonana	-	-	integral to membrane	TIGR00817 Triose_phosphate/phosphate_translocator Tpt phosphate/phosphoenolpyruvate translocator. The 6-8 TMS Triose-phosphate Transporter (TPT) Family (TC 2.A.7.9)Functionally characterized members of the TPT family are derived from the inner envelope membranes of chloroplasts and nongreen plastids of plants. However homologues are also present in yeast. Saccharomyces cerevisiae has three functi…
TR6306|c4_g1_i1	-9.776614231	1.59E-09	-	-	-	-	-	-	-	-	-	-	-	-	-	-
TR6840|c2_g2_i1	10.57130372	1.65E-09	-	-	-	-	-	-	-	Uncharacterized protein	1.00E-31	Thalassiosira oceanica	-	-	-	-
TR4435|c0_g1_i1	11.02808408	1.69E-09	-	-	-	-	-	-	-	-	-	-	-	-	-	-
TR6697|c4_g2_i3	5.970464189	1.69E-09	-	-	-	-	-	-	-	-	-	-	-	-	-	-
TR6352|c2_g1_i1	7.851782428	1.74E-09	-	-	-	-	-	-	-	Uncharacterized protein	0	Thalassiosira oceanica	DNA integration]---[DNA recombination	DNA binding	-	pfam00078 RVT_1 Reverse transcriptase (RNA-dependent DNA polymerase). A reverse transcriptase gene is usually indicative of a mobile element such as a retrotransposon or retrovirus. Reverse transcriptases occur in a variety of mobile elements including retrotransposons retroviruses group II introns bacterial msDNAs hepadnaviruses and caulimoviruses.
TR2136|c2_g1_i1	-9.90805143	1.78E-09	-	-	-	-	-	-	-	-	-	-	-	-	-	-
TR7169|c1_g1_i1	13.72501357	1.86E-09	-	-	-	-	-	-	-	SAM dependent carboxyl methyltransferase	4.00E-15	Williamsia sp. D3	-	methyltransferase activity	-	pfam03492 Methyltransf_7 SAM dependent carboxyl methyltransferase. This family of plant methyltransferases contains enzymes that act on a variety of substrates including salicylic acid jasmonic acid and 7-Methylxanthine. Caffeine is synthesized through sequential three-step methylation of xanthine derivatives at positions 7-N 3-N and 1-N. The protein 7-methylxanthine methyltransferase (designated…
TR7029|c2_g1_i2	-8.226008649	2.55E-09	-	-	-	-	-	-	-	putative karyopherin-beta 3 variant (ISS)	5.00E-15	Ostreococcus tauri	-	-	-	-
TR6283|c9_g1_i1	-9.735564156	2.55E-09	-	-	-	-	-	-	-	Predicted protein	8.00E-07	Phaeodactylum tricornutum (strain CCAP 1055/1)	-	-	-	-
TR6857|c1_g3_i2	5.860770001	2.56E-09	-	-	-	-	-	-	-	-	-	-	-	-	-	-
TR7064|c12_g1_i1	10.24334549	2.62E-09	-	-	-	-	-	-	-	-	-	-	-	-	-	-
TR6804|c12_g1_i1	9.084411879	2.72E-09	-	-	-	-	-	-	-	-	-	-	-	-	-	-
TR5372|c1_g1_i1	10.7115307	2.74E-09	-	-	-	-	-	-	-	-	-	-	-	-	-	-
TR5177|c1_g1_i1	-9.861641773	2.76E-09	-	-	-	-	-	-	-	-	-	-	-	-	-	pfam13499 EF-hand_7 EF-hand domain pair. ]---[cd00051 EFh EF-hand calcium binding motif A diverse superfamily of calcium sensors and calcium signal modulators most examples in this alignment model have 2 active canonical EF hands. Ca2 binding induces a conformational change in the EF-hand motif leading to the activation or inactivation of target proteins. EF-hands tend to occur in pairs or higher…
TR7065|c6_g1_i1	-11.4546765	3.05E-09	-	-	-	-	-	-	-	-	-	-	-	-	-	-
TR6658|c1_g1_i1	-5.212168895	3.05E-09	-	-	-	-	-	-	-	-	-	-	-	-	-	-
TR5305|c1_g1_i1	-10.50819617	3.07E-09	P04146	2.00E-12	Copia protein	-	-	-	-	Uncharacterized protein	9.00E-43	Thalassiosira oceanica	-	-	-	cd09272 RNase_HI_RT_Ty1 Ty1/Copia family of RNase HI in long-term repeat retroelements. Ribonuclease H (RNase H) enzymes are divided into two major families Type 1 and Type 2 based on amino acid sequence similarities and biochemical properties. RNase H is an endonuclease that cleaves the RNA strand of an RNA/DNA hybrid in a sequence non-specific manner in the presence of divalent cations. RNase H…
TR66|c0_g1_i1	-7.715887993	3.14E-09	-	-	-	-	-	-	-	-	-	-	-	-	-	-
TR1736|c0_g1_i1	-10.24678446	3.31E-09	-	-	-	-	-	-	-	-	-	-	-	-	-	-
TR6078|c3_g1_i1	9.556527595	3.37E-09	-	-	-	-	-	-	-	-	-	-	-	-	-	-
TR3035|c5_g1_i1	-10.05882046	3.40E-09	-	-	-	-	-	-	-	-	-	-	-	-	-	-
TR7199|c5_g1_i1	-11.95044735	3.48E-09	-	-	-	-	-	-	-	-	-	-	-	-	-	-
TR6586|c2_g1_i1	12.2192303	3.88E-09	P10978	1.00E-14	Retrovirus-related Pol polyprotein from transposon TNT 1-94	RNA-directed DNA polymerase.	-	-	-	Uncharacterized protein	4.00E-41	Thalassiosira oceanica	-	-	-	pfam07727 RVT_2 Reverse transcriptase (RNA-dependent DNA polymerase). A reverse transcriptase gene is usually indicative of a mobile element such as a retrotransposon or retrovirus. Reverse transcriptases occur in a variety of mobile elements including retrotransposons retroviruses group II introns bacterial msDNAs hepadnaviruses and caulimoviruses. This Pfam entry includes reverse transcriptases…
TR6653|c2_g1_i1	9.85711243	4.29E-09	-	-	-	-	-	-	-	-	-	-	-	-	-	-
TR6801|c13_g1_i1	-7.329873264	4.70E-09	-	-	-	-	-	-	-	Predicted protein	1.00E-07	Phaeodactylum tricornutum (strain CCAP 1055/1)	-	-	-	-
TR6841|c6_g1_i1	-9.373417642	4.71E-09	-	-	-	-	-	-	-	-	-	-	-	-	-	-
TR5215|c0_g1_i2	8.706089331	4.73E-09	-	-	-	-	-	-	-	-	-	-	-	-	-	-
TR6336|c0_g1_i6	8.533009362	4.73E-09	-	-	-	-	-	-	-	-	-	-	-	-	-	-
TR7684|c0_g1_i1	-6.947333093	4.78E-09	-	-	-	-	-	-	-	-	-	-	-	-	-	-
TR6939|c8_g1_i1	-11.10228844	5.13E-09	-	-	-	-	-	-	-	Uncharacterized protein (Fragment)	3.00E-60	Thalassiosira oceanica	-	-	-	pfam13359 DDE_Tnp_4 DDE superfamily endonuclease. This family of proteins are related to pfam00665 and are probably endonucleases of the DDE superfamily. Transposase proteins are necessary for efficient DNA transposition. This domain is a member of the DDE superfamily which contain three carboxylate residues that are believed to be responsible for coordinating metal ions needed for catalysis. The…
TR7168|c11_g4_i8	11.34696141	5.26E-09	-	-	-	-	-	-	-	-	-	-	-	-	-	-
TR5925|c9_g6_i2	11.25709901	5.43E-09	-	-	-	-	-	-	-	-	-	-	-	-	-	-
TR2211|c0_g1_i1	-5.743364564	6.18E-09	-	-	-	-	-	-	-	Uncharacterized protein	2.00E-21	Thalassiosira oceanica	-	-	-	-
TR7014|c9_g4_i1	10.23213545	6.30E-09	P77234	8.00E-12	Uncharacterized protein YbeQ	-	-	-	-	Sel1 repeat protein	1.00E-26	Amoebophilus asiaticus (strain 5a2)	-	-	-	sd00010 SLR Sel1-like repeat. Sel1-like repeats (SLRs) share similar alpha-helical conformations with Tetratricopeptide repeats (TPRs) but with different consensus sequence lengths and superhelical topologies. SLRs contain 36 to 44 amino acids and are present in bacteria and eukaryotes but not in archaea. SLR proteins are involved in a variety of functions and many serve as adaptor proteins for t…
TR7093|c7_g1_i1	-5.643004554	6.35E-09	P77234	3.00E-07	Uncharacterized protein YbeQ	-	-	-	-	hypothetical protein partial	5.00E-15	Vibrio splendidus	-	-	-	sd00010 SLR Sel1-like repeat. Sel1-like repeats (SLRs) share similar alpha-helical conformations with Tetratricopeptide repeats (TPRs) but with different consensus sequence lengths and superhelical topologies. SLRs contain 36 to 44 amino acids and are present in bacteria and eukaryotes but not in archaea. SLR proteins are involved in a variety of functions and many serve as adaptor proteins for t…
TR6734|c7_g1_i1	-7.278555874	6.37E-09	-	-	-	-	-	-	-	-	-	-	-	-	-	-
TR7107|c5_g3_i1	-10.14355713	6.40E-09	-	-	-	-	-	-	-	-	-	-	-	-	-	-
TR6971|c10_g3_i1	-10.77397532	6.82E-09	C0LGV1	3.00E-20	LRR receptor-like serine/threonine-protein kinase RCH1	Non-specific serine/threonine protein kinase.	-	-	-	Uncharacterized protein	2.00E-21	Oryza barthii	-	-	-	sd00033 LRR_RI leucine-rich repeats ribonuclease inhibitor (RI)-like subfamily. A leucine-rich repeat (LRR) is a structural protein motif of 20-30 amino acids that is unusually rich in the hydrophobic amino acid leucine. The conserved eleven-residue sequence motif (LxxLxLxxN/CxL) within the LRRs corresponds to the beta-strand and adjacent loop regions whereas the remaining parts of the repeats ar…
TR1482|c0_g1_i1	10.34693165	6.82E-09	-	-	-	-	-	-	-	-	-	-	-	-	-	-
TR5102|c1_g1_i1	-5.172697911	7.32E-09	-	-	-	-	-	-	-	-	-	-	-	-	-	-
TR747|c0_g1_i1	8.397816899	7.46E-09	Q84MB6	1.00E-06	Probable 2-oxoglutarate-dependent dioxygenase At3g49630	-	-	-	-	Uncharacterized protein (Fragment)	1.00E-92	Thalassiosira oceanica	-	oxidoreductase activity, acting on paired donors, with incorporation or reduction of molecular oxygen, 2-oxoglutarate as one donor, and incorporation of one atom each of oxygen into both donors	-	COG3491 PcbC Isopenicillin N synthase and related dioxygenases General function prediction only .]---[PLN02485 PLN02485 oxidoreductase.]---[pfam14226 DIOX_N non-haem dioxygenase in morphine synthesis N-terminal. This is the highly conserved N-terminal region of proteins with 2-oxoglutarate/Fe(II)-dependent dioxygenase activity.
TR7563|c0_g1_i1	-11.517653	7.78E-09	-	-	-	-	-	-	-	Uncharacterized protein	1.00E-08	Thalassiosira oceanica	-	zinc ion binding	-	pfam13639 zf-RING_2 Ring finger domain. ]---[cd00162 RING RING-finger (Really Interesting New Gene) domain a specialized type of Zn-finger of 40 to 60 residues that binds two atoms of zinc defined by the 'cross-brace' motif C-X2-C-X(9-39)-C-X(1-3)- H-X(2-3)-(N/C/H)-X2-C-X(4-48)C-X2-C probably involved in mediating protein-protein interactions identified in a proteins with a wide range of function…
TR6632|c11_g1_i3	10.73617228	8.24E-09	-	-	-	-	-	-	-	-	-	-	-	-	-	-
TR7139|c2_g2_i1	6.237599269	8.67E-09	Q55E72	5.00E-28	Probable polyketide synthase 1	Naringenin-chalcone synthase.	Secondary metabolite biosynthesis	flavonoid biosynthesis	-	Chalcone synthase	1.00E-55	Tetraselmis sp. GSL018	biosynthetic process	transferase activity, transferring acyl groups other than amino-acyl groups	-	cd00831 CHS_like Chalcone and stilbene synthases plant-specific polyketide synthases (PKS) and related enzymes also called type III PKSs. PKS generate an array of different products dependent on the nature of the starter molecule. They share a common chemical strategy after the starter molecule is loaded onto the active site cysteine a carboxylative condensation reation extends the polyketide cha…
TR6062|c8_g1_i1	7.915513229	8.79E-09	-	-	-	-	-	-	-	-	-	-	-	-	-	-
TR6997|c13_g1_i1	-10.11514413	8.81E-09	-	-	-	-	-	-	-	hypothetical protein partial	1.00E-10	Candidatus Paracaedibacter symbiosus	-	-	-	sd00010 SLR Sel1-like repeat. Sel1-like repeats (SLRs) share similar alpha-helical conformations with Tetratricopeptide repeats (TPRs) but with different consensus sequence lengths and superhelical topologies. SLRs contain 36 to 44 amino acids and are present in bacteria and eukaryotes but not in archaea. SLR proteins are involved in a variety of functions and many serve as adaptor proteins for t…
TR7041|c1_g1_i1	-9.61532379	8.81E-09	-	-	-	-	-	-	-	Predicted protein	1.00E-23	Phaeodactylum tricornutum (strain CCAP 1055/1)	-	-	-	-
TR6560|c6_g1_i7	5.05371035	9.04E-09	-	-	-	-	-	-	-	-	-	-	-	-	-	-
TR4801|c2_g1_i2	9.720887047	1.02E-08	-	-	-	-	-	-	-	-	-	-	-	-	-	-
TR7568|c0_g1_i1	-9.608423803	1.05E-08	-	-	-	-	-	-	-	-	-	-	-	-	-	-
TR7081|c0_g1_i1	9.649949716	1.06E-08	-	-	-	-	-	-	-	-	-	-	-	-	-	-
TR2842|c1_g1_i1	-9.466893538	1.08E-08	-	-	-	-	-	-	-	-	-	-	-	-	-	-
TR6964|c2_g1_i1	8.731014004	1.16E-08	-	-	-	-	-	-	-	-	-	-	-	-	-	-
TR5305|c9_g2_i1	-7.762433961	1.17E-08	-	-	-	-	-	-	-	-	-	-	-	-	-	cd00257 Fascin Fascin-like domain members include actin-bundling/crosslinking proteins facsin histoactophilin and singed identified in sea urchin Drosophila Xenopus rodents and humans The fascin-like domain adopts a beta-trefoil topology and contains an internal threefold repeat the fascin subgroup contains four copies of the domain Structurally similar to fibroblast growth factor (FGF).
TR1209|c0_g1_i1	-13.30097273	1.19E-08	-	-	-	-	-	-	-	-	-	-	-	-	-	-
TR7139|c2_g2_i2	6.158525175	1.21E-08	Q55E72	5.00E-23	Probable polyketide synthase 1	Naringenin-chalcone synthase.	Secondary metabolite biosynthesis	flavonoid biosynthesis	-	Chalcone synthase	3.00E-59	Tetraselmis sp. GSL018	biosynthetic process	transferase activity, transferring acyl groups other than amino-acyl groups	-	COG0654 UbiH 2-polyprenyl-6-methoxyphenol hydroxylase and related FAD-dependent oxidoreductases Coenzyme metabolism / Energy production and conversion .]---[cd00831 CHS_like Chalcone and stilbene synthases plant-specific polyketide synthases (PKS) and related enzymes also called type III PKSs. PKS generate an array of different products dependent on the nature of the starter molecule. They share …
TR6485|c7_g1_i1	5.338765854	1.26E-08	-	-	-	-	-	-	-	-	-	-	-	-	-	-
TR585|c0_g1_i1	-11.96934742	1.30E-08	-	-	-	-	-	-	-	-	-	-	-	-	-	-
TR7201|c10_g1_i1	7.362676501	1.37E-08	-	-	-	-	-	-	-	Uncharacterized protein	3.00E-26	Thalassiosira pseudonana	-	-	-	-
TR7130|c4_g1_i1	-10.12229893	1.37E-08	-	-	-	-	-	-	-	-	-	-	-	-	-	-
TR7126|c2_g2_i1	-9.956267173	1.38E-08	-	-	-	-	-	-	-	Uncharacterized protein	1.00E-17	Phytophthora parasitica (strain INRA-310)	-	nucleic acid binding	-	pfam05699 Dimer_Tnp_hAT hAT family C-terminal dimerization region. This dimerization region is found at the C terminus of the transposases of elements belonging to the Activator superfamily (hAT element superfamily). The isolated dimerization region forms extremely stable dimers in vitro.
TR5305|c9_g2_i2	-8.347230413	1.47E-08	-	-	-	-	-	-	-	-	-	-	-	-	-	cd00257 Fascin Fascin-like domain members include actin-bundling/crosslinking proteins facsin histoactophilin and singed identified in sea urchin Drosophila Xenopus rodents and humans The fascin-like domain adopts a beta-trefoil topology and contains an internal threefold repeat the fascin subgroup contains four copies of the domain Structurally similar to fibroblast growth factor (FGF).
TR5301|c4_g2_i9	-9.199754557	1.47E-08	-	-	-	-	-	-	-	Predicted protein	2.00E-20	Phaeodactylum tricornutum (strain CCAP 1055/1)	-	-	-	pfam11914 DUF3432 Domain of unknown function (DUF3432). This presumed domain is functionally uncharacterized. This domain is found in eukaryotes. This domain is about 100 amino acids in length. This domain is found associated with pfam00096. This domain has two conserved sequence motifs YPSPV and PSP.
TR6893|c6_g1_i1	10.39868182	1.48E-08	-	-	-	-	-	-	-	Uncharacterized protein	3.00E-07	Pythium ultimum DAOM BR144	-	-	-	-
TR6788|c12_g1_i1	-10.2426924	1.49E-08	P08770	6.00E-08	Putative AC transposase	-	-	-	-	Uncharacterized protein	4.00E-24	Phytophthora parasitica (strain INRA-310)	-	nucleic acid binding	-	-
TR7007|c7_g1_i1	7.228876552	1.54E-08	-	-	-	-	-	-	-	-	-	-	-	-	-	-
TR6797|c15_g1_i1	-9.649589825	1.56E-08	-	-	-	-	-	-	-	-	-	-	-	-	-	-
TR6002|c10_g4_i1	-7.57762521	1.58E-08	-	-	-	-	-	-	-	-	-	-	-	-	-	-
TR6560|c6_g1_i4	4.935940961	1.60E-08	-	-	-	-	-	-	-	-	-	-	-	-	-	-
TR6543|c7_g4_i3	-5.235237598	1.61E-08	-	-	-	-	-	-	-	-	-	-	-	-	-	-
TR7589|c0_g1_i1	6.827105665	1.61E-08	-	-	-	-	-	-	-	-	-	-	-	-	-	-
TR7014|c9_g1_i1	-9.332809151	1.64E-08	Q9ZG88	6.00E-06	Localization factor PodJL	-	-	-	-	Sel1 repeat superfamily protein	1.00E-08	Neisseria	-	-	-	sd00010 SLR Sel1-like repeat. Sel1-like repeats (SLRs) share similar alpha-helical conformations with Tetratricopeptide repeats (TPRs) but with different consensus sequence lengths and superhelical topologies. SLRs contain 36 to 44 amino acids and are present in bacteria and eukaryotes but not in archaea. SLR proteins are involved in a variety of functions and many serve as adaptor proteins for t…
TR6783|c5_g1_i1	9.848347563	1.67E-08	-	-	-	-	-	-	-	-	-	-	-	-	-	-
TR7624|c0_g1_i1	10.23713539	1.73E-08	-	-	-	-	-	-	-	-	-	-	-	-	-	-
TR5892|c0_g1_i3	-5.889445771	1.78E-08	-	-	-	-	-	-	-	-	-	-	-	-	-	-
TR6722|c5_g1_i1	-6.728002848	1.78E-08	P93194	3.00E-19	Receptor-like protein kinase	Non-specific serine/threonine protein kinase.	-	-	-	Uncharacterized protein	5.00E-22	Musa acuminata subsp. malaccensis	-	ATP binding]---[protein serine/threonine kinase activity	integral to membrane	sd00033 LRR_RI leucine-rich repeats ribonuclease inhibitor (RI)-like subfamily. A leucine-rich repeat (LRR) is a structural protein motif of 20-30 amino acids that is unusually rich in the hydrophobic amino acid leucine. The conserved eleven-residue sequence motif (LxxLxLxxN/CxL) within the LRRs corresponds to the beta-strand and adjacent loop regions whereas the remaining parts of the repeats ar…
TR6598|c8_g1_i1	-9.751449248	1.78E-08	-	-	-	-	-	-	-	-	-	-	-	-	-	-
TR5892|c0_g1_i1	-6.513578566	1.79E-08	-	-	-	-	-	-	-	-	-	-	-	-	-	-
TR1863|c0_g1_i1	10.20478617	1.96E-08	-	-	-	-	-	-	-	-	-	-	-	-	-	-
TR5997|c6_g1_i1	7.726858313	2.05E-08	-	-	-	-	-	-	-	-	-	-	-	-	-	-
TR1367|c0_g1_i1	5.166680033	2.06E-08	-	-	-	-	-	-	-	Uncharacterized protein	2.00E-48	Thalassiosira oceanica	-	-	-	-
TR6857|c1_g3_i3	5.742429354	2.11E-08	-	-	-	-	-	-	-	-	-	-	-	-	-	-
TR45|c0_g1_i1	-6.320349698	2.17E-08	-	-	-	-	-	-	-	-	-	-	-	-	-	-
TR6853|c6_g1_i2	5.971232605	2.20E-08	-	-	-	-	-	-	-	Uncharacterized protein (Fragment)	2.00E-46	Thalassiosira oceanica	-	-	-	-
TR6499|c7_g2_i1	8.344215296	2.27E-08	P10978	5.00E-18	Retrovirus-related Pol polyprotein from transposon TNT 1-94	RNA-directed DNA polymerase.	-	-	-	Uncharacterized protein	2.00E-52	Thalassiosira oceanica	-	-	-	cd09272 RNase_HI_RT_Ty1 Ty1/Copia family of RNase HI in long-term repeat retroelements. Ribonuclease H (RNase H) enzymes are divided into two major families Type 1 and Type 2 based on amino acid sequence similarities and biochemical properties. RNase H is an endonuclease that cleaves the RNA strand of an RNA/DNA hybrid in a sequence non-specific manner in the presence of divalent cations. RNase H…
TR6775|c4_g1_i4	5.131155508	2.28E-08	-	-	-	-	-	-	-	Uncharacterized protein	2.00E-75	Thalassiosira oceanica	-	-	-	TIGR01444 2-O-methyltransferase_NoeI methyltransferase FkbM family. Members of this family are characterized by two well-conserved short regions separated by a variable in both sequence and length. The first of the two regions is found in a large number of proteins outside this subfamily a number of which have been characterized as methyltransferases. One member of the present family FkbM was sho…
TR6973|c0_g1_i1	-8.643279543	2.29E-08	-	-	-	-	-	-	-	Uncharacterized protein (Fragment)	8.00E-38	Danio rerio	-	DNA binding	-	-
TR6692|c0_g1_i1	-6.020183402	2.29E-08	-	-	-	-	-	-	-	-	-	-	-	-	-	-
TR6986|c4_g2_i1	10.26735723	2.31E-08	-	-	-	-	-	-	-	-	-	-	-	-	-	-
TR6506|c0_g1_i1	12.38289676	2.35E-08	-	-	-	-	-	-	-	-	-	-	-	-	-	-
TR1188|c1_g1_i1	9.899203549	2.38E-08	-	-	-	-	-	-	-	-	-	-	-	-	-	-
TR6792|c0_g1_i1	-7.213939533	2.54E-08	-	-	-	-	-	-	-	-	-	-	-	-	-	-
TR6769|c7_g1_i1	-9.637839674	2.55E-08	Q55FP0	4.00E-33	Putative phagocytic receptor 1a	-	-	-	-	Membrane spanning protein of the nonaspanin family	3.00E-39	Thalassiosira pseudonana	-	-	integral to membrane	pfam02990 EMP70 Endomembrane protein 70. ]---[pfam01757 Acyl_transf_3 Acyltransferase family. This family includes a range of acyltransferase enzymes. This domain is found in many as yet uncharacterized C. elegans proteins and it is approximately 300 amino acids long.
TR6977|c9_g2_i2	-6.734921454	2.56E-08	-	-	-	-	-	-	-	-	-	-	-	-	-	-
TR7107|c1_g1_i1	6.250232719	2.78E-08	-	-	-	-	-	-	-	Uncharacterized protein (Fragment)	8.00E-07	Thalassiosira oceanica	-	-	-	-
TR6639|c7_g1_i2	-6.306958597	2.84E-08	-	-	-	-	-	-	-	-	-	-	-	-	-	-
TR3959|c1_g1_i1	6.287278608	2.90E-08	P42856	2.00E-35	14 kDa zinc-binding protein	-	-	-	-	Predicted protein	2.00E-58	Phaeodactylum tricornutum (strain CCAP 1055/1)	-	catalytic activity	-	cd01276 PKCI_related Protein Kinase C Interacting protein related (PKCI) PKCI and related proteins belong to the ubiquitous HIT family of hydrolases that act on alpha-phosphates of ribonucleotides. The members of this subgroup have a conserved HxHxHxx motif (x is a hydrophobic residue) that is a signature for this family. No enzymatic activity has been reported however for PKCI and its related me…
TR7143|c7_g2_i7	4.793140968	3.12E-08	-	-	-	-	-	-	-	Uncharacterized protein	2.00E-55	Thalassiosira oceanica	-	-	-	-
TR2238|c1_g1_i1	-6.509273643	3.31E-08	-	-	-	-	-	-	-	-	-	-	-	-	-	-
TR7067|c5_g1_i2	7.774207815	3.50E-08	-	-	-	-	-	-	-	-	-	-	-	-	-	-
TR6956|c15_g1_i1	9.778265775	3.54E-08	-	-	-	-	-	-	-	Uncharacterized protein	2.00E-18	Phytophthora parasitica	-	-	-	-
TR6256|c12_g1_i1	9.784005816	3.58E-08	-	-	-	-	-	-	-	-	-	-	-	-	-	-
TR5793|c3_g1_i1	10.08312782	3.61E-08	-	-	-	-	-	-	-	-	-	-	-	-	-	-
TR3159|c0_g1_i1	-5.620702723	3.64E-08	-	-	-	-	-	-	-	Mbre TPR repeat protein	5.00E-31	Salpingoeca rosetta (strain ATCC 50818 / BSB-021)	-	-	-	COG0457 NrfG FOG TPR repeat General function prediction only .]---[COG3781 COG3781 Predicted membrane protein Function unknown .]---[pfam01062 Bestrophin Bestrophin RFP-TM chloride channel. Bestrophin is a 68-kDa basolateral plasma membrane protein expressed in retinal pigment epithelial cells (RPE). It is encoded by the VMD2 gene which is mutated in Best macular dystrophy a disease characterized…
TR539|c0_g1_i1	-7.783547053	3.67E-08	P62313	2.00E-24	U6 snRNA-associated Sm-like protein LSm6	-	-	-	-	Uncharacterized protein (Fragment)	5.00E-27	Thalassiosira pseudonana	maturation of SSU-rRNA]---[nuclear mRNA splicing, via spliceosome	RNA binding	cytoplasmic mRNA processing body]---[nucleolus]---[small nucleolar ribonucleoprotein complex]---[U4/U6 x U5 tri-snRNP complex]---[U6 snRNP	cd01726 LSm6 Like-Sm protein 6. The eukaryotic LSm proteins (LSm2-8 or LSm1-7) assemble into a hetero-heptameric ring around the 3'-terminus uridylation tag of the gamma-methyl triphosphate (gamma-m-P3) capped U6 snRNA. LSm2-8 form the core of the snRNP particle that in turn assembles with other components onto the pre-mRNA to form the spliceosome which is responsible for the excision of introns …
TR3607|c0_g1_i5	6.670018583	3.70E-08	-	-	-	-	-	-	-	-	-	-	-	-	-	-
TR528|c0_g1_i1	-9.958856008	3.86E-08	-	-	-	-	-	-	-	-	-	-	-	-	-	-
TR6616|c5_g1_i1	-5.037314496	3.97E-08	Q1HGE8	4.00E-07	Heat shock factor protein 4	-	-	-	-	Predicted protein	5.00E-25	Phaeodactylum tricornutum (strain CCAP 1055/1)	-	sequence-specific DNA binding]---[sequence-specific DNA binding transcription factor activity	nucleus	pfam00447 HSF_DNA-bind HSF-type DNA-binding. ]---[COG5169 HSF1 Heat shock transcription factor Transcription .]---[smart00415 HSF heat shock factor.
TR6421|c1_g1_i1	-5.675818376	3.99E-08	-	-	-	-	-	-	-	-	-	-	-	-	-	-
TR6714|c4_g1_i1	6.423449256	4.07E-08	-	-	-	-	-	-	-	Uncharacterized protein	7.00E-40	Thalassiosira oceanica	-	-	-	pfam13843 DDE_Tnp_1_7 Transposase IS4.
TR7196|c6_g1_i2	7.138165118	4.07E-08	-	-	-	-	-	-	-	-	-	-	-	-	-	-
TR7168|c3_g1_i1	-9.439826828	4.24E-08	-	-	-	-	-	-	-	-	-	-	-	-	-	-
TR7073|c1_g2_i2	-7.161922145	4.47E-08	-	-	-	-	-	-	-	-	-	-	-	-	-	-
TR6062|c8_g2_i2	10.31313621	4.53E-08	O61063	3.00E-16	Tectonin-1	-	-	-	-	Tachylectin-like protein	5.00E-17	Hydractinia echinata	-	-	-	smart00706 TECPR Beta propeller repeats in Physarum polycephalum tectonins Limulus lectin L-6 and animal hypothetical proteins.
TR6485|c11_g1_i1	9.502881009	4.67E-08	-	-	-	-	-	-	-	-	-	-	-	-	-	-
TR6871|c6_g2_i3	-5.576114049	4.67E-08	-	-	-	-	-	-	-	-	-	-	-	-	-	-
TR6734|c7_g1_i7	-9.421786206	4.94E-08	-	-	-	-	-	-	-	-	-	-	-	-	-	-
TR6869|c3_g1_i1	7.058156553	5.06E-08	-	-	-	-	-	-	-	Uncharacterized protein	4.00E-09	Thalassiosira oceanica	-	nucleic acid binding	-	-
TR2998|c0_g1_i1	-10.72373561	5.22E-08	-	-	-	-	-	-	-	-	-	-	-	-	-	-
TR6665|c5_g1_i2	9.360965011	5.43E-08	-	-	-	-	-	-	-	-	-	-	-	-	-	-
TR5692|c0_g3_i2	-6.202396247	5.47E-08	-	-	-	-	-	-	-	-	-	-	-	-	-	-
TR7092|c2_g1_i1	5.134858271	5.51E-08	-	-	-	-	-	-	-	Uncharacterized protein	4.00E-08	Thalassiosira oceanica	-	nucleic acid binding	-	-
TR7170|c9_g1_i1	7.444420215	5.56E-08	-	-	-	-	-	-	-	-	-	-	-	-	-	-
TR6543|c8_g1_i1	-9.036534445	5.59E-08	-	-	-	-	-	-	-	-	-	-	-	-	-	-
TR2344|c0_g1_i1	-9.615880426	5.59E-08	-	-	-	-	-	-	-	-	-	-	-	-	-	-
TR6062|c2_g1_i1	8.009321995	5.60E-08	-	-	-	-	-	-	-	-	-	-	-	-	-	-
TR5301|c4_g2_i6	-10.66828726	5.60E-08	-	-	-	-	-	-	-	Predicted protein	2.00E-12	Phaeodactylum tricornutum (strain CCAP 1055/1)	-	-	-	-
TR6995|c0_g2_i1	-11.07761384	5.65E-08	-	-	-	-	-	-	-	-	-	-	-	-	-	-
TR7125|c8_g2_i6	-8.511772555	5.69E-08	-	-	-	-	-	-	-	-	-	-	-	-	-	-
TR6787|c7_g1_i1	5.959266129	5.71E-08	-	-	-	-	-	-	-	-	-	-	-	-	-	-
TR2238|c0_g1_i1	-9.233147681	5.78E-08	-	-	-	-	-	-	-	hypothetical protein	2.00E-10	Psychroserpens burtonensis	-	-	-	-
TR5102|c0_g2_i1	-8.915074014	5.81E-08	-	-	-	-	-	-	-	Uncharacterized protein	1.00E-22	Thalassiosira oceanica	-	-	-	-
TR5949|c7_g1_i1	7.058410005	5.88E-08	-	-	-	-	-	-	-	-	-	-	-	-	-	-
TR6178|c2_g1_i1	5.183126833	5.97E-08	-	-	-	-	-	-	-	-	-	-	-	-	-	-
TR7174|c12_g1_i4	9.541560899	6.04E-08	-	-	-	-	-	-	-	-	-	-	-	-	-	-
TR6560|c6_g1_i3	4.665830212	6.05E-08	-	-	-	-	-	-	-	-	-	-	-	-	-	-
TR1088|c1_g1_i1	-9.389287619	6.05E-08	-	-	-	-	-	-	-	-	-	-	-	-	-	-
TR7003|c8_g1_i1	6.382262054	6.25E-08	-	-	-	-	-	-	-	-	-	-	-	-	-	-
TR6820|c10_g1_i1	-10.52969346	6.51E-08	-	-	-	-	-	-	-	-	-	-	-	-	-	-
TR7104|c5_g1_i5	-4.633716411	6.51E-08	-	-	-	-	-	-	-	Uncharacterized protein	1.00E-16	Thalassiosira oceanica	-	-	-	-
TR6952|c10_g2_i1	-10.89944078	6.51E-08	-	-	-	-	-	-	-	DNA polymerase-like protein PA0670	7.00E-20	Algibacter lectus	-	-	-	-
TR6399|c6_g1_i9	5.119453496	6.66E-08	P04146	6.00E-37	Copia protein	-	-	-	-	Uncharacterized protein	2.00E-161	Thalassiosira oceanica	-	-	-	cd09272 RNase_HI_RT_Ty1 Ty1/Copia family of RNase HI in long-term repeat retroelements. Ribonuclease H (RNase H) enzymes are divided into two major families Type 1 and Type 2 based on amino acid sequence similarities and biochemical properties. RNase H is an endonuclease that cleaves the RNA strand of an RNA/DNA hybrid in a sequence non-specific manner in the presence of divalent cations. RNase H…
TR6593|c4_g1_i1	-7.395473441	6.75E-08	-	-	-	-	-	-	-	-	-	-	-	-	-	-
TR6399|c6_g1_i2	5.114750383	6.86E-08	P04146	6.00E-37	Copia protein	-	-	-	-	Uncharacterized protein	3.00E-131	Thalassiosira oceanica	-	-	-	cd09272 RNase_HI_RT_Ty1 Ty1/Copia family of RNase HI in long-term repeat retroelements. Ribonuclease H (RNase H) enzymes are divided into two major families Type 1 and Type 2 based on amino acid sequence similarities and biochemical properties. RNase H is an endonuclease that cleaves the RNA strand of an RNA/DNA hybrid in a sequence non-specific manner in the presence of divalent cations. RNase H…
TR6853|c6_g1_i3	5.761326833	6.96E-08	-	-	-	-	-	-	-	Uncharacterized protein (Fragment)	2.00E-49	Thalassiosira oceanica	-	-	-	-
TR6399|c6_g1_i5	5.128097551	6.96E-08	P04146	6.00E-37	Copia protein	-	-	-	-	Uncharacterized protein	2.00E-156	Thalassiosira oceanica	-	-	-	cd09272 RNase_HI_RT_Ty1 Ty1/Copia family of RNase HI in long-term repeat retroelements. Ribonuclease H (RNase H) enzymes are divided into two major families Type 1 and Type 2 based on amino acid sequence similarities and biochemical properties. RNase H is an endonuclease that cleaves the RNA strand of an RNA/DNA hybrid in a sequence non-specific manner in the presence of divalent cations. RNase H…
TR6399|c6_g1_i7	5.123450008	7.18E-08	P04146	6.00E-37	Copia protein	-	-	-	-	Uncharacterized protein	3.00E-131	Thalassiosira oceanica	-	-	-	cd09272 RNase_HI_RT_Ty1 Ty1/Copia family of RNase HI in long-term repeat retroelements. Ribonuclease H (RNase H) enzymes are divided into two major families Type 1 and Type 2 based on amino acid sequence similarities and biochemical properties. RNase H is an endonuclease that cleaves the RNA strand of an RNA/DNA hybrid in a sequence non-specific manner in the presence of divalent cations. RNase H…
TR6697|c2_g1_i1	5.052713549	7.34E-08	-	-	-	-	-	-	-	-	-	-	-	-	-	-
TR6485|c9_g1_i1	7.550702474	7.34E-08	-	-	-	-	-	-	-	-	-	-	-	-	-	-
TR2161|c0_g1_i1	-9.053317177	7.61E-08	-	-	-	-	-	-	-	-	-	-	-	-	-	-
TR376|c1_g1_i1	-9.106962055	7.68E-08	-	-	-	-	-	-	-	-	-	-	-	-	-	-
TR7065|c5_g1_i1	-9.251886159	7.80E-08	-	-	-	-	-	-	-	-	-	-	-	-	-	-
TR6787|c7_g2_i1	9.866716608	7.90E-08	-	-	-	-	-	-	-	-	-	-	-	-	-	-
TR139|c0_g1_i1	5.401011799	8.02E-08	-	-	-	-	-	-	-	-	-	-	-	-	-	-
TR6756|c3_g1_i1	4.9188136	8.39E-08	-	-	-	-	-	-	-	Uncharacterized protein	6.00E-24	Thalassiosira oceanica	-	-	-	pfam13359 DDE_Tnp_4 DDE superfamily endonuclease. This family of proteins are related to pfam00665 and are probably endonucleases of the DDE superfamily. Transposase proteins are necessary for efficient DNA transposition. This domain is a member of the DDE superfamily which contain three carboxylate residues that are believed to be responsible for coordinating metal ions needed for catalysis. The…
TR5892|c0_g1_i4	-5.675122673	8.44E-08	-	-	-	-	-	-	-	-	-	-	-	-	-	-
TR6560|c6_g1_i2	4.59694544	8.48E-08	-	-	-	-	-	-	-	-	-	-	-	-	-	-
TR6882|c6_g1_i7	4.711670187	8.84E-08	O96006	2.00E-06	Zinc finger BED domain-containing protein 1	-	-	-	-	Uncharacterized protein	1.00E-12	Rhizophagus irregularis DAOM 197198w	-	DNA binding	-	pfam05699 Dimer_Tnp_hAT hAT family C-terminal dimerization region. This dimerization region is found at the C terminus of the transposases of elements belonging to the Activator superfamily (hAT element superfamily). The isolated dimerization region forms extremely stable dimers in vitro.
TR6642|c0_g2_i1	-4.760717384	8.91E-08	-	-	-	-	-	-	-	Uncharacterized protein	6.00E-48	Thalassiosira oceanica	-	-	-	pfam13383 Methyltransf_22 Methyltransferase domain. This family appears to be a methyltransferase domain.
TR6057|c18_g1_i1	-9.509699462	9.00E-08	-	-	-	-	-	-	-	-	-	-	-	-	-	-
TR5305|c16_g1_i1	9.566494771	9.08E-08	-	-	-	-	-	-	-	-	-	-	-	-	-	-
TR6746|c6_g1_i1	8.027043584	9.28E-08	-	-	-	-	-	-	-	-	-	-	-	-	-	-
TR7074|c3_g1_i1	-7.936200284	9.35E-08	-	-	-	-	-	-	-	Uncharacterized protein	7.00E-42	Ancylostoma ceylanicum	DNA repair]---[telomere maintenance	ATP binding]---[DNA helicase activity	-	pfam05970 PIF1 PIF1-like helicase. This family includes homologues of the PIF1 helicase which inhibits telomerase activity and is cell cycle regulated. This family includes a large number of largely uncharacterized plant proteins. This family includes a P-loop motif that is involved in nucleotide binding.
TR7701|c0_g1_i1	-7.421514356	9.38E-08	-	-	-	-	-	-	-	-	-	-	-	-	-	-
TR544|c0_g1_i1	-6.966069667	9.38E-08	-	-	-	-	-	-	-	-	-	-	-	-	-	-
TR5215|c0_g2_i1	10.11664383	9.74E-08	-	-	-	-	-	-	-	-	-	-	-	-	-	-
TR5998|c9_g1_i1	-7.461399675	9.78E-08	-	-	-	-	-	-	-	Uncharacterized protein	1.00E-07	Thalassiosira pseudonana	-	-	-	-
TR7014|c9_g2_i1	-9.535412578	9.87E-08	Q9UBV2	2.00E-06	Protein sel-1 homolog 1	-	-	-	-	Uncharacterized protein	2.00E-17	Aeromonas caviae	-	-	-	sd00010 SLR Sel1-like repeat. Sel1-like repeats (SLRs) share similar alpha-helical conformations with Tetratricopeptide repeats (TPRs) but with different consensus sequence lengths and superhelical topologies. SLRs contain 36 to 44 amino acids and are present in bacteria and eukaryotes but not in archaea. SLR proteins are involved in a variety of functions and many serve as adaptor proteins for t…
TR6788|c2_g1_i1	-9.271056508	9.90E-08	-	-	-	-	-	-	-	Uncharacterized protein	7.00E-53	Thalassiosira oceanica	-	-	-	-
TR7200|c8_g1_i1	-9.61305313	1.02E-07	-	-	-	-	-	-	-	-	-	-	-	-	-	-
TR4146|c0_g2_i1	9.472073644	1.05E-07	-	-	-	-	-	-	-	Predicted protein	2.00E-09	Phaeodactylum tricornutum (strain CCAP 1055/1)	transmembrane transport	transporter activity	integral to membrane	-
TR7104|c2_g1_i1	-9.426160955	1.07E-07	-	-	-	-	-	-	-	Uncharacterized protein	2.00E-17	Plasmodium vivax (strain Salvador I)	-	-	-	PHA03169 PHA03169 hypothetical protein Provisional.]---[COG0810 TonB Periplasmic protein TonB links inner and outer membranes Cell envelope biogenesis outer membrane .
TR6882|c6_g1_i4	4.609907124	1.07E-07	O96006	7.00E-14	Zinc finger BED domain-containing protein 1	-	-	-	-	Uncharacterized protein	1.00E-30	Phytophthora parasitica (strain INRA-310)	-	nucleic acid binding	-	pfam05699 Dimer_Tnp_hAT hAT family C-terminal dimerization region. This dimerization region is found at the C terminus of the transposases of elements belonging to the Activator superfamily (hAT element superfamily). The isolated dimerization region forms extremely stable dimers in vitro.
TR6162|c5_g1_i1	9.463755805	1.08E-07	-	-	-	-	-	-	-	-	-	-	-	-	-	-
TR6691|c2_g2_i7	-5.494829617	1.08E-07	-	-	-	-	-	-	-	-	-	-	-	-	-	-
TR6981|c4_g1_i1	-9.436793347	1.11E-07	-	-	-	-	-	-	-	-	-	-	-	-	-	-
TR6632|c11_g1_i2	9.59036626	1.12E-07	-	-	-	-	-	-	-	-	-	-	-	-	-	-
TR7092|c2_g1_i2	5.081355441	1.12E-07	-	-	-	-	-	-	-	Uncharacterized protein	2.00E-08	Thalassiosira oceanica	-	nucleic acid binding	-	-
TR1559|c1_g1_i1	7.502383987	1.12E-07	-	-	-	-	-	-	-	Predicted protein	2.00E-19	Phaeodactylum tricornutum (strain CCAP 1055/1)	-	-	-	-
TR7057|c15_g1_i1	-9.182271194	1.13E-07	-	-	-	-	-	-	-	-	-	-	-	-	-	-
TR778|c0_g3_i1	7.095651872	1.14E-07	-	-	-	-	-	-	-	-	-	-	-	-	-	-
TR7225|c0_g1_i1	-9.139128895	1.14E-07	-	-	-	-	-	-	-	Uncharacterized protein (Fragment)	9.00E-20	Thalassiosira oceanica	-	-	-	-
TR7075|c4_g1_i2	-13.54547725	1.20E-07	-	-	-	-	-	-	-	-	-	-	-	-	-	-
TR7069|c8_g1_i1	9.73805108	1.23E-07	-	-	-	-	-	-	-	-	-	-	-	-	-	-
TR7011|c4_g1_i2	-5.407505858	1.26E-07	-	-	-	-	-	-	-	-	-	-	-	-	-	-
TR6557|c1_g1_i1	-9.463479299	1.27E-07	-	-	-	-	-	-	-	-	-	-	-	-	-	-
TR7156|c17_g1_i1	9.005427587	1.27E-07	-	-	-	-	-	-	-	-	-	-	-	-	-	-
TR6069|c0_g1_i1	6.924491213	1.30E-07	-	-	-	-	-	-	-	Uncharacterized protein	2.00E-42	Phytophthora parasitica	-	-	-	pfam13359 DDE_Tnp_4 DDE superfamily endonuclease. This family of proteins are related to pfam00665 and are probably endonucleases of the DDE superfamily. Transposase proteins are necessary for efficient DNA transposition. This domain is a member of the DDE superfamily which contain three carboxylate residues that are believed to be responsible for coordinating metal ions needed for catalysis. The…
TR5825|c1_g1_i2	5.457187854	1.34E-07	-	-	-	-	-	-	-	-	-	-	-	-	-	pfam00650 CRAL_TRIO CRAL/TRIO domain.
TR7012|c6_g1_i4	-5.58886186	1.48E-07	P04146	2.00E-12	Copia protein	-	-	-	-	Uncharacterized protein	1.00E-39	Thalassiosira oceanica	-	-	-	cd09272 RNase_HI_RT_Ty1 Ty1/Copia family of RNase HI in long-term repeat retroelements. Ribonuclease H (RNase H) enzymes are divided into two major families Type 1 and Type 2 based on amino acid sequence similarities and biochemical properties. RNase H is an endonuclease that cleaves the RNA strand of an RNA/DNA hybrid in a sequence non-specific manner in the presence of divalent cations. RNase H…
TR6070|c4_g2_i1	-6.096881096	1.49E-07	-	-	-	-	-	-	-	-	-	-	-	-	-	-
TR7032|c7_g2_i1	4.671520937	1.53E-07	-	-	-	-	-	-	-	-	-	-	-	-	-	-
TR7093|c3_g1_i1	-4.475569998	1.57E-07	P77234	1.00E-27	Uncharacterized protein YbeQ	-	-	-	-	Uncharacterized protein	3.00E-53	Neisseria mucosa C102	-	-	-	sd00010 SLR Sel1-like repeat. Sel1-like repeats (SLRs) share similar alpha-helical conformations with Tetratricopeptide repeats (TPRs) but with different consensus sequence lengths and superhelical topologies. SLRs contain 36 to 44 amino acids and are present in bacteria and eukaryotes but not in archaea. SLR proteins are involved in a variety of functions and many serve as adaptor proteins for t…
TR6844|c4_g1_i2	9.393428446	1.60E-07	-	-	-	-	-	-	-	-	-	-	-	-	-	-
TR6399|c6_g1_i3	4.960758378	1.60E-07	P04146	7.00E-19	Copia protein	-	-	-	-	Uncharacterized protein	6.00E-141	Thalassiosira oceanica	-	-	-	pfam07727 RVT_2 Reverse transcriptase (RNA-dependent DNA polymerase). A reverse transcriptase gene is usually indicative of a mobile element such as a retrotransposon or retrovirus. Reverse transcriptases occur in a variety of mobile elements including retrotransposons retroviruses group II introns bacterial msDNAs hepadnaviruses and caulimoviruses. This Pfam entry includes reverse transcriptases…
TR6997|c10_g3_i5	6.175828478	1.61E-07	P77234	2.00E-24	Uncharacterized protein YbeQ	-	-	-	-	Uncharacterized protein	1.00E-40	Nitrosomonas communis	-	-	-	sd00010 SLR Sel1-like repeat. Sel1-like repeats (SLRs) share similar alpha-helical conformations with Tetratricopeptide repeats (TPRs) but with different consensus sequence lengths and superhelical topologies. SLRs contain 36 to 44 amino acids and are present in bacteria and eukaryotes but not in archaea. SLR proteins are involved in a variety of functions and many serve as adaptor proteins for t…
TR6640|c0_g2_i1	-9.404269444	1.65E-07	-	-	-	-	-	-	-	-	-	-	-	-	-	-
TR6399|c6_g1_i10	4.971303211	1.65E-07	P04146	7.00E-19	Copia protein	-	-	-	-	Uncharacterized protein	3.00E-137	Thalassiosira oceanica	-	-	-	pfam07727 RVT_2 Reverse transcriptase (RNA-dependent DNA polymerase). A reverse transcriptase gene is usually indicative of a mobile element such as a retrotransposon or retrovirus. Reverse transcriptases occur in a variety of mobile elements including retrotransposons retroviruses group II introns bacterial msDNAs hepadnaviruses and caulimoviruses. This Pfam entry includes reverse transcriptases…
TR6162|c2_g1_i1	-9.968226575	1.66E-07	-	-	-	-	-	-	-	-	-	-	-	-	-	-
TR229|c0_g1_i1	-6.683859818	1.69E-07	-	-	-	-	-	-	-	Uncharacterized protein	3.00E-95	Thalassiosira oceanica	-	-	-	cd06174 MFS The Major Facilitator Superfamily (MFS) is a large and diverse group of secondary transporters that includes uniporters symporters and antiporters. MFS proteins facilitate the transport across cytoplasmic or internal membranes of a variety of substrates including ions sugar phosphates drugs neurotransmitters nucleosides amino acids and peptides. They do so using the electrochemical po…
TR6977|c6_g2_i5	-4.525617739	1.69E-07	-	-	-	-	-	-	-	Endoplasmic reticulum oxidoreductin 1	7.00E-26	Ophiocordyceps sinensis (strain Co18 / CGMCC 3.14243)	-	oxidoreductase activity, acting on a sulfur group of donors, disulfide as acceptor]---[protein disulfide isomerase activity	endoplasmic reticulum	-
TR5925|c5_g1_i1	10.16847406	1.69E-07	-	-	-	-	-	-	-	-	-	-	-	-	-	-
TR7186|c4_g1_i1	-5.333546571	1.80E-07	-	-	-	-	-	-	-	LRR receptor-like kinase family protein	3.00E-07	Medicago truncatula	response to molecule of bacterial origin]---[signal transduction]---[stamen development]---[stomatal complex morphogenesis	ATP binding]---[protein kinase activity	-	PLN00113 PLN00113 leucine-rich repeat receptor-like protein kinase Provisional.
TR5797|c18_g1_i1	9.359573922	1.82E-07	P0CT43	9.00E-11	Transposon Tf2-8 polyprotein	-	-	-	-	Uncharacterized protein	7.00E-22	Thalassiosira oceanica	DNA integration	nucleic acid binding	-	-
TR7118|c10_g1_i1	9.449504414	1.83E-07	-	-	-	-	-	-	-	-	-	-	-	-	-	-
TR2614|c1_g1_i1	-9.711992196	1.84E-07	-	-	-	-	-	-	-	-	-	-	-	-	-	-
TR7075|c4_g1_i4	-13.31967043	1.84E-07	-	-	-	-	-	-	-	-	-	-	-	-	-	-
TR6205|c2_g1_i1	-8.838499559	1.85E-07	-	-	-	-	-	-	-	-	-	-	-	-	-	-
TR7135|c9_g1_i1	-9.934616382	1.87E-07	-	-	-	-	-	-	-	-	-	-	-	-	-	-
TR6162|c2_g2_i1	-10.03174127	1.91E-07	-	-	-	-	-	-	-	-	-	-	-	-	-	-
TR6991|c4_g1_i9	-6.176905267	1.96E-07	P9WQ49	2.00E-37	Putative fatty-acid--CoA ligase FadD21	-	-	-	-	Uncharacterized protein (Fragment)	9.00E-116	Thalassiosira oceanica	-	-	-	cd05931 FAAL Fatty acyl-AMP ligase (FAAL). FAAL belongs to the class I adenylate forming enzyme family and is homologous to fatty acyl-coenzyme A (CoA) ligases (FACLs). However FAALs produce only the acyl adenylate and are unable to perform the thioester-forming reaction while FACLs perform a two-step catalytic reaction AMP ligation followed by CoA ligation using ATP and CoA as cofactors. FAALs h…
TR7094|c11_g1_i4	5.561681681	1.97E-07	-	-	-	-	-	-	-	-	-	-	-	-	-	-
TR7094|c11_g1_i1	6.481616191	2.04E-07	-	-	-	-	-	-	-	-	-	-	-	-	-	-
TR7157|c6_g1_i1	-9.135488728	2.05E-07	-	-	-	-	-	-	-	-	-	-	-	-	-	-
TR6991|c4_g1_i3	-6.132130935	2.07E-07	P9WQ49	2.00E-37	Putative fatty-acid--CoA ligase FadD21	-	-	-	-	Uncharacterized protein (Fragment)	3.00E-115	Thalassiosira oceanica	-	-	-	cd05931 FAAL Fatty acyl-AMP ligase (FAAL). FAAL belongs to the class I adenylate forming enzyme family and is homologous to fatty acyl-coenzyme A (CoA) ligases (FACLs). However FAALs produce only the acyl adenylate and are unable to perform the thioester-forming reaction while FACLs perform a two-step catalytic reaction AMP ligation followed by CoA ligation using ATP and CoA as cofactors. FAALs h…
TR6287|c16_g1_i1	-8.82300318	2.09E-07	-	-	-	-	-	-	-	-	-	-	-	-	-	-
TR6824|c8_g2_i3	4.767598682	2.15E-07	O42900	2.00E-10	Serine/threonine-protein kinase ppk19	Non-specific serine/threonine protein kinase.	-	-	-	Uncharacterized protein	5.00E-17	Thalassiosira pseudonana	late endosome to vacuole transport]---[macroautophagy]---[peroxisome degradation]---[protein phosphorylation]---[protein targeting to vacuole	ATP binding]---[protein serine/threonine kinase activity	late endosome]---[nuclear pore]---[nucleus-vacuole junction]---[phosphatidylinositol 3-kinase complex I]---[phosphatidylinositol 3-kinase complex II	cd13980 STKc_Vps15 Catalytic domain of the Serine/Threonine kinase Vacuolar protein sorting-associated protein 15. STKs catalyze the transfer of the gamma-phosphoryl group from ATP to serine/threonine residues on protein substrates. Vps15 is a large protein consisting of an N-terminal kinase domain a C-terminal WD-repeat containing domain and an intermediate bridge domain that contain HEAT repeat…
TR6632|c11_g1_i4	9.280818337	2.15E-07	-	-	-	-	-	-	-	-	-	-	-	-	-	-
TR7014|c9_g3_i1	-8.722865318	2.20E-07	P77234	7.00E-18	Uncharacterized protein YbeQ	-	-	-	-	Sel1 repeat family protein	3.00E-30	Thalassobium sp. R2A62	-	-	-	sd00010 SLR Sel1-like repeat. Sel1-like repeats (SLRs) share similar alpha-helical conformations with Tetratricopeptide repeats (TPRs) but with different consensus sequence lengths and superhelical topologies. SLRs contain 36 to 44 amino acids and are present in bacteria and eukaryotes but not in archaea. SLR proteins are involved in a variety of functions and many serve as adaptor proteins for t…
TR778|c0_g2_i1	6.999899049	2.22E-07	-	-	-	-	-	-	-	-	-	-	-	-	-	-
TR6865|c4_g1_i1	7.669846446	2.29E-07	-	-	-	-	-	-	-	Predicted protein	1.00E-18	Phaeodactylum tricornutum (strain CCAP 1055/1)	-	-	-	-
TR6991|c4_g1_i2	-6.097102779	2.33E-07	P10978	3.00E-32	Retrovirus-related Pol polyprotein from transposon TNT 1-94	RNA-directed DNA polymerase.	-	-	-	Uncharacterized protein (Fragment)	1.00E-115	Thalassiosira oceanica	-	-	-	cd09272 RNase_HI_RT_Ty1 Ty1/Copia family of RNase HI in long-term repeat retroelements. Ribonuclease H (RNase H) enzymes are divided into two major families Type 1 and Type 2 based on amino acid sequence similarities and biochemical properties. RNase H is an endonuclease that cleaves the RNA strand of an RNA/DNA hybrid in a sequence non-specific manner in the presence of divalent cations. RNase H…
TR7053|c18_g1_i1	-8.266946912	2.35E-07	-	-	-	-	-	-	-	Gag-pol polyprotein	2.00E-17	Thalassiosira pseudonana	DNA integration	nucleic acid binding]---[zinc ion binding	-	-
TR6979|c0_g1_i1	9.305544072	2.36E-07	-	-	-	-	-	-	-	-	-	-	-	-	-	-
TR6497|c8_g1_i1	-7.780399105	2.39E-07	-	-	-	-	-	-	-	-	-	-	-	-	-	-
TR6620|c10_g1_i1	7.166992667	2.40E-07	-	-	-	-	-	-	-	-	-	-	-	-	-	-
TR6298|c5_g1_i1	-9.669399146	2.44E-07	-	-	-	-	-	-	-	-	-	-	-	-	-	-
TR6106|c2_g1_i2	-11.37011359	2.53E-07	-	-	-	-	-	-	-	-	-	-	-	-	-	-
TR6661|c7_g1_i4	-8.591785092	2.53E-07	-	-	-	-	-	-	-	-	-	-	-	-	-	-
TR6750|c8_g1_i2	4.743831978	2.58E-07	-	-	-	-	-	-	-	-	-	-	-	-	-	-
TR7111|c4_g1_i2	4.729028932	2.59E-07	-	-	-	-	-	-	-	Gag-pol polyprotein	1.00E-31	Phaeodactylum tricornutum	-	nucleic acid binding	-	-
TR6069|c2_g1_i1	5.260397501	2.60E-07	-	-	-	-	-	-	-	-	-	-	-	-	-	-
TR7065|c0_g1_i1	-7.842330975	2.66E-07	-	-	-	-	-	-	-	-	-	-	-	-	-	-
TR3027|c0_g1_i1	-6.552192813	2.71E-07	-	-	-	-	-	-	-	Uncharacterized protein	4.00E-06	Thalassiosira pseudonana	-	-	-	cd00204 ANK ankyrin repeats ankyrin repeats mediate protein-protein interactions in very diverse families of proteins. The number of ANK repeats in a protein can range from 2 to over 20 (ankyrins for example). ANK repeats may occur in combinations with other types of domains. The structural repeat unit contains two antiparallel helices and a beta-hairpin repeats are stacked in a superhelical arra…
TR7029|c1_g1_i1	-5.209170403	2.85E-07	-	-	-	-	-	-	-	Predicted protein	1.00E-44	Thalassiosira pseudonana	-	-	-	cd00352 Gn_AT_II Glutamine amidotransferases class-II (GATase). The glutaminase domain catalyzes an amide nitrogen transfer from glutamine to the appropriate substrate. In this process glutamine is hydrolyzed to glutamic acid and ammonia. This domain is related to members of the Ntn (N-terminal nucleophile) hydrolase superfamily and is found at the N-terminus of enzymes such as glucosamine-fructo…
TR7148|c5_g1_i1	9.728277116	2.85E-07	-	-	-	-	-	-	-	-	-	-	-	-	-	-
TR2178|c1_g1_i1	7.628591596	2.93E-07	Q8LES0	2.00E-16	CMP-sialic acid transporter 5	-	-	-	-	Uncharacterized protein (Fragment)	1.00E-57	Thalassiosira pseudonana	-	sugar:hydrogen symporter activity	Golgi membrane]---[integral to membrane	pfam04142 Nuc_sug_transp Nucleotide-sugar transporter. This family of membrane proteins transport nucleotide sugars from the cytoplasm into golgi vesicles. Human SLC35A1 transports CMP-sialic acid SLC35A2 transports UDP-galactose and SLC35A3 transports UDP-GlcNAc.
TR7134|c11_g1_i1	7.663801793	3.01E-07	-	-	-	-	-	-	-	-	-	-	-	-	-	-
TR7127|c4_g1_i1	-6.586077574	3.04E-07	-	-	-	-	-	-	-	-	-	-	-	-	-	-
TR500|c0_g2_i1	10.59300537	3.05E-07	-	-	-	-	-	-	-	-	-	-	-	-	-	-
TR7105|c10_g3_i9	-8.782004936	3.18E-07	-	-	-	-	-	-	-	Enterin neuropeptides (Fragment)	7.00E-10	Chaetura pelagica	neuropeptide signaling pathway	-	-	-
TR7080|c4_g1_i1	-6.183456435	3.18E-07	-	-	-	-	-	-	-	-	-	-	-	-	-	-
TR6913|c13_g1_i1	9.268862132	3.29E-07	-	-	-	-	-	-	-	-	-	-	-	-	-	-
TR5100|c4_g1_i1	9.205436603	3.31E-07	-	-	-	-	-	-	-	-	-	-	-	-	-	-
TR5685|c1_g3_i1	5.937819379	3.32E-07	-	-	-	-	-	-	-	-	-	-	-	-	-	-
TR6352|c0_g1_i1	7.446124887	3.40E-07	-	-	-	-	-	-	-	-	-	-	-	-	-	-
TR7186|c6_g2_i10	-10.76240537	3.51E-07	-	-	-	-	-	-	-	Pol protein	2.00E-44	Phaeodactylum tricornutum	-	nucleic acid binding	-	cd09272 RNase_HI_RT_Ty1 Ty1/Copia family of RNase HI in long-term repeat retroelements. Ribonuclease H (RNase H) enzymes are divided into two major families Type 1 and Type 2 based on amino acid sequence similarities and biochemical properties. RNase H is an endonuclease that cleaves the RNA strand of an RNA/DNA hybrid in a sequence non-specific manner in the presence of divalent cations. RNase H…
TR5118|c1_g1_i1	9.698437871	3.56E-07	-	-	-	-	-	-	-	-	-	-	-	-	-	-
TR6699|c0_g1_i1	-6.214557479	3.57E-07	-	-	-	-	-	-	-	Uncharacterized protein	5.00E-72	Thalassiosira oceanica	-	-	-	cd09272 RNase_HI_RT_Ty1 Ty1/Copia family of RNase HI in long-term repeat retroelements. Ribonuclease H (RNase H) enzymes are divided into two major families Type 1 and Type 2 based on amino acid sequence similarities and biochemical properties. RNase H is an endonuclease that cleaves the RNA strand of an RNA/DNA hybrid in a sequence non-specific manner in the presence of divalent cations. RNase H…
TR6869|c5_g1_i1	9.596305798	3.61E-07	-	-	-	-	-	-	-	-	-	-	-	-	-	-
TR6904|c6_g2_i1	-5.862669523	3.74E-07	Q9FIZ7	4.00E-26	5-oxoprolinase	5-oxoprolinase (ATP-hydrolyzing).	-	-	-	PREDICTED 5-oxoprolinase	2.00E-30	Arecaceae	-	-	-	PLN02666 PLN02666 5-oxoprolinase.]---[pfam02538 Hydantoinase_B Hydantoinase B/oxoprolinase. This family includes N-methylhydaintoinase B which converts hydantoin to N-carbamyl-amino acids and 5-oxoprolinase EC 3.5.2.9 which catalyses the formation of L-glutamate from 5-oxo-L-proline. These enzymes are part of the oxoprolinase family and are related to pfam01968.]---[COG0146 HyuB N-methylhydantoin…
TR7176|c8_g1_i1	9.304907315	3.74E-07	-	-	-	-	-	-	-	-	-	-	-	-	-	-
TR7069|c6_g1_i4	7.365757181	3.82E-07	-	-	-	-	-	-	-	-	-	-	-	-	-	-
TR6570|c11_g5_i2	-5.474929449	3.82E-07	-	-	-	-	-	-	-	Uncharacterized protein	9.00E-22	Thalassiosira oceanica	-	-	-	-
TR6287|c14_g1_i1	9.611615998	3.83E-07	-	-	-	-	-	-	-	-	-	-	-	-	-	-
TR6864|c4_g1_i1	-9.724742391	3.93E-07	-	-	-	-	-	-	-	-	-	-	-	-	-	-
TR7112|c3_g1_i3	-4.851389901	3.96E-07	P38529	4.00E-12	Heat shock factor protein 1	-	-	-	-	Uncharacterized protein	2.00E-12	Astyanax mexicanus	response to heat]---[transcription, DNA-dependent	sequence-specific DNA binding]---[sequence-specific DNA binding transcription factor activity	nucleus	pfam00447 HSF_DNA-bind HSF-type DNA-binding. ]---[smart00415 HSF heat shock factor. ]---[COG5169 HSF1 Heat shock transcription factor Transcription .
TR6893|c14_g1_i1	9.102730622	3.98E-07	-	-	-	-	-	-	-	-	-	-	-	-	-	-
TR6862|c0_g1_i1	-9.642544889	4.01E-07	-	-	-	-	-	-	-	-	-	-	-	-	-	PTZ00368 PTZ00368 universal minicircle sequence binding protein (UMSBP) Provisional.]---[COG5082 AIR1 Arginine methyltransferase-interacting protein contains RING Zn-finger Posttranslational modification protein turnover chaperones / Intracellular trafficking and secretion .
TR6151|c14_g1_i1	9.047936606	4.06E-07	-	-	-	-	-	-	-	-	-	-	-	-	-	-
TR6962|c16_g1_i1	-10.83956405	4.34E-07	P10978	6.00E-15	Retrovirus-related Pol polyprotein from transposon TNT 1-94	RNA-directed DNA polymerase.	-	-	-	Gag-pol polyprotein	3.00E-69	Phaeodactylum tricornutum	DNA integration	nucleic acid binding]---[zinc ion binding	-	pfam00665 rve Integrase core domain. Integrase mediates integration of a DNA copy of the viral genome into the host chromosome. Integrase is composed of three domains. The amino-terminal domain is a zinc binding domain pfam02022. This domain is the central catalytic domain. The carboxyl terminal domain that is a non-specific DNA binding domain pfam00552. The catalytic domain acts as an endonuclea…
TR6931|c6_g1_i1	-9.261262993	4.46E-07	-	-	-	-	-	-	-	Uncharacterized protein (Fragment)	4.00E-39	Thalassiosira oceanica	-	-	-	cd09272 RNase_HI_RT_Ty1 Ty1/Copia family of RNase HI in long-term repeat retroelements. Ribonuclease H (RNase H) enzymes are divided into two major families Type 1 and Type 2 based on amino acid sequence similarities and biochemical properties. RNase H is an endonuclease that cleaves the RNA strand of an RNA/DNA hybrid in a sequence non-specific manner in the presence of divalent cations. RNase H…
TR6360|c0_g2_i1	-4.919197023	4.47E-07	-	-	-	-	-	-	-	-	-	-	-	-	-	-
TR7012|c6_g2_i2	-5.193474938	4.50E-07	-	-	-	-	-	-	-	Uncharacterized protein	1.00E-13	Thalassiosira oceanica	-	-	-	cd09272 RNase_HI_RT_Ty1 Ty1/Copia family of RNase HI in long-term repeat retroelements. Ribonuclease H (RNase H) enzymes are divided into two major families Type 1 and Type 2 based on amino acid sequence similarities and biochemical properties. RNase H is an endonuclease that cleaves the RNA strand of an RNA/DNA hybrid in a sequence non-specific manner in the presence of divalent cations. RNase H…
TR6962|c18_g1_i1	-9.579288694	4.53E-07	-	-	-	-	-	-	-	-	-	-	-	-	-	-
TR6803|c2_g1_i1	5.350478177	4.53E-07	Q9ESF4	1.00E-06	Protein lifeguard 1	-	-	-	-	Predicted protein	4.00E-21	Phaeodactylum tricornutum (strain CCAP 1055/1)	-	-	integral to membrane	cd10428 LFG_like Proteins similar to and including lifeguard (LFG) a putative regulator of apoptosis. Lifeguard (LFG) inhibits Fas-mediated apoptosis and interacts with the death receptor FasR/CD95/Apo1. LFG has been shown to interact with Bax and is supposed to be integral to cellular membranes such as the ER. A close homolog PP1201 or RECS1 appears located in the Golgi compartment and also inte…
TR6527|c0_g1_i1	-7.015335755	4.73E-07	-	-	-	-	-	-	-	-	-	-	-	-	-	-
TR6991|c4_g1_i4	-5.959781371	4.74E-07	P9WQ49	2.00E-37	Putative fatty-acid--CoA ligase FadD21	-	-	-	-	Uncharacterized protein (Fragment)	8.00E-116	Thalassiosira oceanica	-	-	-	cd05931 FAAL Fatty acyl-AMP ligase (FAAL). FAAL belongs to the class I adenylate forming enzyme family and is homologous to fatty acyl-coenzyme A (CoA) ligases (FACLs). However FAALs produce only the acyl adenylate and are unable to perform the thioester-forming reaction while FACLs perform a two-step catalytic reaction AMP ligation followed by CoA ligation using ATP and CoA as cofactors. FAALs h…
TR7435|c0_g1_i1	-6.996764636	4.84E-07	-	-	-	-	-	-	-	-	-	-	-	-	-	-
TR1288|c0_g1_i1	8.919280361	4.86E-07	-	-	-	-	-	-	-	-	-	-	-	-	-	-
TR6941|c6_g1_i2	4.33232396	4.94E-07	-	-	-	-	-	-	-	-	-	-	-	-	-	-
TR6663|c5_g1_i1	-9.541419726	5.00E-07	-	-	-	-	-	-	-	-	-	-	-	-	-	-
TR6787|c8_g1_i1	9.897384338	5.02E-07	-	-	-	-	-	-	-	-	-	-	-	-	-	-
TR7168|c8_g1_i5	-9.599905946	5.03E-07	-	-	-	-	-	-	-	-	-	-	-	-	-	-
TR6456|c4_g1_i1	-6.633960453	5.07E-07	-	-	-	-	-	-	-	-	-	-	-	-	-	-
TR6977|c6_g2_i2	-4.330328677	5.14E-07	-	-	-	-	-	-	-	Endoplasmic reticulum oxidoreductin 1	7.00E-26	Ophiocordyceps sinensis (strain Co18 / CGMCC 3.14243)	-	oxidoreductase activity, acting on a sulfur group of donors, disulfide as acceptor]---[protein disulfide isomerase activity	endoplasmic reticulum	-
TR7011|c4_g1_i1	-5.152998696	5.32E-07	-	-	-	-	-	-	-	-	-	-	-	-	-	-
TR7097|c9_g2_i1	8.032370271	5.35E-07	-	-	-	-	-	-	-	-	-	-	-	-	-	-
TR7132|c3_g3_i1	8.280428693	5.36E-07	-	-	-	-	-	-	-	Gag protein	9.00E-21	Phaeodactylum tricornutum	-	-	-	-
TR1619|c0_g1_i1	-10.08840848	5.42E-07	-	-	-	-	-	-	-	-	-	-	-	-	-	-
TR7173|c3_g2_i1	-5.961578868	5.44E-07	-	-	-	-	-	-	-	-	-	-	-	-	-	-
TR2699|c1_g1_i1	7.62924813	5.52E-07	-	-	-	-	-	-	-	-	-	-	-	-	-	-
TR6664|c5_g2_i1	-6.552974318	5.55E-07	-	-	-	-	-	-	-	Rapid-growth-like protein 25 (Fragment)	2.00E-35	Skeletonema costatum	DNA integration	nucleic acid binding	-	pfam00665 rve Integrase core domain. Integrase mediates integration of a DNA copy of the viral genome into the host chromosome. Integrase is composed of three domains. The amino-terminal domain is a zinc binding domain pfam02022. This domain is the central catalytic domain. The carboxyl terminal domain that is a non-specific DNA binding domain pfam00552. The catalytic domain acts as an endonuclea…
TR7018|c6_g1_i1	-8.221375184	5.60E-07	-	-	-	-	-	-	-	-	-	-	-	-	-	-
TR6864|c7_g3_i1	-9.372947355	5.60E-07	-	-	-	-	-	-	-	-	-	-	-	-	-	-
TR169|c0_g1_i1	-6.186408046	5.60E-07	-	-	-	-	-	-	-	-	-	-	-	-	-	-
TR6388|c7_g1_i1	-9.731350634	5.63E-07	Q5SV80	2.00E-07	Unconventional myosin-XIX	-	-	-	-	Myosin G	1.00E-12	Phaeodactylum tricornutum	-	ATP binding]---[motor activity	myosin complex	cd14903 MYSc_Myo42 class XLII myosin motor domain. The class XLII myosins are comprised of Stramenopiles. Not much is known about this myosin class. The catalytic (head) domain has ATPase activity and belongs to the larger group of P-loop NTPases. Myosins are actin-dependent molecular motors that play important roles in muscle contraction cell motility and organelle transport. The head domain is …
TR951|c1_g1_i1	11.82422796	5.63E-07	-	-	-	-	-	-	-	-	-	-	-	-	-	-
TR6797|c8_g1_i2	4.969938064	5.71E-07	Q6YRM6	3.00E-08	UPF0392 protein Os08g0121900	-	-	-	-	Uncharacterized protein (Fragment)	3.00E-42	Thalassiosira oceanica	-	-	-	pfam01697 Glyco_transf_92 Glycosyltransferase family 92. Members of this family act as galactosyltransferases belonging to glycosyltransferase family 92. The aligned region contains several conserved cysteine residues and several charged residues that may be catalytic residues. This is supported by the inclusion of this family in the GT-A glycosyl transferase superfamily.]---[pfam13704 Glyco_tran…
TR5420|c4_g1_i1	-6.189505313	5.71E-07	-	-	-	-	-	-	-	-	-	-	-	-	-	-
TR5949|c9_g2_i1	-6.159576343	5.71E-07	Q9I926	2.00E-09	Fucolectin-6	-	-	-	-	Putative uncharacterized protein	2.00E-30	Branchiostoma floridae	-	calcium ion binding]---[glycolipid binding]---[glycolipid transporter activity	cytoplasm	smart00607 FTP eel-Fucolectin Tachylectin-4 Pentaxrin-1 Domain. ]---[pfam00754 F5_F8_type_C F5/8 type C domain. This domain is also known as the discoidin (DS) domain family.
TR6155|c1_g1_i3	5.60388766	5.79E-07	-	-	-	-	-	-	-	-	-	-	-	-	-	-
TR7134|c0_g1_i1	10.83854289	5.80E-07	-	-	-	-	-	-	-	-	-	-	-	-	-	-
TR6203|c3_g1_i1	11.16168217	6.07E-07	-	-	-	-	-	-	-	-	-	-	-	-	-	-
TR6983|c15_g2_i1	6.49703427	6.13E-07	-	-	-	-	-	-	-	-	-	-	-	-	-	-
TR5153|c0_g1_i1	-8.808974506	6.24E-07	-	-	-	-	-	-	-	-	-	-	-	-	-	-
TR6941|c2_g1_i1	-4.911217811	6.24E-07	-	-	-	-	-	-	-	Uncharacterized protein	5.00E-24	Thalassiosira pseudonana	-	-	-	-
TR7096|c15_g1_i1	-10.1496264	6.25E-07	-	-	-	-	-	-	-	Uncharacterized protein (Fragment)	2.00E-09	Tyto alba	-	-	-	-
TR7002|c4_g1_i2	9.121493159	6.30E-07	-	-	-	-	-	-	-	-	-	-	-	-	-	-
TR7064|c5_g1_i1	9.274050875	6.39E-07	-	-	-	-	-	-	-	-	-	-	-	-	-	-
TR7613|c0_g1_i1	-8.839535696	6.57E-07	P46825	2.00E-10	Kinesin light chain	-	-	-	-	Putative uncharacterized protein (Fragment)	5.00E-17	Trichoplax adhaerens	-	microtubule motor activity	kinesin complex	pfam13424 TPR_12 Tetratricopeptide repeat. ]---[sd00006 TPR Tetratricopeptide repeat. The Tetratricopeptide repeat (TPR) typically contains 34 amino acids and is found in a variety of organisms including bacteria cyanobacteria yeast fungi plants and humans. It is present in a variety of proteins including those involved in chaperone cell-cycle transcription and protein transport complexes. The nu…
TR3604|c0_g1_i1	-8.912584817	6.66E-07	-	-	-	-	-	-	-	-	-	-	-	-	-	-
TR6466|c0_g1_i1	-10.01058321	6.77E-07	-	-	-	-	-	-	-	-	-	-	-	-	-	-
TR6600|c5_g1_i1	-7.20037903	7.04E-07	-	-	-	-	-	-	-	-	-	-	-	-	-	-
TR7603|c0_g1_i1	9.118432156	7.08E-07	-	-	-	-	-	-	-	-	-	-	-	-	-	-
TR7020|c9_g2_i1	-10.83107202	7.14E-07	-	-	-	-	-	-	-	-	-	-	-	-	-	-
TR2178|c0_g1_i1	6.128454018	7.34E-07	Q8LES0	2.00E-06	CMP-sialic acid transporter 5	-	-	-	-	Uncharacterized protein (Fragment)	1.00E-18	Thalassiosira oceanica	-	sugar:hydrogen symporter activity	Golgi membrane]---[integral to membrane	-
TR6946|c6_g2_i3	-4.242327839	7.34E-07	-	-	-	-	-	-	-	-	-	-	-	-	-	-
TR6773|c0_g2_i1	9.050308386	7.37E-07	-	-	-	-	-	-	-	-	-	-	-	-	-	-
TR7134|c4_g2_i1	-8.819092691	7.42E-07	-	-	-	-	-	-	-	-	-	-	-	-	-	-
TR6793|c1_g1_i1	9.069851232	7.48E-07	-	-	-	-	-	-	-	-	-	-	-	-	-	-
TR7003|c2_g1_i1	-6.804462681	7.51E-07	-	-	-	-	-	-	-	-	-	-	-	-	-	-
TR7118|c13_g1_i1	7.425605275	7.76E-07	-	-	-	-	-	-	-	Putative uncharacterized protein	6.00E-14	Daphnia pulex	-	-	-	-
TR6836|c2_g1_i1	-8.325256542	7.90E-07	-	-	-	-	-	-	-	-	-	-	-	-	-	-
TR1076|c0_g1_i1	-9.102204505	7.91E-07	-	-	-	-	-	-	-	Predicted protein	3.00E-14	Phaeodactylum tricornutum (strain CCAP 1055/1)	-	calcium ion binding	-	-
TR7075|c4_g1_i1	-12.64686984	7.91E-07	-	-	-	-	-	-	-	-	-	-	-	-	-	-
TR7065|c3_g1_i3	-7.068011938	8.19E-07	-	-	-	-	-	-	-	Glycosyl transferase 2 family protein (Fragment)	9.00E-06	Lyngbya aestuarii	-	transferase activity	-	-
TR163|c0_g2_i1	-10.08793584	8.28E-07	-	-	-	-	-	-	-	-	-	-	-	-	-	-
TR7041|c1_g2_i1	-5.138217554	8.29E-07	-	-	-	-	-	-	-	Predicted protein	2.00E-38	Phaeodactylum tricornutum (strain CCAP 1055/1)	-	-	-	pfam05050 Methyltransf_21 Methyltransferase FkbM domain. This family has members from bacteria to human and appears to be a methyltransferase.
TR778|c0_g1_i1	6.036648486	8.39E-07	-	-	-	-	-	-	-	-	-	-	-	-	-	-
TR6425|c1_g1_i1	7.251719517	8.39E-07	-	-	-	-	-	-	-	-	-	-	-	-	-	-
TR5924|c0_g2_i1	-6.503355401	8.40E-07	P04146	1.00E-14	Copia protein	-	-	-	-	Pol protein	3.00E-80	Phaeodactylum tricornutum	-	nucleic acid binding	-	cd09272 RNase_HI_RT_Ty1 Ty1/Copia family of RNase HI in long-term repeat retroelements. Ribonuclease H (RNase H) enzymes are divided into two major families Type 1 and Type 2 based on amino acid sequence similarities and biochemical properties. RNase H is an endonuclease that cleaves the RNA strand of an RNA/DNA hybrid in a sequence non-specific manner in the presence of divalent cations. RNase H…
TR7186|c5_g2_i1	-6.515312255	8.58E-07	-	-	-	-	-	-	-	-	-	-	-	-	-	-
TR7069|c6_g1_i5	5.719776543	8.58E-07	-	-	-	-	-	-	-	-	-	-	-	-	-	-
TR5215|c0_g1_i1	7.637914657	8.61E-07	-	-	-	-	-	-	-	-	-	-	-	-	-	-
TR6340|c4_g1_i1	9.803941659	8.62E-07	-	-	-	-	-	-	-	-	-	-	-	-	-	-
TR6350|c0_g1_i2	-4.289053227	8.72E-07	-	-	-	-	-	-	-	-	-	-	-	-	-	-
TR6569|c0_g2_i1	9.241619399	8.96E-07	-	-	-	-	-	-	-	Uncharacterized protein (Fragment)	4.00E-11	Thalassiosira oceanica	-	-	-	-
TR7153|c5_g1_i3	-9.099362769	9.17E-07	-	-	-	-	-	-	-	-	-	-	-	-	-	-
TR6062|c8_g2_i3	5.467925852	9.23E-07	P82151	3.00E-12	Lectin L6	-	-	-	-	Tachylectin-like protein	3.00E-12	Hydractinia echinata	defense response to bacterium	carbohydrate binding]---[metal ion binding	transport vesicle	smart00706 TECPR Beta propeller repeats in Physarum polycephalum tectonins Limulus lectin L-6 and animal hypothetical proteins.
TR6357|c4_g1_i1	5.362300941	9.55E-07	-	-	-	-	-	-	-	-	-	-	-	-	-	-
TR1806|c0_g1_i1	7.617282367	1.01E-06	-	-	-	-	-	-	-	-	-	-	-	-	-	-
TR7196|c0_g1_i1	-8.926188659	1.02E-06	-	-	-	-	-	-	-	-	-	-	-	-	-	-
TR6672|c8_g1_i6	-4.045833185	1.03E-06	-	-	-	-	-	-	-	Sulfotransferase	1.00E-09	Ostreococcus tauri	-	sulfotransferase activity	integral to membrane	pfam03567 Sulfotransfer_2 Sulfotransferase family. This family includes a variety of sulfotransferase enzymes. Chondroitin 6-sulfotransferase catalyses the transfer of sulfate to position 6 of the N-acetylgalactosamine residue of chondroitin. This family also includes Heparan sulfate 2-O-sulfotransferase (HS2ST) and Heparan sulfate 6-sulfotransferase (HS6ST). Heparan sulfate (HS) is a co-receptor…
TR2161|c1_g1_i1	-8.899357198	1.03E-06	-	-	-	-	-	-	-	-	-	-	-	-	-	-
TR7188|c8_g1_i4	-5.544876133	1.05E-06	-	-	-	-	-	-	-	-	-	-	-	-	-	-
TR7452|c0_g1_i1	-8.921999665	1.05E-06	-	-	-	-	-	-	-	-	-	-	-	-	-	-
TR2888|c0_g1_i1	-6.060080665	1.09E-06	-	-	-	-	-	-	-	Putative uncharacterized protein	7.00E-20	Aureococcus anophagefferens	-	-	-	cd04216 Phytocyanin Phytocyanins are plant blue or type I copper proteins. Phytocyanins are plant blue or type I copper proteins. They are involved in electron transfer reactions with the Cu center transitioning between the oxidized Cu(II) form and the reduced Cu(I) form. Phytocyanins are classified into four groups stellacyanin plantacyanin uclacyanin and early nodulin groups. Stellacyanin appea…
TR7186|c4_g1_i2	-5.051021923	1.10E-06	-	-	-	-	-	-	-	LRR receptor-like kinase family protein	3.00E-07	Medicago truncatula	response to molecule of bacterial origin]---[signal transduction]---[stamen development]---[stomatal complex morphogenesis	ATP binding]---[protein kinase activity	-	PLN00113 PLN00113 leucine-rich repeat receptor-like protein kinase Provisional.
TR3422|c1_g1_i1	9.190056407	1.11E-06	-	-	-	-	-	-	-	Uncharacterized protein	2.00E-08	Phytophthora parasitica P1569	-	-	-	-
TR6853|c7_g2_i4	-6.45832947	1.11E-06	-	-	-	-	-	-	-	-	-	-	-	-	-	-
TR6527|c12_g1_i1	-8.749341257	1.11E-06	-	-	-	-	-	-	-	-	-	-	-	-	-	-
TR6488|c0_g1_i1	-8.526863454	1.12E-06	-	-	-	-	-	-	-	-	-	-	-	-	-	cd09272 RNase_HI_RT_Ty1 Ty1/Copia family of RNase HI in long-term repeat retroelements. Ribonuclease H (RNase H) enzymes are divided into two major families Type 1 and Type 2 based on amino acid sequence similarities and biochemical properties. RNase H is an endonuclease that cleaves the RNA strand of an RNA/DNA hybrid in a sequence non-specific manner in the presence of divalent cations. RNase H…
TR7059|c10_g1_i1	5.305347293	1.13E-06	-	-	-	-	-	-	-	-	-	-	-	-	-	-
TR6429|c1_g1_i2	4.999207964	1.14E-06	-	-	-	-	-	-	-	-	-	-	-	-	-	-
TR6869|c11_g1_i1	-4.116793986	1.16E-06	-	-	-	-	-	-	-	Uncharacterized protein (Fragment)	1.00E-13	Thalassiosira oceanica	-	-	-	-
TR6354|c3_g1_i9	-4.481989752	1.16E-06	-	-	-	-	-	-	-	-	-	-	-	-	-	-
TR6927|c3_g1_i1	9.307273735	1.16E-06	-	-	-	-	-	-	-	-	-	-	-	-	-	-
TR6935|c8_g3_i6	-5.46152804	1.17E-06	-	-	-	-	-	-	-	-	-	-	-	-	-	-
TR1025|c0_g1_i1	4.846133227	1.19E-06	-	-	-	-	-	-	-	-	-	-	-	-	-	-
TR784|c0_g1_i1	-8.427597747	1.22E-06	-	-	-	-	-	-	-	-	-	-	-	-	-	-
TR6787|c4_g1_i1	-8.85482899	1.25E-06	-	-	-	-	-	-	-	-	-	-	-	-	-	-
TR6631|c5_g2_i1	-8.381153068	1.34E-06	-	-	-	-	-	-	-	-	-	-	-	-	-	-
TR5925|c9_g3_i1	-9.641203084	1.35E-06	-	-	-	-	-	-	-	-	-	-	-	-	-	-
TR7092|c10_g5_i1	-7.739995301	1.36E-06	P04146	1.00E-08	Copia protein	-	-	-	-	Uncharacterized protein (Fragment)	2.00E-53	Thalassiosira oceanica	-	-	-	pfam07727 RVT_2 Reverse transcriptase (RNA-dependent DNA polymerase). A reverse transcriptase gene is usually indicative of a mobile element such as a retrotransposon or retrovirus. Reverse transcriptases occur in a variety of mobile elements including retrotransposons retroviruses group II introns bacterial msDNAs hepadnaviruses and caulimoviruses. This Pfam entry includes reverse transcriptases…
TR3625|c0_g2_i1	-7.506291965	1.36E-06	-	-	-	-	-	-	-	Putative uncharacterized protein	9.00E-73	Aureococcus anophagefferens	-	-	-	-
TR6645|c5_g1_i1	-9.628304703	1.37E-06	-	-	-	-	-	-	-	-	-	-	-	-	-	pfam07727 RVT_2 Reverse transcriptase (RNA-dependent DNA polymerase). A reverse transcriptase gene is usually indicative of a mobile element such as a retrotransposon or retrovirus. Reverse transcriptases occur in a variety of mobile elements including retrotransposons retroviruses group II introns bacterial msDNAs hepadnaviruses and caulimoviruses. This Pfam entry includes reverse transcriptases…
TR4148|c1_g1_i1	8.740208088	1.39E-06	-	-	-	-	-	-	-	-	-	-	-	-	-	-
TR6988|c4_g1_i1	5.771310034	1.42E-06	-	-	-	-	-	-	-	-	-	-	-	-	-	-
TR6857|c1_g3_i1	4.739286138	1.42E-06	-	-	-	-	-	-	-	-	-	-	-	-	-	-
TR6650|c6_g1_i1	9.185870909	1.43E-06	-	-	-	-	-	-	-	-	-	-	-	-	-	-
TR6952|c6_g2_i1	-9.112038527	1.43E-06	-	-	-	-	-	-	-	-	-	-	-	-	-	-
TR6202|c2_g2_i1	-8.537566314	1.45E-06	-	-	-	-	-	-	-	-	-	-	-	-	-	-
TR6896|c1_g2_i1	-8.840124996	1.45E-06	-	-	-	-	-	-	-	-	-	-	-	-	-	-
TR7072|c0_g1_i1	8.916212465	1.47E-06	-	-	-	-	-	-	-	-	-	-	-	-	-	-
TR6995|c0_g1_i1	-10.10602396	1.47E-06	-	-	-	-	-	-	-	-	-	-	-	-	-	-
TR4954|c0_g1_i1	6.308847365	1.47E-06	-	-	-	-	-	-	-	-	-	-	-	-	-	-
TR5465|c4_g1_i1	-6.676672888	1.47E-06	-	-	-	-	-	-	-	-	-	-	-	-	-	-
TR861|c0_g1_i1	7.843690802	1.49E-06	-	-	-	-	-	-	-	-	-	-	-	-	-	-
TR1193|c0_g1_i1	-4.385100447	1.50E-06	-	-	-	-	-	-	-	Uncharacterized protein	1.00E-139	Thalassiosira oceanica	-	voltage-gated chloride channel activity	membrane	cd00400 Voltage_gated_ClC CLC voltage-gated chloride channel. The ClC chloride channels catalyse the selective flow of Cl- ions across cell membranes thereby regulating electrical excitation in skeletal muscle and the flow of salt and water across epithelial barriers. This domain is found in the halogen ions (Cl- Br- and I-) transport proteins of the ClC family. The ClC channels are found in all …
TR5490|c11_g1_i1	-8.165973164	1.51E-06	-	-	-	-	-	-	-	-	-	-	-	-	-	-
TR6926|c13_g1_i1	8.772895909	1.51E-06	-	-	-	-	-	-	-	-	-	-	-	-	-	-
TR2015|c1_g1_i1	-8.674384471	1.52E-06	-	-	-	-	-	-	-	-	-	-	-	-	-	-
TR7020|c6_g1_i2	-4.994923647	1.52E-06	-	-	-	-	-	-	-	-	-	-	-	-	-	-
TR6644|c4_g1_i2	7.91722917	1.53E-06	-	-	-	-	-	-	-	-	-	-	-	-	-	cd00204 ANK ankyrin repeats ankyrin repeats mediate protein-protein interactions in very diverse families of proteins. The number of ANK repeats in a protein can range from 2 to over 20 (ankyrins for example). ANK repeats may occur in combinations with other types of domains. The structural repeat unit contains two antiparallel helices and a beta-hairpin repeats are stacked in a superhelical arra…
TR6748|c0_g2_i1	-9.490491349	1.53E-06	-	-	-	-	-	-	-	-	-	-	-	-	-	-
TR6837|c3_g1_i2	-6.960279109	1.53E-06	-	-	-	-	-	-	-	-	-	-	-	-	-	-
TR7175|c5_g1_i1	4.834192059	1.57E-06	-	-	-	-	-	-	-	hypothetical protein	5.00E-15	Ruegeria halocynthiae	-	-	-	pfam05990 DUF900 Alpha/beta hydrolase of unknown function (DUF900). This family consists of several hypothetical proteins of unknown function mostly found in Rhizobium species. Members of this family have an alpha/beta hydrolase fold.
TR7199|c18_g1_i1	-6.60054037	1.61E-06	-	-	-	-	-	-	-	-	-	-	-	-	-	-
TR6258|c2_g1_i1	5.766048854	1.61E-06	-	-	-	-	-	-	-	-	-	-	-	-	-	-
TR7064|c7_g1_i1	9.195216105	1.64E-06	-	-	-	-	-	-	-	Uncharacterized protein (Fragment)	3.00E-08	Thalassiosira oceanica	-	-	-	cd09272 RNase_HI_RT_Ty1 Ty1/Copia family of RNase HI in long-term repeat retroelements. Ribonuclease H (RNase H) enzymes are divided into two major families Type 1 and Type 2 based on amino acid sequence similarities and biochemical properties. RNase H is an endonuclease that cleaves the RNA strand of an RNA/DNA hybrid in a sequence non-specific manner in the presence of divalent cations. RNase H…
TR824|c0_g1_i1	8.868684447	1.66E-06	-	-	-	-	-	-	-	-	-	-	-	-	-	-
TR7160|c16_g1_i1	6.518880821	1.66E-06	-	-	-	-	-	-	-	-	-	-	-	-	-	-
TR6285|c7_g1_i1	-8.48030734	1.67E-06	-	-	-	-	-	-	-	-	-	-	-	-	-	-
TR6700|c7_g3_i2	5.890255179	1.69E-06	-	-	-	-	-	-	-	-	-	-	-	-	-	-
TR4974|c2_g1_i1	-6.678624579	1.71E-06	-	-	-	-	-	-	-	-	-	-	-	-	-	-
TR5305|c8_g1_i2	-6.334041017	1.71E-06	-	-	-	-	-	-	-	-	-	-	-	-	-	-
TR7134|c4_g2_i2	-8.557463507	1.73E-06	-	-	-	-	-	-	-	-	-	-	-	-	-	-
TR6151|c13_g1_i1	-5.128633855	1.75E-06	-	-	-	-	-	-	-	-	-	-	-	-	-	-
TR6432|c3_g1_i1	-5.407056083	1.75E-06	-	-	-	-	-	-	-	-	-	-	-	-	-	-
TR7540|c0_g1_i1	8.435652157	1.78E-06	-	-	-	-	-	-	-	-	-	-	-	-	-	-
TR5749|c7_g1_i1	-7.141759577	1.82E-06	-	-	-	-	-	-	-	-	-	-	-	-	-	-
TR6002|c17_g1_i1	-9.472977613	1.82E-06	-	-	-	-	-	-	-	-	-	-	-	-	-	-
TR6967|c10_g1_i1	8.186636322	1.84E-06	-	-	-	-	-	-	-	-	-	-	-	-	-	-
TR444|c0_g1_i1	-6.23304097	1.85E-06	-	-	-	-	-	-	-	-	-	-	-	-	-	-
TR6750|c13_g1_i1	8.583162037	1.89E-06	-	-	-	-	-	-	-	-	-	-	-	-	-	-
TR6997|c10_g1_i1	-4.136790206	1.90E-06	P77296	3.00E-18	Uncharacterized protein YbeT	-	-	-	-	hypothetical protein	9.00E-33	Haemophilus influenzae	-	-	-	sd00010 SLR Sel1-like repeat. Sel1-like repeats (SLRs) share similar alpha-helical conformations with Tetratricopeptide repeats (TPRs) but with different consensus sequence lengths and superhelical topologies. SLRs contain 36 to 44 amino acids and are present in bacteria and eukaryotes but not in archaea. SLR proteins are involved in a variety of functions and many serve as adaptor proteins for t…
TR7168|c10_g1_i1	-9.700639254	1.90E-06	-	-	-	-	-	-	-	-	-	-	-	-	-	-
TR5862|c2_g1_i2	-4.153244228	1.95E-06	-	-	-	-	-	-	-	-	-	-	-	-	-	-
TR6864|c16_g1_i1	-8.651661538	1.95E-06	-	-	-	-	-	-	-	-	-	-	-	-	-	-
TR6892|c10_g1_i1	-3.767540756	1.96E-06	-	-	-	-	-	-	-	-	-	-	-	-	-	-
TR6999|c7_g1_i9	-4.720624635	1.96E-06	-	-	-	-	-	-	-	Uncharacterized protein	2.00E-15	Thalassiosira oceanica	-	-	-	-
TR2377|c1_g1_i1	7.617992392	1.96E-06	-	-	-	-	-	-	-	-	-	-	-	-	-	-
TR6543|c7_g3_i1	7.366283956	1.96E-06	-	-	-	-	-	-	-	-	-	-	-	-	-	-
TR6425|c7_g1_i3	-7.853062158	1.99E-06	Q9M0G7	2.00E-06	Leucine-rich repeat receptor-like protein kinase PXL2	Non-specific serine/threonine protein kinase.	-	-	-	Uncharacterized protein (Fragment)	3.00E-09	Emiliania huxleyi CCMP1516	-	-	-	PLN00113 PLN00113 leucine-rich repeat receptor-like protein kinase Provisional.]---[sd00033 LRR_RI leucine-rich repeats ribonuclease inhibitor (RI)-like subfamily. A leucine-rich repeat (LRR) is a structural protein motif of 20-30 amino acids that is unusually rich in the hydrophobic amino acid leucine. The conserved eleven-residue sequence motif (LxxLxLxxN/CxL) within the LRRs corresponds to the…
TR6829|c5_g2_i1	5.737241619	1.99E-06	-	-	-	-	-	-	-	-	-	-	-	-	-	-
TR52|c0_g1_i1	5.613722829	1.99E-06	-	-	-	-	-	-	-	Uncharacterized protein	2.00E-08	Thalassiosira oceanica	-	-	-	-
TR6792|c5_g3_i1	-8.935903817	2.01E-06	-	-	-	-	-	-	-	-	-	-	-	-	-	-
TR7070|c9_g1_i12	4.815816664	2.02E-06	Q9SFB8	5.00E-10	Phosphatidylinositol 4-phosphate 5-kinase 6	1-phosphatidylinositol-4-phosphate 5-kinase.	-	-	-	Fbox and MORN domain containing protein	3.00E-12	Acanthamoeba castellanii str. Neff	-	-	-	PLN03185 PLN03185 phosphatidylinositol phosphate kinase Provisional.
TR6307|c0_g1_i1	-5.051552547	2.02E-06	-	-	-	-	-	-	-	-	-	-	-	-	-	-
TR6300|c1_g1_i1	-4.775585043	2.03E-06	-	-	-	-	-	-	-	Uncharacterized protein	1.00E-34	Thalassiosira pseudonana	-	-	-	-
TR7558|c0_g1_i1	6.41870631	2.03E-06	-	-	-	-	-	-	-	-	-	-	-	-	-	-
TR6892|c10_g1_i5	-3.775974787	2.04E-06	-	-	-	-	-	-	-	-	-	-	-	-	-	-
TR6999|c7_g1_i10	-6.121018099	2.07E-06	-	-	-	-	-	-	-	Uncharacterized protein (Fragment)	6.00E-20	Thalassiosira oceanica	-	-	-	-
TR7132|c8_g5_i2	4.623595285	2.10E-06	-	-	-	-	-	-	-	-	-	-	-	-	-	-
TR7090|c15_g1_i1	-9.042508955	2.21E-06	-	-	-	-	-	-	-	-	-	-	-	-	-	-
TR6926|c8_g1_i6	4.839989462	2.32E-06	-	-	-	-	-	-	-	-	-	-	-	-	-	-
TR6128|c5_g1_i1	8.863347432	2.32E-06	-	-	-	-	-	-	-	-	-	-	-	-	-	-
TR1746|c0_g1_i1	5.923886436	2.41E-06	-	-	-	-	-	-	-	Uncharacterized protein	1.00E-13	Phytophthora ramorum	-	nucleic acid binding	-	-
TR6703|c0_g1_i4	-10.05750366	2.42E-06	-	-	-	-	-	-	-	-	-	-	-	-	-	-
TR798|c1_g1_i1	-8.20653218	2.44E-06	-	-	-	-	-	-	-	-	-	-	-	-	-	-
TR6368|c8_g1_i9	-8.475475575	2.47E-06	-	-	-	-	-	-	-	Predicted protein	9.00E-19	Phaeodactylum tricornutum (strain CCAP 1055/1)	-	-	-	pfam03154 Atrophin-1 Atrophin-1 family. Atrophin-1 is the protein product of the dentatorubral-pallidoluysian atrophy (DRPLA) gene. DRPLA OMIM 125370 is a progressive neurodegenerative disorder. It is caused by the expansion of a CAG repeat in the DRPLA gene on chromosome 12p. This results in an extended polyglutamine region in atrophin-1 that is thought to confer toxicity to the protein possibly…
TR7165|c11_g3_i1	9.352845571	2.49E-06	-	-	-	-	-	-	-	-	-	-	-	-	-	-
TR7012|c6_g1_i1	-6.471263569	2.50E-06	P10978	4.00E-15	Retrovirus-related Pol polyprotein from transposon TNT 1-94	RNA-directed DNA polymerase.	-	-	-	Uncharacterized protein	9.00E-60	Thalassiosira oceanica	-	-	-	cd09272 RNase_HI_RT_Ty1 Ty1/Copia family of RNase HI in long-term repeat retroelements. Ribonuclease H (RNase H) enzymes are divided into two major families Type 1 and Type 2 based on amino acid sequence similarities and biochemical properties. RNase H is an endonuclease that cleaves the RNA strand of an RNA/DNA hybrid in a sequence non-specific manner in the presence of divalent cations. RNase H…
TR6467|c8_g2_i1	-4.227185008	2.51E-06	-	-	-	-	-	-	-	-	-	-	-	-	-	-
TR7125|c8_g4_i1	10.15488819	2.59E-06	-	-	-	-	-	-	-	Predicted protein	7.00E-06	Phaeodactylum tricornutum (strain CCAP 1055/1)	-	ATP binding]---[ATPase activity	-	-
TR6543|c4_g2_i1	-10.52601637	2.60E-06	-	-	-	-	-	-	-	-	-	-	-	-	-	-
TR7306|c0_g1_i1	-8.315253474	2.65E-06	-	-	-	-	-	-	-	-	-	-	-	-	-	-
TR6003|c3_g1_i1	9.03615106	2.67E-06	-	-	-	-	-	-	-	-	-	-	-	-	-	-
TR7372|c0_g1_i1	9.989539629	2.70E-06	-	-	-	-	-	-	-	-	-	-	-	-	-	-
TR6665|c3_g1_i1	7.950918205	2.77E-06	-	-	-	-	-	-	-	-	-	-	-	-	-	-
TR6941|c9_g1_i1	9.088764811	2.80E-06	-	-	-	-	-	-	-	-	-	-	-	-	-	-
TR7152|c8_g1_i7	-5.38468889	2.80E-06	-	-	-	-	-	-	-	-	-	-	-	-	-	-
TR6853|c6_g1_i1	6.051620666	2.82E-06	-	-	-	-	-	-	-	Uncharacterized protein (Fragment)	9.00E-25	Thalassiosira oceanica	-	-	-	-
TR6106|c2_g1_i1	-11.48995997	2.82E-06	-	-	-	-	-	-	-	-	-	-	-	-	-	-
TR7133|c3_g1_i1	-5.183756801	2.83E-06	-	-	-	-	-	-	-	-	-	-	-	-	-	-
TR5172|c0_g1_i1	-4.507925137	2.85E-06	-	-	-	-	-	-	-	Alkaline phosphatase-like protein	0	Teredinibacter	-	-	-	pfam13449 Phytase-like Esterase-like activity of phytase. This is a repeated domain that carries several highly conserved Glu and Asp residues indicating the likelihood that the domain incorporates the enzymic activity of the PLC-like phospho-diesterase part of the proteins.]---[COG3391 COG3391 Uncharacterized conserved protein Function unknown .]---[COG4222 COG4222 Uncharacterized protein conser…
TR6382|c13_g1_i1	9.042637445	2.85E-06	-	-	-	-	-	-	-	-	-	-	-	-	-	-
TR6514|c8_g1_i1	8.547893927	2.86E-06	-	-	-	-	-	-	-	-	-	-	-	-	-	-
TR6477|c3_g1_i1	8.54561387	2.89E-06	-	-	-	-	-	-	-	Uncharacterized protein	4.00E-33	Thalassiosira oceanica	-	nucleic acid binding	-	-
TR6734|c4_g1_i1	-9.005191965	2.89E-06	-	-	-	-	-	-	-	Uncharacterized protein (Fragment)	1.00E-06	Thalassiosira oceanica	-	-	-	-
TR7172|c14_g1_i1	8.7496306	2.93E-06	-	-	-	-	-	-	-	-	-	-	-	-	-	-
TR6923|c15_g1_i1	7.270475322	3.01E-06	-	-	-	-	-	-	-	-	-	-	-	-	-	-
TR6685|c3_g1_i1	10.53516996	3.07E-06	-	-	-	-	-	-	-	-	-	-	-	-	-	-
TR5152|c3_g1_i4	-5.34076346	3.13E-06	Q62724	4.00E-30	DNA replication licensing factor MCM6 (Fragment)	DNA helicase.	-	-	-	Uncharacterized protein (Fragment)	3.00E-35	Thalassiosira oceanica	DNA-dependent DNA replication initiation	ATP binding]---[DNA binding]---[DNA helicase activity	MCM complex]---[nucleus	smart00350 MCM minichromosome maintenance proteins. ]---[pfam00493 MCM MCM2/3/5 family. ]---[COG1241 MCM2 Predicted ATPase involved in replication control Cdc46/Mcm family DNA replication recombination and repair .]---[PTZ00111 PTZ00111 DNA replication licensing factor MCM4 Provisional.
TR7082|c7_g1_i1	-6.421279031	3.18E-06	-	-	-	-	-	-	-	-	-	-	-	-	-	-
TR6868|c1_g1_i1	-9.363680639	3.21E-06	-	-	-	-	-	-	-	-	-	-	-	-	-	-
TR6195|c5_g1_i1	-3.755113587	3.21E-06	-	-	-	-	-	-	-	-	-	-	-	-	-	-
TR5177|c2_g1_i1	-9.748190247	3.21E-06	-	-	-	-	-	-	-	-	-	-	-	-	-	-
TR7029|c7_g1_i1	4.153759734	3.25E-06	-	-	-	-	-	-	-	Pol protein (Fragment)	6.00E-93	Phaeodactylum tricornutum	-	nucleic acid binding	-	cd09272 RNase_HI_RT_Ty1 Ty1/Copia family of RNase HI in long-term repeat retroelements. Ribonuclease H (RNase H) enzymes are divided into two major families Type 1 and Type 2 based on amino acid sequence similarities and biochemical properties. RNase H is an endonuclease that cleaves the RNA strand of an RNA/DNA hybrid in a sequence non-specific manner in the presence of divalent cations. RNase H…
TR7012|c5_g2_i1	-7.696257347	3.31E-06	-	-	-	-	-	-	-	Uncharacterized protein (Fragment)	5.00E-08	Thalassiosira oceanica	-	-	-	-
TR1377|c0_g1_i1	-6.366392064	3.33E-06	-	-	-	-	-	-	-	Predicted protein	8.00E-18	Phaeodactylum tricornutum (strain CCAP 1055/1)	DNA integration	nucleic acid binding	-	-
TR7064|c9_g2_i2	-6.806699017	3.36E-06	-	-	-	-	-	-	-	-	-	-	-	-	-	-
TR6551|c1_g1_i4	-4.438463563	3.36E-06	-	-	-	-	-	-	-	-	-	-	-	-	-	-
TR7526|c0_g1_i1	9.021253519	3.39E-06	-	-	-	-	-	-	-	Gag-pol polyprotein	1.00E-25	Phaeodactylum tricornutum	-	nucleic acid binding	-	-
TR6697|c4_g1_i1	3.736893049	3.42E-06	-	-	-	-	-	-	-	-	-	-	-	-	-	-
TR6409|c0_g1_i1	-8.129459264	3.46E-06	-	-	-	-	-	-	-	-	-	-	-	-	-	-
TR6748|c0_g1_i1	-7.405910266	3.49E-06	-	-	-	-	-	-	-	-	-	-	-	-	-	-
TR2186|c0_g1_i1	-9.309202019	3.62E-06	-	-	-	-	-	-	-	-	-	-	-	-	-	-
TR2136|c0_g1_i1	-8.362281633	3.62E-06	-	-	-	-	-	-	-	-	-	-	-	-	-	-
TR6406|c5_g1_i1	8.736725031	3.63E-06	-	-	-	-	-	-	-	Uncharacterized protein	3.00E-08	Thalassiosira pseudonana	-	carbohydrate binding	-	-
TR6948|c5_g2_i1	-4.115090936	3.73E-06	-	-	-	-	-	-	-	-	-	-	-	-	-	-
TR7042|c0_g1_i1	-11.15506437	3.76E-06	-	-	-	-	-	-	-	-	-	-	-	-	-	-
TR3901|c2_g1_i1	-4.787095585	3.83E-06	-	-	-	-	-	-	-	-	-	-	-	-	-	-
TR7346|c0_g1_i1	-7.385272347	3.88E-06	-	-	-	-	-	-	-	-	-	-	-	-	-	-
TR6414|c0_g1_i2	4.354241572	3.88E-06	-	-	-	-	-	-	-	-	-	-	-	-	-	-
TR6759|c2_g1_i1	-8.457177468	3.88E-06	-	-	-	-	-	-	-	-	-	-	-	-	-	-
TR4827|c1_g1_i1	9.466433471	3.90E-06	-	-	-	-	-	-	-	-	-	-	-	-	-	-
TR6787|c9_g1_i1	8.522018186	3.91E-06	-	-	-	-	-	-	-	Pol protein (Fragment)	4.00E-26	Thalassiosira pseudonana	DNA integration	nucleic acid binding	-	-
TR5779|c0_g1_i5	-6.065248751	4.03E-06	-	-	-	-	-	-	-	-	-	-	-	-	-	-
TR6586|c3_g1_i1	7.473968425	4.13E-06	P10978	5.00E-08	Retrovirus-related Pol polyprotein from transposon TNT 1-94	RNA-directed DNA polymerase.	-	-	-	Uncharacterized protein (Fragment)	5.00E-31	Thalassiosira oceanica	-	-	-	cd09272 RNase_HI_RT_Ty1 Ty1/Copia family of RNase HI in long-term repeat retroelements. Ribonuclease H (RNase H) enzymes are divided into two major families Type 1 and Type 2 based on amino acid sequence similarities and biochemical properties. RNase H is an endonuclease that cleaves the RNA strand of an RNA/DNA hybrid in a sequence non-specific manner in the presence of divalent cations. RNase H…
TR6756|c7_g1_i5	-9.594421851	4.25E-06	-	-	-	-	-	-	-	-	-	-	-	-	-	-
TR7178|c4_g1_i1	-7.222833551	4.29E-06	-	-	-	-	-	-	-	PLAAOx	1.00E-28	Tisochrysis lutea	-	oxidoreductase activity	-	cd00081 Hint Hedgehog/Intein domain found in Hedgehog proteins as well as proteins which contain inteins and undergo protein splicing (e.g. DnaB RIR1-2 GyrA and Pol). In protein splicing an intervening polypeptide sequence - the intein - is excised from a protein and the flanking polypeptide sequences - the exteins - are joined by a peptide bond. In addition to the autocatalytic splicing domain m…
TR7006|c3_g1_i1	-10.25345776	4.33E-06	-	-	-	-	-	-	-	-	-	-	-	-	-	-
TR6636|c0_g1_i4	4.745309088	4.42E-06	-	-	-	-	-	-	-	Uncharacterized protein	2.00E-79	Pythium ultimum DAOM BR144	-	-	-	-
TR6324|c5_g1_i1	-6.058508061	4.45E-06	-	-	-	-	-	-	-	-	-	-	-	-	-	-
TR7153|c0_g2_i1	8.478882784	4.52E-06	-	-	-	-	-	-	-	-	-	-	-	-	-	-
TR6954|c9_g2_i2	-4.949283934	4.54E-06	-	-	-	-	-	-	-	-	-	-	-	-	-	-
TR1724|c0_g1_i1	5.152809556	4.55E-06	-	-	-	-	-	-	-	-	-	-	-	-	-	-
TR5353|c0_g1_i1	-6.912116263	4.58E-06	-	-	-	-	-	-	-	Uncharacterized protein	3.00E-22	Thalassiosira oceanica	DNA integration	nucleic acid binding	-	-
TR7082|c3_g2_i1	-3.694088312	4.69E-06	-	-	-	-	-	-	-	-	-	-	-	-	-	-
TR3274|c0_g1_i2	4.122138491	4.70E-06	-	-	-	-	-	-	-	Predicted protein	4.00E-55	Phaeodactylum tricornutum (strain CCAP 1055/1)	-	-	-	PLN02824 PLN02824 hydrolase alpha/beta fold family protein.
TR6840|c2_g1_i1	8.479612761	4.75E-06	-	-	-	-	-	-	-	Uncharacterized protein (Fragment)	3.00E-12	Thalassiosira oceanica	-	-	-	-
TR6388|c0_g2_i1	-6.37653483	4.79E-06	-	-	-	-	-	-	-	-	-	-	-	-	-	-
TR6467|c13_g1_i1	-8.300467191	4.79E-06	-	-	-	-	-	-	-	-	-	-	-	-	-	-
TR6465|c13_g1_i1	-6.925386747	4.79E-06	-	-	-	-	-	-	-	-	-	-	-	-	-	-
TR7094|c11_g1_i3	4.998024847	4.87E-06	-	-	-	-	-	-	-	-	-	-	-	-	-	-
TR6783|c3_g1_i2	5.197551901	4.90E-06	-	-	-	-	-	-	-	-	-	-	-	-	-	-
TR1831|c1_g2_i1	-6.307692688	5.01E-06	-	-	-	-	-	-	-	-	-	-	-	-	-	-
TR5951|c9_g1_i2	-8.301304147	5.06E-06	-	-	-	-	-	-	-	-	-	-	-	-	-	-
TR4285|c1_g1_i2	4.333010395	5.13E-06	-	-	-	-	-	-	-	-	-	-	-	-	-	-
TR4262|c0_g2_i1	-4.737140266	5.13E-06	-	-	-	-	-	-	-	Uncharacterized protein	3.00E-28	Emiliania huxleyi CCMP1516	-	ATP binding]---[calcium ion binding]---[protein kinase activity	-	-
TR6283|c8_g1_i1	-8.114227304	5.16E-06	-	-	-	-	-	-	-	-	-	-	-	-	-	-
TR7015|c0_g1_i1	-7.914700126	5.22E-06	-	-	-	-	-	-	-	Uncharacterized protein	1.00E-11	Thalassiosira oceanica	-	-	-	-
TR7059|c3_g1_i1	7.36836185	5.28E-06	-	-	-	-	-	-	-	Pol protein (Fragment)	3.00E-14	Thalassiosira pseudonana	-	-	-	-
TR7180|c1_g1_i1	-4.90622665	5.31E-06	Q8BR93	7.00E-10	Putative nuclease HARBI1	-	-	-	-	Uncharacterized protein	6.00E-53	Aphanomyces astaci	-	-	-	pfam13359 DDE_Tnp_4 DDE superfamily endonuclease. This family of proteins are related to pfam00665 and are probably endonucleases of the DDE superfamily. Transposase proteins are necessary for efficient DNA transposition. This domain is a member of the DDE superfamily which contain three carboxylate residues that are believed to be responsible for coordinating metal ions needed for catalysis. The…
TR6756|c7_g1_i11	4.436957999	5.31E-06	-	-	-	-	-	-	-	Uncharacterized protein	1.00E-10	Thalassiosira oceanica	-	-	-	-
TR3626|c0_g1_i1	4.215485569	5.33E-06	P38530	9.00E-11	Heat shock factor protein 2	-	-	-	-	Uncharacterized protein	5.00E-33	Thalassiosira oceanica	-	sequence-specific DNA binding]---[sequence-specific DNA binding transcription factor activity	nucleus	pfam00447 HSF_DNA-bind HSF-type DNA-binding. ]---[COG5169 HSF1 Heat shock transcription factor Transcription .]---[smart00415 HSF heat shock factor.
TR6671|c1_g1_i1	-8.628151869	5.34E-06	-	-	-	-	-	-	-	-	-	-	-	-	-	-
TR6775|c4_g1_i5	-4.170244566	5.34E-06	-	-	-	-	-	-	-	Uncharacterized protein (Fragment)	2.00E-39	Phytophthora parasitica	-	-	-	-
TR6601|c7_g1_i6	-4.83601015	5.44E-06	-	-	-	-	-	-	-	-	-	-	-	-	-	-
TR7536|c0_g1_i1	8.61195442	5.51E-06	-	-	-	-	-	-	-	-	-	-	-	-	-	-
TR6853|c7_g3_i1	-6.215029734	5.60E-06	-	-	-	-	-	-	-	-	-	-	-	-	-	-
TR5800|c4_g1_i1	-8.97520657	5.60E-06	-	-	-	-	-	-	-	-	-	-	-	-	-	-
TR7105|c13_g1_i1	8.567039072	5.75E-06	-	-	-	-	-	-	-	-	-	-	-	-	-	-
TR2869|c0_g1_i1	5.560472463	5.75E-06	-	-	-	-	-	-	-	-	-	-	-	-	-	-
TR6057|c13_g1_i1	-8.573171047	5.79E-06	-	-	-	-	-	-	-	-	-	-	-	-	-	-
TR2186|c0_g2_i1	-8.843333638	5.84E-06	-	-	-	-	-	-	-	-	-	-	-	-	-	-
TR4682|c2_g1_i1	4.356061997	5.87E-06	-	-	-	-	-	-	-	Uncharacterized protein	8.00E-43	Thalassiosira oceanica	-	-	-	cd00204 ANK ankyrin repeats ankyrin repeats mediate protein-protein interactions in very diverse families of proteins. The number of ANK repeats in a protein can range from 2 to over 20 (ankyrins for example). ANK repeats may occur in combinations with other types of domains. The structural repeat unit contains two antiparallel helices and a beta-hairpin repeats are stacked in a superhelical arra…
TR7084|c1_g1_i1	-9.074268037	5.92E-06	-	-	-	-	-	-	-	-	-	-	-	-	-	-
TR6837|c3_g1_i1	-6.359438972	5.99E-06	-	-	-	-	-	-	-	-	-	-	-	-	-	-
TR7178|c6_g3_i1	-7.589866899	6.00E-06	-	-	-	-	-	-	-	-	-	-	-	-	-	-
TR6718|c1_g1_i1	8.398878844	6.05E-06	-	-	-	-	-	-	-	-	-	-	-	-	-	-
TR6002|c19_g1_i1	-5.607927907	6.05E-06	-	-	-	-	-	-	-	-	-	-	-	-	-	-
TR6769|c8_g1_i1	9.312074313	6.06E-06	-	-	-	-	-	-	-	-	-	-	-	-	-	-
TR6412|c0_g1_i1	6.375143748	6.12E-06	-	-	-	-	-	-	-	-	-	-	-	-	-	-
TR6952|c4_g1_i1	-6.442860656	6.14E-06	-	-	-	-	-	-	-	-	-	-	-	-	-	-
TR6894|c10_g1_i1	-5.471082038	6.22E-06	-	-	-	-	-	-	-	-	-	-	-	-	-	-
TR7153|c5_g1_i4	-8.106902285	6.22E-06	-	-	-	-	-	-	-	-	-	-	-	-	-	-
TR6412|c11_g2_i4	-5.094165595	6.24E-06	-	-	-	-	-	-	-	-	-	-	-	-	-	-
TR5797|c9_g1_i1	3.968019545	6.24E-06	Q7LHG5	9.00E-71	Transposon Ty3-I Gag-Pol polyprotein	DNA-directed DNA polymerase.]---[RNA-directed DNA polymerase.]---[Ribonuclease H.	-	-	-	Pol protein (Fragment)	3.00E-180	Thalassiosira pseudonana	DNA integration	nucleic acid binding	-	cd01647 RT_LTR RT_LTR Reverse transcriptases (RTs) from retrotransposons and retroviruses which have long terminal repeats (LTRs) in their DNA copies but not in their RNA template. RT catalyzes DNA replication from an RNA template and is responsible for the replication of retroelements. An RT gene is usually indicative of a mobile element such as a retrotransposon or retrovirus. RTs are present i…
TR6869|c14_g1_i1	-5.994945666	6.27E-06	-	-	-	-	-	-	-	-	-	-	-	-	-	-
TR7134|c4_g1_i1	4.252100053	6.27E-06	P04146	7.00E-19	Copia protein	-	-	-	-	Uncharacterized protein	8.00E-71	Thalassiosira oceanica	-	-	-	cd09272 RNase_HI_RT_Ty1 Ty1/Copia family of RNase HI in long-term repeat retroelements. Ribonuclease H (RNase H) enzymes are divided into two major families Type 1 and Type 2 based on amino acid sequence similarities and biochemical properties. RNase H is an endonuclease that cleaves the RNA strand of an RNA/DNA hybrid in a sequence non-specific manner in the presence of divalent cations. RNase H…
TR7681|c0_g1_i1	-7.978907527	6.30E-06	-	-	-	-	-	-	-	-	-	-	-	-	-	-
TR7154|c10_g1_i1	-8.502576181	6.32E-06	-	-	-	-	-	-	-	-	-	-	-	-	-	-
TR6674|c3_g2_i1	-4.466133997	6.48E-06	P04146	3.00E-13	Copia protein	-	-	-	-	Pol protein	3.00E-126	Thalassiosira pseudonana	-	nucleic acid binding	-	cd09272 RNase_HI_RT_Ty1 Ty1/Copia family of RNase HI in long-term repeat retroelements. Ribonuclease H (RNase H) enzymes are divided into two major families Type 1 and Type 2 based on amino acid sequence similarities and biochemical properties. RNase H is an endonuclease that cleaves the RNA strand of an RNA/DNA hybrid in a sequence non-specific manner in the presence of divalent cations. RNase H…
TR7166|c13_g1_i1	7.238534263	6.64E-06	-	-	-	-	-	-	-	Pol protein	3.00E-27	Phaeodactylum tricornutum	-	nucleic acid binding	-	-
TR6421|c0_g1_i1	-5.409656153	6.66E-06	-	-	-	-	-	-	-	-	-	-	-	-	-	-
TR7097|c13_g1_i1	5.686825714	6.68E-06	-	-	-	-	-	-	-	-	-	-	-	-	-	-
TR7186|c8_g1_i1	-8.29323764	6.69E-06	-	-	-	-	-	-	-	Blackbeard	8.00E-07	Phaeodactylum tricornutum	-	nucleic acid binding	-	-
TR6857|c1_g3_i4	4.626216533	6.71E-06	-	-	-	-	-	-	-	-	-	-	-	-	-	-
TR7007|c4_g1_i1	-5.590167288	6.75E-06	-	-	-	-	-	-	-	Gag protein	5.00E-20	Phaeodactylum tricornutum	-	-	-	-
TR6783|c3_g1_i1	4.045679637	6.78E-06	-	-	-	-	-	-	-	-	-	-	-	-	-	-
TR7133|c3_g1_i2	-5.442449442	6.80E-06	-	-	-	-	-	-	-	-	-	-	-	-	-	-
TR6700|c7_g3_i3	5.662935037	6.81E-06	-	-	-	-	-	-	-	-	-	-	-	-	-	-
TR6104|c6_g2_i1	6.646450242	6.81E-06	-	-	-	-	-	-	-	Predicted protein	3.00E-25	Thalassiosira pseudonana	-	-	integral to membrane	-
TR7045|c5_g2_i4	-6.440743163	6.81E-06	-	-	-	-	-	-	-	-	-	-	-	-	-	-
TR7401|c0_g1_i1	-7.433301569	6.82E-06	-	-	-	-	-	-	-	-	-	-	-	-	-	-
TR6702|c4_g3_i3	-4.185884408	6.87E-06	-	-	-	-	-	-	-	-	-	-	-	-	-	-
TR6429|c8_g1_i4	3.954753884	6.87E-06	-	-	-	-	-	-	-	Uncharacterized protein (Fragment)	3.00E-06	Thalassiosira oceanica	protein dephosphorylation	metal ion binding]---[protein serine/threonine phosphatase activity	-	-
TR6872|c2_g1_i4	3.697891545	6.92E-06	-	-	-	-	-	-	-	-	-	-	-	-	-	-
TR6256|c9_g1_i1	-4.260028878	6.94E-06	-	-	-	-	-	-	-	-	-	-	-	-	-	-
TR6997|c10_g1_i3	-4.250471951	7.09E-06	P77296	1.00E-13	Uncharacterized protein YbeT	-	-	-	-	Uncharacterized protein	9.00E-26	Aeromonas caviae	-	-	-	sd00010 SLR Sel1-like repeat. Sel1-like repeats (SLRs) share similar alpha-helical conformations with Tetratricopeptide repeats (TPRs) but with different consensus sequence lengths and superhelical topologies. SLRs contain 36 to 44 amino acids and are present in bacteria and eukaryotes but not in archaea. SLR proteins are involved in a variety of functions and many serve as adaptor proteins for t…
TR7080|c3_g1_i1	-4.608841668	7.21E-06	-	-	-	-	-	-	-	-	-	-	-	-	-	sd00010 SLR Sel1-like repeat. Sel1-like repeats (SLRs) share similar alpha-helical conformations with Tetratricopeptide repeats (TPRs) but with different consensus sequence lengths and superhelical topologies. SLRs contain 36 to 44 amino acids and are present in bacteria and eukaryotes but not in archaea. SLR proteins are involved in a variety of functions and many serve as adaptor proteins for t…
TR6997|c10_g2_i1	-5.416095786	7.21E-06	P77234	5.00E-13	Uncharacterized protein YbeQ	-	-	-	-	Sel1 domain-containing protein	6.00E-21	Aeromonas hydrophila 4AK4	-	-	-	sd00010 SLR Sel1-like repeat. Sel1-like repeats (SLRs) share similar alpha-helical conformations with Tetratricopeptide repeats (TPRs) but with different consensus sequence lengths and superhelical topologies. SLRs contain 36 to 44 amino acids and are present in bacteria and eukaryotes but not in archaea. SLR proteins are involved in a variety of functions and many serve as adaptor proteins for t…
TR5745|c4_g1_i1	6.02261013	7.27E-06	-	-	-	-	-	-	-	-	-	-	-	-	-	-
TR5100|c0_g1_i1	6.564389928	7.27E-06	-	-	-	-	-	-	-	Predicted protein	2.00E-08	Thalassiosira pseudonana	-	-	-	-
TR7290|c0_g1_i1	9.846312722	7.31E-06	-	-	-	-	-	-	-	-	-	-	-	-	-	-
TR6499|c0_g1_i1	8.534106423	7.39E-06	-	-	-	-	-	-	-	-	-	-	-	-	-	-
TR6106|c10_g1_i1	-7.852078825	7.41E-06	-	-	-	-	-	-	-	-	-	-	-	-	-	-
TR3604|c0_g1_i2	-8.607064727	7.63E-06	-	-	-	-	-	-	-	-	-	-	-	-	-	-
TR6778|c10_g1_i1	8.346621031	7.71E-06	-	-	-	-	-	-	-	Predicted protein (Fragment)	2.00E-10	Phaeodactylum tricornutum (strain CCAP 1055/1)	-	methyltransferase activity	-	-
TR7174|c4_g1_i1	-5.890711112	7.77E-06	-	-	-	-	-	-	-	-	-	-	-	-	-	-
TR6783|c4_g2_i2	-4.828758604	7.82E-06	-	-	-	-	-	-	-	Putative uncharacterized protein	2.00E-11	Phytophthora infestans (strain T30-4)	-	-	-	-
TR6562|c8_g1_i2	6.993617633	7.89E-06	-	-	-	-	-	-	-	-	-	-	-	-	-	-
TR6870|c2_g1_i1	4.598192813	7.90E-06	-	-	-	-	-	-	-	Putative uncharacterized protein (Fragment)	4.00E-07	Phytophthora sojae (strain P6497)	-	nucleic acid binding	-	-
TR6385|c9_g1_i2	-4.867292369	7.90E-06	-	-	-	-	-	-	-	-	-	-	-	-	-	-
TR6731|c5_g1_i1	-9.764047216	7.91E-06	-	-	-	-	-	-	-	-	-	-	-	-	-	-
TR1854|c0_g1_i2	-6.087174526	7.95E-06	F4KGN5	6.00E-31	Solute carrier family 40 member 2	-	-	-	-	predicted protein	1.00E-36	Physcomitrella patens subsp. patens	-	-	-	pfam06963 FPN1 Ferroportin1 (FPN1). This family represents a conserved region approximately 100 residues long within eukaryotic Ferroportin1 (FPN1) a protein that may play a role in iron export from the cell. This family may represent a number of transmembrane regions in Ferroportin1.]---[cd06174 MFS The Major Facilitator Superfamily (MFS) is a large and diverse group of secondary transporters th…
TR6256|c11_g1_i1	-4.283387449	8.00E-06	-	-	-	-	-	-	-	-	-	-	-	-	-	-
TR7167|c7_g1_i1	-6.270985732	8.05E-06	-	-	-	-	-	-	-	-	-	-	-	-	-	-
TR6357|c4_g3_i1	-8.890067068	8.09E-06	-	-	-	-	-	-	-	-	-	-	-	-	-	-
TR7145|c3_g4_i1	4.950991132	8.15E-06	P35207	4.00E-18	Antiviral helicase SKI2	RNA helicase.	-	-	-	Uncharacterized protein	3.00E-28	Thalassiosira oceanica	-	ATP binding]---[helicase activity]---[nucleic acid binding	-	COG4581 COG4581 Superfamily II RNA helicase DNA replication recombination and repair .
TR4606|c2_g1_i1	-7.992455219	8.21E-06	-	-	-	-	-	-	-	-	-	-	-	-	-	-
TR6382|c5_g1_i1	-8.504315431	8.41E-06	-	-	-	-	-	-	-	-	-	-	-	-	-	-
TR7156|c4_g1_i1	9.575168132	8.43E-06	Q10NT7	8.00E-07	ERAD-associated E3 ubiquitin-protein ligase component HRD3	-	-	-	-	Uncharacterized protein	5.00E-18	Nitrosomonas communis	-	-	-	sd00010 SLR Sel1-like repeat. Sel1-like repeats (SLRs) share similar alpha-helical conformations with Tetratricopeptide repeats (TPRs) but with different consensus sequence lengths and superhelical topologies. SLRs contain 36 to 44 amino acids and are present in bacteria and eukaryotes but not in archaea. SLR proteins are involved in a variety of functions and many serve as adaptor proteins for t…
TR5862|c2_g1_i4	-3.887959637	8.55E-06	-	-	-	-	-	-	-	-	-	-	-	-	-	smart00020 Tryp_SPc Trypsin-like serine protease. Many of these are synthesised as inactive precursor zymogens that are cleaved during limited proteolysis to generate their active forms. A few however are active as single chain molecules and others are inactive due to substitutions of the catalytic triad residues.]---[cd00190 Tryp_SPc Trypsin-like serine protease Many of these are synthesized as …
TR6616|c1_g1_i1	5.675405281	8.71E-06	-	-	-	-	-	-	-	-	-	-	-	-	-	-
TR6368|c10_g1_i1	-7.57391234	8.81E-06	-	-	-	-	-	-	-	-	-	-	-	-	-	-
TR6002|c10_g2_i1	-5.921305565	8.87E-06	-	-	-	-	-	-	-	-	-	-	-	-	-	-
TR7172|c7_g1_i1	8.264650995	8.92E-06	-	-	-	-	-	-	-	-	-	-	-	-	-	-
TR7583|c0_g1_i1	-9.489340005	8.93E-06	-	-	-	-	-	-	-	-	-	-	-	-	-	-
TR7059|c3_g1_i2	7.581885736	8.93E-06	-	-	-	-	-	-	-	-	-	-	-	-	-	-
TR7174|c3_g1_i1	-4.76273052	9.09E-06	-	-	-	-	-	-	-	-	-	-	-	-	-	-
TR6285|c17_g1_i1	-5.298337225	9.09E-06	-	-	-	-	-	-	-	-	-	-	-	-	-	-
TR1126|c0_g1_i1	6.016536399	9.09E-06	-	-	-	-	-	-	-	-	-	-	-	-	-	-
TR6366|c5_g1_i2	-5.286865475	9.11E-06	-	-	-	-	-	-	-	-	-	-	-	-	-	-
TR6922|c4_g1_i1	-6.203462133	9.18E-06	-	-	-	-	-	-	-	-	-	-	-	-	-	-
TR7019|c9_g1_i1	-6.497951915	9.19E-06	-	-	-	-	-	-	-	-	-	-	-	-	-	-
TR254|c0_g1_i1	-8.655158158	9.23E-06	-	-	-	-	-	-	-	-	-	-	-	-	-	-
TR5490|c10_g6_i1	-8.116715166	9.59E-06	-	-	-	-	-	-	-	-	-	-	-	-	-	-
TR7057|c7_g2_i1	4.053078986	9.61E-06	-	-	-	-	-	-	-	Predicted protein	1.00E-32	Thalassiosira pseudonana	-	-	integral to membrane	pfam03151 TPT Triose-phosphate Transporter family. This family includes transporters with a specificity for triose phosphate.]---[PTZ00343 PTZ00343 triose or hexose phosphate/phosphate translocator Provisional.
TR2368|c2_g1_i1	-6.486131209	9.69E-06	P10978	3.00E-14	Retrovirus-related Pol polyprotein from transposon TNT 1-94	RNA-directed DNA polymerase.	-	-	-	Unplaced genomic scaffold PAXINscaffold_1588 whole genome shotgun sequence (Fragment)	2.00E-21	Paxillus involutus ATCC 200175	-	-	-	pfam07727 RVT_2 Reverse transcriptase (RNA-dependent DNA polymerase). A reverse transcriptase gene is usually indicative of a mobile element such as a retrotransposon or retrovirus. Reverse transcriptases occur in a variety of mobile elements including retrotransposons retroviruses group II introns bacterial msDNAs hepadnaviruses and caulimoviruses. This Pfam entry includes reverse transcriptases…
TR6771|c1_g1_i1	4.165327702	9.70E-06	-	-	-	-	-	-	-	hypothetical protein TREMEDRAFT_44181	2.00E-10	Tremella mesenterica (strain ATCC 24925 / CBS 8224 / DSM 1558 / NBRC 9311 / NRRL Y-6157 / RJB 2259-6)	-	-	-	cd00038 CAP_ED effector domain of the CAP family of transcription factors members include CAP (or cAMP receptor protein (CRP)) which binds cAMP FNR (fumarate and nitrate reduction) which uses an iron-sulfur cluster to sense oxygen) and CooA a heme containing CO sensor. In all cases binding of the effector leads to conformational changes and the ability to activate transcription. Cyclic nucleotide…
TR7158|c5_g1_i2	4.749381948	9.84E-06	-	-	-	-	-	-	-	-	-	-	-	-	-	-
TR5925|c1_g1_i1	9.366679549	9.85E-06	-	-	-	-	-	-	-	hypothetical protein SAMD00019534_081140	8.00E-07	Acytostelium subglobosum LB1	-	-	-	-
TR5301|c4_g2_i11	-9.074133362	1.01E-05	-	-	-	-	-	-	-	-	-	-	-	-	-	-
TR6803|c12_g1_i1	-8.43754346	1.01E-05	-	-	-	-	-	-	-	-	-	-	-	-	-	-
TR7194|c0_g1_i1	8.657723632	1.01E-05	-	-	-	-	-	-	-	-	-	-	-	-	-	-
TR6966|c11_g2_i2	-3.999951511	1.01E-05	-	-	-	-	-	-	-	-	-	-	-	-	-	-
TR6999|c7_g1_i6	-4.490593439	1.02E-05	-	-	-	-	-	-	-	Uncharacterized protein (Fragment)	8.00E-20	Thalassiosira oceanica	-	-	-	-
TR6002|c14_g1_i1	-3.702654779	1.02E-05	P10978	9.00E-12	Retrovirus-related Pol polyprotein from transposon TNT 1-94	RNA-directed DNA polymerase.	-	-	-	Gag-pol polyprotein	6.00E-51	Thalassiosira pseudonana	DNA integration	nucleic acid binding]---[zinc ion binding	-	pfam07727 RVT_2 Reverse transcriptase (RNA-dependent DNA polymerase). A reverse transcriptase gene is usually indicative of a mobile element such as a retrotransposon or retrovirus. Reverse transcriptases occur in a variety of mobile elements including retrotransposons retroviruses group II introns bacterial msDNAs hepadnaviruses and caulimoviruses. This Pfam entry includes reverse transcriptases…
TR7279|c0_g1_i1	8.882497153	1.03E-05	-	-	-	-	-	-	-	-	-	-	-	-	-	-
TR6764|c0_g1_i1	-9.398510141	1.03E-05	Q9FL63	1.00E-06	Inactive leucine-rich repeat receptor-like serine/threonine-protein kinase At5g24100	-	-	-	-	Uncharacterized protein	4.00E-06	Cyanidioschyzon merolae strain 10D	-	ATP binding]---[protein kinase activity	integral to membrane]---[plasma membrane	sd00033 LRR_RI leucine-rich repeats ribonuclease inhibitor (RI)-like subfamily. A leucine-rich repeat (LRR) is a structural protein motif of 20-30 amino acids that is unusually rich in the hydrophobic amino acid leucine. The conserved eleven-residue sequence motif (LxxLxLxxN/CxL) within the LRRs corresponds to the beta-strand and adjacent loop regions whereas the remaining parts of the repeats ar…
TR7003|c12_g1_i1	8.877629258	1.05E-05	-	-	-	-	-	-	-	-	-	-	-	-	-	-
TR297|c0_g2_i1	6.272317451	1.05E-05	Q9XZC0	1.00E-10	Alpha-latrocrustotoxin-Lt1a (Fragment)	-	-	-	-	Putative uncharacterized protein	5.00E-21	Tribolium castaneum	-	-	-	cd00204 ANK ankyrin repeats ankyrin repeats mediate protein-protein interactions in very diverse families of proteins. The number of ANK repeats in a protein can range from 2 to over 20 (ankyrins for example). ANK repeats may occur in combinations with other types of domains. The structural repeat unit contains two antiparallel helices and a beta-hairpin repeats are stacked in a superhelical arra…
TR6256|c7_g1_i3	-4.277968912	1.06E-05	-	-	-	-	-	-	-	hypothetical protein	5.00E-07	Lachnospiraceae bacterium V9D3004	-	-	-	-
TR7175|c6_g4_i1	-4.142152111	1.07E-05	-	-	-	-	-	-	-	Predicted protein	7.00E-31	Thalassiosira pseudonana	-	-	integral to membrane	TIGR00817 Triose_phosphate/phosphate_translocator Tpt phosphate/phosphoenolpyruvate translocator. The 6-8 TMS Triose-phosphate Transporter (TPT) Family (TC 2.A.7.9)Functionally characterized members of the TPT family are derived from the inner envelope membranes of chloroplasts and nongreen plastids of plants. However homologues are also present in yeast. Saccharomyces cerevisiae has three functi…
TR7182|c0_g1_i1	-4.148313044	1.08E-05	-	-	-	-	-	-	-	-	-	-	-	-	-	-
TR6560|c6_g1_i8	3.570790426	1.08E-05	-	-	-	-	-	-	-	-	-	-	-	-	-	-
TR6803|c2_g1_i2	4.431554591	1.09E-05	Q9ESF4	3.00E-06	Protein lifeguard 1	-	-	-	-	Predicted protein	3.00E-20	Phaeodactylum tricornutum (strain CCAP 1055/1)	-	-	integral to membrane	cd10428 LFG_like Proteins similar to and including lifeguard (LFG) a putative regulator of apoptosis. Lifeguard (LFG) inhibits Fas-mediated apoptosis and interacts with the death receptor FasR/CD95/Apo1. LFG has been shown to interact with Bax and is supposed to be integral to cellular membranes such as the ER. A close homolog PP1201 or RECS1 appears located in the Golgi compartment and also inte…
TR429|c0_g1_i1	8.444882503	1.12E-05	-	-	-	-	-	-	-	-	-	-	-	-	-	-
TR7094|c17_g1_i1	-9.129557026	1.15E-05	-	-	-	-	-	-	-	-	-	-	-	-	-	-
TR6984|c19_g1_i1	6.59492775	1.18E-05	-	-	-	-	-	-	-	-	-	-	-	-	-	-
TR922|c0_g1_i1	-3.631876721	1.18E-05	-	-	-	-	-	-	-	-	-	-	-	-	-	-
TR6931|c5_g2_i2	-6.158592703	1.20E-05	-	-	-	-	-	-	-	-	-	-	-	-	-	-
TR7170|c5_g1_i5	-3.811198498	1.21E-05	-	-	-	-	-	-	-	-	-	-	-	-	-	-
TR6896|c1_g1_i1	-8.867569088	1.22E-05	-	-	-	-	-	-	-	-	-	-	-	-	-	-
TR6644|c4_g1_i15	6.00516743	1.22E-05	-	-	-	-	-	-	-	-	-	-	-	-	-	-
TR7134|c1_g1_i1	4.733428668	1.22E-05	-	-	-	-	-	-	-	Uncharacterized protein	5.00E-28	Thalassiosira oceanica	-	-	-	cd09272 RNase_HI_RT_Ty1 Ty1/Copia family of RNase HI in long-term repeat retroelements. Ribonuclease H (RNase H) enzymes are divided into two major families Type 1 and Type 2 based on amino acid sequence similarities and biochemical properties. RNase H is an endonuclease that cleaves the RNA strand of an RNA/DNA hybrid in a sequence non-specific manner in the presence of divalent cations. RNase H…
TR6560|c6_g1_i5	3.549706265	1.24E-05	-	-	-	-	-	-	-	-	-	-	-	-	-	-
TR7200|c6_g1_i1	9.959858282	1.24E-05	-	-	-	-	-	-	-	Uncharacterized protein	1.00E-40	Thalassiosira oceanica	-	-	-	cd09272 RNase_HI_RT_Ty1 Ty1/Copia family of RNase HI in long-term repeat retroelements. Ribonuclease H (RNase H) enzymes are divided into two major families Type 1 and Type 2 based on amino acid sequence similarities and biochemical properties. RNase H is an endonuclease that cleaves the RNA strand of an RNA/DNA hybrid in a sequence non-specific manner in the presence of divalent cations. RNase H…
TR6771|c1_g2_i3	4.529715453	1.24E-05	P36887	9.00E-49	cAMP-dependent protein kinase catalytic subunit alpha	cAMP-dependent protein kinase.	-	-	-	Predicted protein (Fragment)	1.00E-50	Phaeodactylum tricornutum (strain CCAP 1055/1)	-	ATP binding]---[protein serine/threonine kinase activity	-	cd05123 STKc_AGC Catalytic domain of AGC family Serine/Threonine Kinases. STKs catalyze the transfer of the gamma-phosphoryl group from ATP to serine/threonine residues on protein substrates. AGC kinases regulate many cellular processes including division growth survival metabolism motility and differentiation. Many are implicated in the development of various human diseases. Members of this fami…
TR6645|c1_g1_i1	-8.310208472	1.24E-05	-	-	-	-	-	-	-	-	-	-	-	-	-	-
TR5862|c2_g1_i3	-3.911442956	1.27E-05	-	-	-	-	-	-	-	-	-	-	-	-	-	-
TR6731|c5_g2_i2	-6.374336152	1.27E-05	-	-	-	-	-	-	-	-	-	-	-	-	-	-
TR1863|c1_g1_i1	8.650818102	1.27E-05	-	-	-	-	-	-	-	-	-	-	-	-	-	-
TR2951|c1_g1_i1	5.78714728	1.28E-05	P46824	2.00E-10	Kinesin light chain	-	-	-	-	Marine sediment metagenome DNA contig S01H1_C00241 (Fragment)	6.00E-17	marine sediment metagenome	-	microtubule motor activity	kinesin complex	pfam13424 TPR_12 Tetratricopeptide repeat. ]---[sd00006 TPR Tetratricopeptide repeat. The Tetratricopeptide repeat (TPR) typically contains 34 amino acids and is found in a variety of organisms including bacteria cyanobacteria yeast fungi plants and humans. It is present in a variety of proteins including those involved in chaperone cell-cycle transcription and protein transport complexes. The nu…
TR6603|c0_g1_i1	4.823255315	1.29E-05	-	-	-	-	-	-	-	-	-	-	-	-	-	-
TR6675|c9_g1_i1	-8.272305249	1.29E-05	-	-	-	-	-	-	-	Uncharacterized protein	5.00E-07	Anaerococcus	-	serine-type endopeptidase activity	cell wall]---[membrane	-
TR6543|c7_g5_i1	-5.065757274	1.30E-05	-	-	-	-	-	-	-	-	-	-	-	-	-	-
TR6467|c9_g1_i1	3.813835455	1.31E-05	Q748J3	3.00E-08	Nicotinate-nucleotide--dimethylbenzimidazole phosphoribosyltransferase	Nicotinate-nucleotide--dimethylbenzimidazole phosphoribosyltransferase.	Nucleoside biosynthesis	alpha-ribazole biosynthesis	alpha-ribazole from 5,6-dimethylbenzimidazole: step 1/2	Predicted protein (Fragment)	7.00E-16	Phaeodactylum tricornutum (strain CCAP 1055/1)	cobalamin biosynthetic process	nicotinate-nucleotide-dimethylbenzimidazole phosphoribosyltransferase activity	-	PRK00105 cobT nicotinate-nucleotide--dimethylbenzimidazole phosphoribosyltransferase Reviewed.]---[TIGR03160 cobT_DBIPRT nicotinate-nucleotide--dimethylbenzimidazole phosphoribosyltransferase. Members of this family are nicotinate-nucleotide--dimethylbenzimidazole phosphoribosyltransferase an enzyme of cobalamin biosynthesis. Biosynthesis of cofactors prosthetic groups and carriers Heme porphyrin…
TR7196|c6_g1_i7	6.060954231	1.31E-05	-	-	-	-	-	-	-	-	-	-	-	-	-	-
TR6385|c9_g1_i3	-4.708802941	1.32E-05	-	-	-	-	-	-	-	-	-	-	-	-	-	-
TR6756|c7_g1_i6	4.598952003	1.32E-05	-	-	-	-	-	-	-	Uncharacterized protein	3.00E-11	Thalassiosira oceanica	-	-	-	-
TR7125|c10_g1_i1	-7.40078842	1.32E-05	-	-	-	-	-	-	-	-	-	-	-	-	-	-
TR1823|c1_g1_i1	8.828888644	1.32E-05	-	-	-	-	-	-	-	Uncharacterized protein	1.00E-14	Phytophthora parasitica (strain INRA-310)	-	nucleic acid binding]---[zinc ion binding	-	-
TR6328|c0_g1_i1	8.533326991	1.36E-05	-	-	-	-	-	-	-	-	-	-	-	-	-	-
TR5301|c4_g2_i14	-7.010941006	1.38E-05	-	-	-	-	-	-	-	-	-	-	-	-	-	-
TR6433|c1_g1_i1	-6.016602509	1.40E-05	-	-	-	-	-	-	-	-	-	-	-	-	-	-
TR6783|c3_g2_i1	5.858467987	1.40E-05	-	-	-	-	-	-	-	-	-	-	-	-	-	-
TR7156|c12_g1_i1	8.420313595	1.42E-05	-	-	-	-	-	-	-	-	-	-	-	-	-	-
TR2595|c1_g1_i1	6.338221309	1.43E-05	-	-	-	-	-	-	-	-	-	-	-	-	-	-
TR747|c1_g1_i1	8.573366129	1.43E-05	A6BM06	5.00E-07	1-aminocyclopropane-1-carboxylate oxidase	Aminocyclopropanecarboxylate oxidase.	Alkene biosynthesis	ethylene biosynthesis via S-adenosyl-L-methionine	ethylene from S-adenosyl-L-methionine: step 2/2	Uncharacterized protein (Fragment)	2.00E-41	Thalassiosira oceanica	-	oxidoreductase activity, acting on paired donors, with incorporation or reduction of molecular oxygen, 2-oxoglutarate as one donor, and incorporation of one atom each of oxygen into both donors	-	COG3491 PcbC Isopenicillin N synthase and related dioxygenases General function prediction only .]---[PTZ00273 PTZ00273 oxidase reductase Provisional.]---[PLN03002 PLN03002 oxidoreductase 2OG-Fe(II) oxygenase family protein.]---[PLN02485 PLN02485 oxidoreductase.]---[pfam03171 2OG-FeII_Oxy 2OG-Fe(II) oxygenase superfamily. This family contains members of the 2-oxoglutarate (2OG) and Fe(II)-depende…
TR6601|c7_g1_i4	-4.467501317	1.44E-05	C0LGR3	3.00E-06	Probable LRR receptor-like serine/threonine-protein kinase At4g26540	Non-specific serine/threonine protein kinase.	-	-	-	Uncharacterized protein	4.00E-09	Musa acuminata subsp. malaccensis	-	ATP binding]---[protein kinase activity	integral to membrane	sd00033 LRR_RI leucine-rich repeats ribonuclease inhibitor (RI)-like subfamily. A leucine-rich repeat (LRR) is a structural protein motif of 20-30 amino acids that is unusually rich in the hydrophobic amino acid leucine. The conserved eleven-residue sequence motif (LxxLxLxxN/CxL) within the LRRs corresponds to the beta-strand and adjacent loop regions whereas the remaining parts of the repeats ar…
TR2701|c0_g1_i1	-9.006604904	1.44E-05	-	-	-	-	-	-	-	-	-	-	-	-	-	-
TR6645|c9_g1_i1	-8.63292313	1.47E-05	-	-	-	-	-	-	-	-	-	-	-	-	-	-
TR1854|c0_g1_i1	-5.995654892	1.48E-05	O80905	2.00E-13	Solute carrier family 40 member 1	-	-	-	-	PREDICTED solute carrier family 40 member 1 partial	1.00E-19	Chlamydotis macqueenii	-	-	-	pfam06963 FPN1 Ferroportin1 (FPN1). This family represents a conserved region approximately 100 residues long within eukaryotic Ferroportin1 (FPN1) a protein that may play a role in iron export from the cell. This family may represent a number of transmembrane regions in Ferroportin1.
TR5600|c0_g1_i1	-4.857773331	1.49E-05	-	-	-	-	-	-	-	-	-	-	-	-	-	-
TR6991|c0_g1_i1	-5.201900091	1.49E-05	-	-	-	-	-	-	-	Predicted protein	2.00E-47	Phaeodactylum tricornutum (strain CCAP 1055/1)	-	-	-	-
TR7045|c5_g2_i5	-5.096572744	1.51E-05	-	-	-	-	-	-	-	-	-	-	-	-	-	-
TR7071|c2_g2_i1	7.100730547	1.51E-05	-	-	-	-	-	-	-	-	-	-	-	-	-	-
TR7007|c12_g1_i1	-7.732360315	1.51E-05	-	-	-	-	-	-	-	-	-	-	-	-	-	-
TR7228|c0_g1_i1	8.68310651	1.51E-05	-	-	-	-	-	-	-	-	-	-	-	-	-	-
TR5490|c10_g4_i1	-6.586220747	1.51E-05	-	-	-	-	-	-	-	-	-	-	-	-	-	-
TR6840|c4_g1_i1	8.247958469	1.54E-05	-	-	-	-	-	-	-	-	-	-	-	-	-	-
TR7012|c5_g3_i1	-5.532990772	1.55E-05	-	-	-	-	-	-	-	Predicted protein	7.00E-29	Thalassiosira pseudonana	-	nucleic acid binding]---[zinc ion binding	-	-
TR7101|c18_g1_i1	-8.823707593	1.56E-05	-	-	-	-	-	-	-	-	-	-	-	-	-	-
TR3268|c1_g1_i1	5.155755526	1.56E-05	-	-	-	-	-	-	-	-	-	-	-	-	-	-
TR6406|c6_g1_i1	5.834026593	1.58E-05	-	-	-	-	-	-	-	-	-	-	-	-	-	-
TR6955|c12_g1_i1	-5.785237552	1.62E-05	-	-	-	-	-	-	-	-	-	-	-	-	-	-
TR6601|c7_g1_i2	-4.473480276	1.62E-05	C0LGR3	2.00E-06	Probable LRR receptor-like serine/threonine-protein kinase At4g26540	Non-specific serine/threonine protein kinase.	-	-	-	Uncharacterized protein (Fragment)	4.00E-09	Citrus sinensis	-	ATP binding]---[protein kinase activity	integral to membrane	sd00033 LRR_RI leucine-rich repeats ribonuclease inhibitor (RI)-like subfamily. A leucine-rich repeat (LRR) is a structural protein motif of 20-30 amino acids that is unusually rich in the hydrophobic amino acid leucine. The conserved eleven-residue sequence motif (LxxLxLxxN/CxL) within the LRRs corresponds to the beta-strand and adjacent loop regions whereas the remaining parts of the repeats ar…
TR6702|c4_g3_i1	-3.853594502	1.64E-05	-	-	-	-	-	-	-	Uncharacterized protein	1.00E-06	Thalassiosira oceanica	-	oxidoreductase activity, acting on the aldehyde or oxo group of donors, NAD or NADP as acceptor	-	-
TR7291|c0_g1_i1	4.99733659	1.66E-05	O82392	0	Phosphomethylpyrimidine synthase chloroplastic	Phosphomethylpyrimidine synthase.	Cofactor biosynthesis	thiamine diphosphate biosynthesis	-	Thiamin biosynthesis protein	0	Thalassiosira pseudonana	response to vitamin B1]---[thiamine biosynthetic process]---[thiamine diphosphate biosynthetic process	4 iron, 4 sulfur cluster binding]---[ADP-ribose pyrophosphohydrolase activity]---[iron-sulfur cluster binding]---[lyase activity]---[metal ion binding	chloroplast]---[chloroplast stroma]---[plastid	PLN02444 PLN02444 HMP-P synthase.]---[PRK09284 PRK09284 thiamine biosynthesis protein ThiC Provisional.]---[pfam01964 ThiC ThiC family. ThiC is found within the thiamine biosynthesis operon. ThiC is involved in pyrimidine biosynthesis. The precise catalytic function of ThiC is still not known. ThiC participates in the formation of 4-Amino-5-hydroxymethyl-2-methylpyrimidine from AIR an intermediat…
TR4056|c2_g1_i1	-9.711254346	1.67E-05	-	-	-	-	-	-	-	-	-	-	-	-	-	-
TR2798|c0_g1_i1	-5.435338805	1.67E-05	-	-	-	-	-	-	-	-	-	-	-	-	-	-
TR6616|c6_g1_i1	-5.897279875	1.67E-05	-	-	-	-	-	-	-	-	-	-	-	-	-	-
TR6750|c5_g1_i1	3.892949043	1.71E-05	-	-	-	-	-	-	-	-	-	-	-	-	-	-
TR6875|c2_g1_i1	6.57068765	1.72E-05	-	-	-	-	-	-	-	-	-	-	-	-	-	-
TR6562|c16_g1_i1	-8.151496154	1.74E-05	-	-	-	-	-	-	-	-	-	-	-	-	-	-
TR6467|c11_g1_i1	-7.924518528	1.74E-05	-	-	-	-	-	-	-	-	-	-	-	-	-	-
TR7136|c2_g1_i1	5.960908714	1.75E-05	-	-	-	-	-	-	-	-	-	-	-	-	-	-
TR7002|c7_g1_i1	-4.23032546	1.77E-05	-	-	-	-	-	-	-	-	-	-	-	-	-	-
TR4262|c4_g1_i1	-5.587850895	1.82E-05	Q4V3C8	2.00E-13	3-phosphoinositide-dependent protein kinase 2	Non-specific serine/threonine protein kinase.	-	-	-	Serine threonine protein kinase	1.00E-14	Tetraselmis sp. GSL018	-	ATP binding]---[protein kinase activity	-	smart00220 S_TKc Serine/Threonine protein kinases catalytic domain. Phosphotransferases. Serine or threonine-specific kinase subfamily.]---[pfam00069 Pkinase Protein kinase domain. ]---[cd05117 STKc_CAMK The catalytic domain of CAMK family Serine/Threonine Kinases. STKs catalyze the transfer of the gamma-phosphoryl group from ATP to serine/threonine residues on protein substrates. CaMKs are multi…
TR7154|c9_g1_i1	-8.835965477	1.84E-05	-	-	-	-	-	-	-	-	-	-	-	-	-	-
TR7398|c0_g1_i1	-4.837592782	1.85E-05	-	-	-	-	-	-	-	-	-	-	-	-	-	-
TR6412|c11_g2_i3	-4.78987139	1.88E-05	-	-	-	-	-	-	-	-	-	-	-	-	-	-
TR6952|c13_g1_i1	-8.756885521	1.89E-05	-	-	-	-	-	-	-	-	-	-	-	-	-	-
TR2281|c0_g1_i1	4.38850999	1.90E-05	-	-	-	-	-	-	-	Uncharacterized protein	2.00E-25	Synechococcus sp. WH 8109	-	-	-	-
TR5305|c10_g1_i1	-5.113836824	1.90E-05	-	-	-	-	-	-	-	-	-	-	-	-	-	-
TR5455|c3_g1_i1	-9.596439407	1.91E-05	-	-	-	-	-	-	-	-	-	-	-	-	-	-
TR7001|c0_g1_i1	-6.189911506	1.92E-05	-	-	-	-	-	-	-	Uncharacterized protein	8.00E-06	Thalassiosira pseudonana	-	-	-	pfam13843 DDE_Tnp_1_7 Transposase IS4.
TR6358|c16_g1_i1	9.183656313	1.93E-05	-	-	-	-	-	-	-	-	-	-	-	-	-	-
TR3059|c1_g2_i1	6.115941359	1.95E-05	-	-	-	-	-	-	-	Predicted protein	2.00E-26	Phaeodactylum tricornutum (strain CCAP 1055/1)	-	N-acetyltransferase activity	-	COG0456 RimI Acetyltransferases General function prediction only .]---[TIGR01575 rimI ribosomal-protein-alanine acetyltransferase. Members of this model belong to the GCN5-related N-acetyltransferase (GNAT) superfamily. This model covers prokarotes and the archaea. The seed contains a characterized accession for Gram negative E. coli. An untraceable characterized accession (PIR S66013) for Gram p…
TR7148|c4_g2_i9	4.383286447	1.95E-05	-	-	-	-	-	-	-	-	-	-	-	-	-	-
TR6368|c8_g1_i3	-10.48351773	1.97E-05	-	-	-	-	-	-	-	Saposin-like 11 (Fragment)	2.00E-15	Aptenodytes forsteri	-	-	-	pfam03154 Atrophin-1 Atrophin-1 family. Atrophin-1 is the protein product of the dentatorubral-pallidoluysian atrophy (DRPLA) gene. DRPLA OMIM 125370 is a progressive neurodegenerative disorder. It is caused by the expansion of a CAG repeat in the DRPLA gene on chromosome 12p. This results in an extended polyglutamine region in atrophin-1 that is thought to confer toxicity to the protein possibly…
TR6954|c4_g1_i2	-4.920439205	1.99E-05	-	-	-	-	-	-	-	-	-	-	-	-	-	-
TR5925|c9_g3_i2	-9.212815326	1.99E-05	-	-	-	-	-	-	-	PREDICTED splicing factor 3A subunit 2-like partial	8.00E-10	Callorhinchus milii	-	-	-	-
TR6893|c17_g1_i1	-8.01985079	2.01E-05	-	-	-	-	-	-	-	-	-	-	-	-	-	-
TR4862|c2_g1_i1	8.533507027	2.01E-05	-	-	-	-	-	-	-	-	-	-	-	-	-	-
TR7053|c10_g1_i1	-4.777175818	2.01E-05	-	-	-	-	-	-	-	-	-	-	-	-	-	-
TR5884|c1_g1_i1	5.016562733	2.03E-05	-	-	-	-	-	-	-	-	-	-	-	-	-	-
TR6703|c0_g1_i5	-9.435351613	2.06E-05	-	-	-	-	-	-	-	-	-	-	-	-	-	-
TR7164|c1_g2_i1	-9.357276031	2.07E-05	-	-	-	-	-	-	-	-	-	-	-	-	-	-
TR6465|c7_g1_i2	5.766798866	2.09E-05	-	-	-	-	-	-	-	-	-	-	-	-	-	-
TR6995|c9_g1_i5	-5.576988596	2.12E-05	-	-	-	-	-	-	-	-	-	-	-	-	-	-
TR7073|c3_g1_i1	-8.411593527	2.13E-05	-	-	-	-	-	-	-	-	-	-	-	-	-	-
TR6731|c1_g1_i1	-5.319070595	2.15E-05	-	-	-	-	-	-	-	-	-	-	-	-	-	-
TR7002|c0_g1_i1	-8.044533131	2.22E-05	-	-	-	-	-	-	-	-	-	-	-	-	-	-
TR6356|c3_g1_i1	-8.578872281	2.23E-05	-	-	-	-	-	-	-	Uncharacterized protein (Fragment)	1.00E-14	Thalassiosira oceanica	-	-	-	-
TR4916|c0_g1_i1	5.006157813	2.24E-05	-	-	-	-	-	-	-	-	-	-	-	-	-	-
TR3118|c0_g1_i1	4.495221495	2.24E-05	-	-	-	-	-	-	-	-	-	-	-	-	-	-
TR6382|c6_g1_i1	-4.461913997	2.24E-05	-	-	-	-	-	-	-	-	-	-	-	-	-	-
TR6299|c3_g2_i1	-8.523091162	2.26E-05	-	-	-	-	-	-	-	-	-	-	-	-	-	-
TR1992|c0_g1_i1	-7.104723996	2.26E-05	-	-	-	-	-	-	-	-	-	-	-	-	-	-
TR6896|c9_g1_i1	-8.95715749	2.28E-05	-	-	-	-	-	-	-	-	-	-	-	-	-	-
TR1335|c0_g2_i1	10.80917462	2.33E-05	-	-	-	-	-	-	-	Uncharacterized protein	4.00E-07	Thalassiosira oceanica	-	-	-	-
TR6801|c1_g1_i1	-8.478692766	2.34E-05	-	-	-	-	-	-	-	-	-	-	-	-	-	-
TR7070|c6_g2_i1	4.738914036	2.35E-05	-	-	-	-	-	-	-	-	-	-	-	-	-	-
TR7126|c8_g1_i1	-4.61365	2.37E-05	-	-	-	-	-	-	-	Uncharacterized protein	6.00E-19	Thalassiosira oceanica	-	-	-	-
TR2957|c0_g1_i1	-8.455903721	2.40E-05	-	-	-	-	-	-	-	-	-	-	-	-	-	-
TR7110|c5_g1_i1	-4.59612673	2.41E-05	-	-	-	-	-	-	-	-	-	-	-	-	-	-
TR6432|c6_g1_i3	3.47118536	2.44E-05	-	-	-	-	-	-	-	-	-	-	-	-	-	-
TR6328|c2_g1_i1	-3.756065154	2.46E-05	-	-	-	-	-	-	-	Uncharacterized protein	4.00E-25	Mesotoga infera	-	microtubule motor activity	kinesin complex	pfam13424 TPR_12 Tetratricopeptide repeat. ]---[TIGR02917 TPR_domain_protein putative PEP-CTERM system TPR-repeat lipoprotein. This protein family occurs in strictly within a subset of Gram-negative bacterial species with the proposed PEP-CTERM/exosortase system analogous to the LPXTG/sortase system common in Gram-positive bacteria. This protein occurs in a species if and only if a transmembrane …
TR7057|c10_g1_i1	-5.589403252	2.47E-05	-	-	-	-	-	-	-	-	-	-	-	-	-	-
TR4435|c0_g2_i1	3.668329301	2.47E-05	Q8GWB7	2.00E-07	Inositol phosphorylceramide glucuronosyltransferase 1	Glucuronosyltransferase.	-	-	-	Uncharacterized protein	8.00E-10	Guillardia theta CCMP2712	-	transferase activity, transferring glycosyl groups	-	cd02537 GT8_Glycogenin Glycogenin belongs the GT 8 family and initiates the biosynthesis of glycogen. Glycogenin initiates the biosynthesis of glycogen by incorporating glucose residues through a self-glucosylation reaction at a Tyr residue and then acts as substrate for chain elongation by glycogen synthase and branching enzyme. It contains a conserved DxD motif and an N-terminal beta-alpha-beta…
TR6412|c2_g1_i1	-4.177904243	2.48E-05	-	-	-	-	-	-	-	Uncharacterized protein	3.00E-103	Amphimedon queenslandica	-	calcium ion binding]---[catalytic activity	-	-
TR2998|c1_g1_i1	-9.4341239	2.50E-05	-	-	-	-	-	-	-	-	-	-	-	-	-	-
TR2328|c0_g2_i1	7.989379413	2.52E-05	-	-	-	-	-	-	-	-	-	-	-	-	-	-
TR733|c0_g1_i1	-5.848415495	2.55E-05	-	-	-	-	-	-	-	-	-	-	-	-	-	-
TR7096|c11_g1_i1	-9.021152029	2.56E-05	-	-	-	-	-	-	-	-	-	-	-	-	-	-
TR7080|c4_g1_i2	-8.983462521	2.56E-05	-	-	-	-	-	-	-	-	-	-	-	-	-	-
TR7029|c8_g2_i3	3.564283699	2.59E-05	-	-	-	-	-	-	-	Probable metalloprotease (Fragment)	6.00E-15	Thalassiosira pseudonana	-	metal ion binding]---[metalloendopeptidase activity	-	-
TR7101|c4_g1_i1	-4.639492776	2.60E-05	-	-	-	-	-	-	-	Predicted protein	6.00E-15	Phaeodactylum tricornutum (strain CCAP 1055/1)	DNA integration	nucleic acid binding	-	-
TR6752|c6_g1_i1	-8.079816437	2.61E-05	-	-	-	-	-	-	-	-	-	-	-	-	-	-
TR5855|c1_g1_i2	-3.756400864	2.61E-05	Q10449	4.00E-65	Meiotically up-regulated gene 157 protein	-	-	-	-	Uncharacterized protein (Fragment)	0	Thalassiosira oceanica	-	transferase activity, transferring hexosyl groups	integral to membrane	pfam06824 DUF1237 Protein of unknown function (DUF1237). This family contains a number of hypothetical proteins of about 450 residues in length. Their function is unknown and most are bacterial. However structurally this family is part of the 6 hairpin glycosidase superfamily suggesting a glycosyl hydrolase function.]---[COG3538 COG3538 Uncharacterized conserved protein Function unknown .
TR5152|c3_g1_i3	-5.438171481	2.63E-05	Q86B14	2.00E-13	DNA replication licensing factor mcm6	DNA helicase.	-	-	-	DNA helicase	4.00E-12	Branchiostoma floridae	cell cycle]---[DNA-dependent DNA replication initiation	ATP binding]---[DNA binding]---[DNA helicase activity	MCM complex]---[nucleus	smart00350 MCM minichromosome maintenance proteins. ]---[pfam00493 MCM MCM2/3/5 family. ]---[COG1241 MCM2 Predicted ATPase involved in replication control Cdc46/Mcm family DNA replication recombination and repair .]---[PTZ00111 PTZ00111 DNA replication licensing factor MCM4 Provisional.
TR562|c0_g1_i1	6.493861107	2.64E-05	-	-	-	-	-	-	-	-	-	-	-	-	-	-
TR7516|c0_g1_i1	-5.699117185	2.65E-05	-	-	-	-	-	-	-	-	-	-	-	-	-	-
TR6775|c4_g1_i2	-4.315492281	2.65E-05	-	-	-	-	-	-	-	Uncharacterized protein	2.00E-29	Phytophthora parasitica	-	-	-	-
TR1228|c0_g1_i1	-6.054671193	2.68E-05	-	-	-	-	-	-	-	Gag-Pol polyprotein	2.00E-06	Metarhizium	DNA integration	nucleic acid binding	-	-
TR7090|c3_g1_i2	-4.614962713	2.68E-05	-	-	-	-	-	-	-	-	-	-	-	-	-	-
TR7152|c14_g1_i1	-9.7178521	2.68E-05	-	-	-	-	-	-	-	-	-	-	-	-	-	-
TR7390|c0_g1_i1	-7.67889617	2.69E-05	-	-	-	-	-	-	-	-	-	-	-	-	-	-
TR6734|c11_g1_i1	-6.088813579	2.69E-05	-	-	-	-	-	-	-	-	-	-	-	-	-	-
TR7134|c4_g1_i3	3.938738367	2.73E-05	P04146	2.00E-19	Copia protein	-	-	-	-	Uncharacterized protein	1.00E-70	Thalassiosira oceanica	-	-	-	cd09272 RNase_HI_RT_Ty1 Ty1/Copia family of RNase HI in long-term repeat retroelements. Ribonuclease H (RNase H) enzymes are divided into two major families Type 1 and Type 2 based on amino acid sequence similarities and biochemical properties. RNase H is an endonuclease that cleaves the RNA strand of an RNA/DNA hybrid in a sequence non-specific manner in the presence of divalent cations. RNase H…
TR6409|c9_g1_i1	-4.011118883	2.75E-05	-	-	-	-	-	-	-	-	-	-	-	-	-	-
TR6864|c9_g1_i1	-8.038817611	2.76E-05	-	-	-	-	-	-	-	-	-	-	-	-	-	-
TR7377|c0_g1_i1	-7.557008511	2.77E-05	-	-	-	-	-	-	-	-	-	-	-	-	-	-
TR7016|c1_g2_i1	-6.85252678	2.80E-05	P04146	6.00E-06	Copia protein	-	-	-	-	Uncharacterized protein	2.00E-29	Thalassiosira oceanica	-	-	-	cd09272 RNase_HI_RT_Ty1 Ty1/Copia family of RNase HI in long-term repeat retroelements. Ribonuclease H (RNase H) enzymes are divided into two major families Type 1 and Type 2 based on amino acid sequence similarities and biochemical properties. RNase H is an endonuclease that cleaves the RNA strand of an RNA/DNA hybrid in a sequence non-specific manner in the presence of divalent cations. RNase H…
TR6602|c6_g1_i2	6.353106448	2.85E-05	-	-	-	-	-	-	-	-	-	-	-	-	-	-
TR2014|c1_g1_i1	-5.415525102	2.87E-05	-	-	-	-	-	-	-	-	-	-	-	-	-	-
TR6825|c7_g2_i1	-9.181237113	2.88E-05	-	-	-	-	-	-	-	-	-	-	-	-	-	-
TR5998|c0_g1_i1	-9.53096644	2.88E-05	-	-	-	-	-	-	-	-	-	-	-	-	-	-
TR7257|c0_g1_i1	-9.920153272	2.90E-05	-	-	-	-	-	-	-	-	-	-	-	-	-	-
TR7178|c11_g1_i1	5.618753245	2.91E-05	-	-	-	-	-	-	-	-	-	-	-	-	-	-
TR6814|c0_g1_i1	6.954595085	2.93E-05	-	-	-	-	-	-	-	-	-	-	-	-	-	-
TR7174|c18_g1_i1	6.664503698	2.93E-05	-	-	-	-	-	-	-	-	-	-	-	-	-	-
TR6742|c4_g1_i1	-4.695474248	2.96E-05	-	-	-	-	-	-	-	-	-	-	-	-	-	-
TR4194|c1_g1_i1	-8.136534851	2.97E-05	-	-	-	-	-	-	-	-	-	-	-	-	-	-
TR6403|c7_g1_i2	-6.565027901	3.00E-05	P03010	4.00E-14	Putative AC9 transposase	-	-	-	-	Uncharacterized protein	3.00E-35	Acyrthosiphon pisum	-	DNA binding	-	-
TR6425|c7_g1_i2	-6.580744105	3.05E-05	Q9M0G7	2.00E-06	Leucine-rich repeat receptor-like protein kinase PXL2	Non-specific serine/threonine protein kinase.	-	-	-	Uncharacterized protein (Fragment)	3.00E-09	Emiliania huxleyi CCMP1516	-	-	-	PLN00113 PLN00113 leucine-rich repeat receptor-like protein kinase Provisional.]---[sd00033 LRR_RI leucine-rich repeats ribonuclease inhibitor (RI)-like subfamily. A leucine-rich repeat (LRR) is a structural protein motif of 20-30 amino acids that is unusually rich in the hydrophobic amino acid leucine. The conserved eleven-residue sequence motif (LxxLxLxxN/CxL) within the LRRs corresponds to the…
TR7081|c9_g3_i2	3.319759854	3.05E-05	-	-	-	-	-	-	-	-	-	-	-	-	-	-
TR7110|c4_g1_i1	3.962772568	3.09E-05	-	-	-	-	-	-	-	-	-	-	-	-	-	-
TR7199|c12_g1_i1	-8.226356001	3.11E-05	-	-	-	-	-	-	-	-	-	-	-	-	-	-
TR1413|c1_g1_i1	-8.441474405	3.11E-05	-	-	-	-	-	-	-	-	-	-	-	-	-	-
TR5301|c6_g1_i1	8.027660054	3.23E-05	-	-	-	-	-	-	-	Predicted protein	4.00E-06	Phaeodactylum tricornutum (strain CCAP 1055/1)	-	-	-	-
TR6815|c2_g1_i2	-4.07383276	3.26E-05	-	-	-	-	-	-	-	Predicted protein	2.00E-19	Phaeodactylum tricornutum (strain CCAP 1055/1)	-	G-protein coupled receptor activity	integral to membrane	pfam11710 Git3 G protein-coupled glucose receptor regulating Gpa2. Git3 is one of six proteins required for glucose-triggered adenylate cyclase activation and is a G protein-coupled receptor responsible for the activation of adenylate cyclase through Gpa2 - heterotrimeric G protein alpha subunit part of the glucose-detection pathway. Git3 contains seven predicted transmembrane domains a third cyt…
TR7070|c9_g1_i3	4.050920579	3.35E-05	Q9SFB8	3.00E-08	Phosphatidylinositol 4-phosphate 5-kinase 6	1-phosphatidylinositol-4-phosphate 5-kinase.	-	-	-	Fbox and MORN domain containing protein	2.00E-10	Acanthamoeba castellanii str. Neff	-	-	-	PLN03185 PLN03185 phosphatidylinositol phosphate kinase Provisional.
TR3321|c0_g1_i1	-3.541014162	3.36E-05	-	-	-	-	-	-	-	Predicted protein	8.00E-46	Phaeodactylum tricornutum (strain CCAP 1055/1)	-	-	-	-
TR6631|c6_g1_i1	-8.149216791	3.43E-05	-	-	-	-	-	-	-	-	-	-	-	-	-	-
TR5702|c0_g1_i1	-4.741521792	3.47E-05	Q8YRI1	3.00E-29	Uncharacterized WD repeat-containing protein alr3466	-	-	-	-	hypothetical protein partial	1.00E-33	Sulfurospirillum cavolei	-	-	-	cd00200 WD40 WD40 domain found in a number of eukaryotic proteins that cover a wide variety of functions including adaptor/regulatory modules in signal transduction pre-mRNA processing and cytoskeleton assembly typically contains a GH dipeptide 11-24 residues from its N-terminus and the WD dipeptide at its C-terminus and is 40 residues long hence the name WD40 between GH and WD lies a conserved c…
TR6664|c1_g1_i1	6.495020004	3.51E-05	-	-	-	-	-	-	-	Rapid-growth-like protein 25 (Fragment)	2.00E-12	Skeletonema costatum	DNA integration	nucleic acid binding	-	-
TR3285|c0_g1_i1	-6.26385684	3.65E-05	-	-	-	-	-	-	-	-	-	-	-	-	-	-
TR6941|c6_g1_i9	3.792957568	3.66E-05	-	-	-	-	-	-	-	-	-	-	-	-	-	-
TR3321|c0_g2_i1	-3.53689567	3.66E-05	-	-	-	-	-	-	-	Predicted protein	2.00E-48	Phaeodactylum tricornutum (strain CCAP 1055/1)	-	-	-	-
TR7012|c2_g1_i1	-6.786867212	3.71E-05	-	-	-	-	-	-	-	-	-	-	-	-	-	-
TR6957|c3_g1_i1	-8.504900664	3.72E-05	-	-	-	-	-	-	-	-	-	-	-	-	-	-
TR6756|c7_g1_i14	-6.837993498	3.74E-05	-	-	-	-	-	-	-	-	-	-	-	-	-	-
TR7186|c15_g1_i1	-5.153799047	3.77E-05	-	-	-	-	-	-	-	-	-	-	-	-	-	-
TR3498|c0_g2_i1	-7.316210463	3.78E-05	-	-	-	-	-	-	-	-	-	-	-	-	-	-
TR863|c0_g1_i1	-5.929461899	3.84E-05	-	-	-	-	-	-	-	-	-	-	-	-	-	-
TR6876|c0_g1_i1	-4.077108011	3.85E-05	-	-	-	-	-	-	-	Predicted protein	3.00E-104	Phaeodactylum tricornutum (strain CCAP 1055/1)	-	-	-	pfam01062 Bestrophin Bestrophin RFP-TM chloride channel. Bestrophin is a 68-kDa basolateral plasma membrane protein expressed in retinal pigment epithelial cells (RPE). It is encoded by the VMD2 gene which is mutated in Best macular dystrophy a disease characterized by a depressed light peak in the electrooculogram. VMD2 encodes a 585-amino acid protein with an approximate mass of 68 kDa which ha…
TR6697|c1_g1_i1	3.993807561	3.88E-05	-	-	-	-	-	-	-	-	-	-	-	-	-	-
TR6501|c6_g1_i1	-4.221278859	3.93E-05	-	-	-	-	-	-	-	-	-	-	-	-	-	-
TR2113|c0_g1_i1	9.141214616	3.93E-05	Q9LVP0	6.00E-19	Probable leucine-rich repeat receptor-like protein kinase At5g63930	Non-specific serine/threonine protein kinase.	-	-	-	Hypothetical leucine rich repeat protein	2.00E-24	Ectocarpus siliculosus	-	-	-	PLN00113 PLN00113 leucine-rich repeat receptor-like protein kinase Provisional.]---[sd00033 LRR_RI leucine-rich repeats ribonuclease inhibitor (RI)-like subfamily. A leucine-rich repeat (LRR) is a structural protein motif of 20-30 amino acids that is unusually rich in the hydrophobic amino acid leucine. The conserved eleven-residue sequence motif (LxxLxLxxN/CxL) within the LRRs corresponds to the…
TR6962|c8_g1_i1	5.760140684	3.98E-05	-	-	-	-	-	-	-	-	-	-	-	-	-	-
TR5184|c0_g1_i1	-8.562119743	3.99E-05	-	-	-	-	-	-	-	Uncharacterized protein (Fragment)	1.00E-24	Thalassiosira oceanica	-	nucleic acid binding	-	-
TR4794|c1_g2_i1	-4.226193665	3.99E-05	-	-	-	-	-	-	-	Uncharacterized protein	1.00E-10	Thalassiosira pseudonana	-	-	-	-
TR7092|c10_g3_i1	4.578496695	3.99E-05	P35270	2.00E-27	Sepiapterin reductase	Sepiapterin reductase (L-erythro-7 8-dihydrobiopterin forming).	-	-	-	Predicted protein	2.00E-41	Phaeodactylum tricornutum (strain CCAP 1055/1)	-	oxidoreductase activity	-	cd05367 SPR-like_SDR_c sepiapterin reductase (SPR)-like classical (c) SDRs. Human SPR a member of the SDR family catalyzes the NADP-dependent reduction of sepiaptern to 7 8-dihydrobiopterin (BH2). In addition to SPRs this subgroup also contains Bacillus cereus yueD a benzil reductase which catalyzes the stereospecific reduction of benzil to (S)-benzoin. SDRs are a functionally diverse family of o…
TR2068|c0_g1_i1	5.553732849	4.00E-05	-	-	-	-	-	-	-	-	-	-	-	-	-	-
TR6151|c1_g1_i1	-4.082562634	4.02E-05	-	-	-	-	-	-	-	Uncharacterized protein (Fragment)	8.00E-15	Thalassiosira oceanica	-	nucleic acid binding	-	-
TR6820|c8_g3_i1	-4.79621565	4.10E-05	-	-	-	-	-	-	-	-	-	-	-	-	-	-
TR7082|c6_g1_i1	-8.073425704	4.18E-05	-	-	-	-	-	-	-	-	-	-	-	-	-	-
TR2632|c0_g1_i1	-9.036792087	4.31E-05	-	-	-	-	-	-	-	-	-	-	-	-	-	-
TR7165|c11_g4_i8	4.742215941	4.32E-05	-	-	-	-	-	-	-	Predicted protein	8.00E-07	Phaeodactylum tricornutum (strain CCAP 1055/1)	-	-	-	-
TR6952|c5_g2_i1	8.638333988	4.40E-05	-	-	-	-	-	-	-	-	-	-	-	-	-	-
TR1255|c0_g1_i1	-8.15085084	4.40E-05	-	-	-	-	-	-	-	-	-	-	-	-	-	-
TR1441|c0_g1_i1	-6.448884888	4.42E-05	-	-	-	-	-	-	-	Uncharacterized protein	5.00E-42	Thalassiosira oceanica	-	-	-	pfam05050 Methyltransf_21 Methyltransferase FkbM domain. This family has members from bacteria to human and appears to be a methyltransferase.]---[TIGR01444 2-O-methyltransferase_NoeI methyltransferase FkbM family. Members of this family are characterized by two well-conserved short regions separated by a variable in both sequence and length. The first of the two regions is found in a large numbe…
TR6324|c0_g1_i1	-6.25724979	4.44E-05	Q17QR8	4.00E-14	Putative nuclease HARBI1	-	-	-	-	Uncharacterized protein	3.00E-62	Phytophthora parasitica	-	-	-	pfam13359 DDE_Tnp_4 DDE superfamily endonuclease. This family of proteins are related to pfam00665 and are probably endonucleases of the DDE superfamily. Transposase proteins are necessary for efficient DNA transposition. This domain is a member of the DDE superfamily which contain three carboxylate residues that are believed to be responsible for coordinating metal ions needed for catalysis. The…
TR7155|c2_g2_i1	5.697153318	4.48E-05	-	-	-	-	-	-	-	-	-	-	-	-	-	-
TR4264|c1_g1_i1	-8.55790569	4.60E-05	-	-	-	-	-	-	-	Uncharacterized protein	4.00E-08	Thalassiosira oceanica	-	-	-	cd09272 RNase_HI_RT_Ty1 Ty1/Copia family of RNase HI in long-term repeat retroelements. Ribonuclease H (RNase H) enzymes are divided into two major families Type 1 and Type 2 based on amino acid sequence similarities and biochemical properties. RNase H is an endonuclease that cleaves the RNA strand of an RNA/DNA hybrid in a sequence non-specific manner in the presence of divalent cations. RNase H…
TR6978|c1_g1_i1	-4.684029481	4.63E-05	-	-	-	-	-	-	-	-	-	-	-	-	-	-
TR6573|c2_g1_i1	-9.78473799	4.63E-05	-	-	-	-	-	-	-	-	-	-	-	-	-	-
TR7117|c5_g1_i1	4.420122138	4.64E-05	-	-	-	-	-	-	-	-	-	-	-	-	-	-
TR7082|c1_g1_i1	-4.637484752	4.64E-05	-	-	-	-	-	-	-	Predicted protein (Fragment)	2.00E-41	Phaeodactylum tricornutum (strain CCAP 1055/1)	-	-	-	COG1389 COG1389 DNA topoisomerase VI subunit B DNA replication recombination and repair .]---[TIGR01052 Type_2_DNA_topoisomerase_6_subunit_B DNA topoisomerase VI B subunit. This model describes DNA topoisomerase VI an archaeal type II DNA topoisomerase (DNA gyrase). DNA metabolism DNA replication recombination and repair .
TR6242|c1_g1_i1	-7.839193791	4.69E-05	-	-	-	-	-	-	-	-	-	-	-	-	-	-
TR6987|c6_g1_i1	-7.693295172	4.70E-05	-	-	-	-	-	-	-	-	-	-	-	-	-	-
TR1559|c2_g1_i1	8.40636102	4.82E-05	-	-	-	-	-	-	-	-	-	-	-	-	-	-
TR6853|c15_g1_i1	-8.546662239	4.93E-05	-	-	-	-	-	-	-	-	-	-	-	-	-	-
TR6577|c0_g2_i1	-4.690023228	4.94E-05	-	-	-	-	-	-	-	-	-	-	-	-	-	-
TR2752|c0_g2_i1	-3.960910313	5.01E-05	-	-	-	-	-	-	-	-	-	-	-	-	-	-
TR6603|c0_g2_i1	4.345294782	5.01E-05	-	-	-	-	-	-	-	-	-	-	-	-	-	-
TR2136|c1_g1_i1	-7.500111864	5.07E-05	-	-	-	-	-	-	-	-	-	-	-	-	-	-
TR6467|c5_g2_i1	-6.367154399	5.19E-05	-	-	-	-	-	-	-	Gag-pol polyprotein	3.00E-48	Phaeodactylum tricornutum	-	nucleic acid binding	-	cd09272 RNase_HI_RT_Ty1 Ty1/Copia family of RNase HI in long-term repeat retroelements. Ribonuclease H (RNase H) enzymes are divided into two major families Type 1 and Type 2 based on amino acid sequence similarities and biochemical properties. RNase H is an endonuclease that cleaves the RNA strand of an RNA/DNA hybrid in a sequence non-specific manner in the presence of divalent cations. RNase H…
TR7085|c10_g2_i5	-3.446993106	5.25E-05	Q1E406	3.00E-07	tRNA N6-adenosine threonylcarbamoyltransferase	N(6)-L-threonylcarbamoyladenine synthase.	-	-	-	Uncharacterized protein	4.00E-08	Hyaloperonospora arabidopsidis (strain Emoy2)	-	-	-	PTZ00340 PTZ00340 O-sialoglycoprotein endopeptidase-like protein Provisional.
TR430|c0_g1_i1	-7.61358589	5.30E-05	-	-	-	-	-	-	-	-	-	-	-	-	-	-
TR7057|c14_g1_i1	-5.048905953	5.39E-05	P10978	2.00E-12	Retrovirus-related Pol polyprotein from transposon TNT 1-94	RNA-directed DNA polymerase.	-	-	-	Gag-pol polyprotein	3.00E-32	Phaeodactylum tricornutum	DNA integration	nucleic acid binding]---[zinc ion binding	-	cd09272 RNase_HI_RT_Ty1 Ty1/Copia family of RNase HI in long-term repeat retroelements. Ribonuclease H (RNase H) enzymes are divided into two major families Type 1 and Type 2 based on amino acid sequence similarities and biochemical properties. RNase H is an endonuclease that cleaves the RNA strand of an RNA/DNA hybrid in a sequence non-specific manner in the presence of divalent cations. RNase H…
TR912|c0_g1_i1	6.440321044	5.39E-05	-	-	-	-	-	-	-	-	-	-	-	-	-	-
TR4985|c3_g1_i1	-8.071726581	5.50E-05	-	-	-	-	-	-	-	-	-	-	-	-	-	-
TR7143|c13_g1_i1	8.15630252	5.50E-05	-	-	-	-	-	-	-	-	-	-	-	-	-	-
TR7011|c12_g1_i4	-9.016737109	5.53E-05	-	-	-	-	-	-	-	-	-	-	-	-	-	-
TR6962|c9_g2_i1	-6.470690868	5.54E-05	P04146	2.00E-13	Copia protein	-	-	-	-	Gag-pol polyprotein	8.00E-51	Phaeodactylum tricornutum	DNA integration	nucleic acid binding]---[zinc ion binding	-	pfam07727 RVT_2 Reverse transcriptase (RNA-dependent DNA polymerase). A reverse transcriptase gene is usually indicative of a mobile element such as a retrotransposon or retrovirus. Reverse transcriptases occur in a variety of mobile elements including retrotransposons retroviruses group II introns bacterial msDNAs hepadnaviruses and caulimoviruses. This Pfam entry includes reverse transcriptases…
TR6361|c6_g2_i1	-3.669127369	5.54E-05	-	-	-	-	-	-	-	-	-	-	-	-	-	-
TR2957|c0_g2_i1	-6.737276746	5.59E-05	-	-	-	-	-	-	-	-	-	-	-	-	-	-
TR6880|c7_g1_i3	4.969919023	5.66E-05	-	-	-	-	-	-	-	-	-	-	-	-	-	-
TR6368|c8_g1_i7	-8.989951251	5.90E-05	-	-	-	-	-	-	-	Saposin-like 11 (Fragment)	1.00E-16	Aptenodytes forsteri	-	-	-	pfam11702 DUF3295 Protein of unknown function (DUF3295). This family is conserved in fungi but the function is not known.]---[pfam15279 SOBP Sine oculis-binding protein. SOBP is associated with syndromic and nonsyndromic intellectual disability. It carries a zinc-finger of the zf-C2H2 type at the N-terminus and a highly characteristic C-terminal PhPhPhPhPhPh motif. The deduced 873-amino acid prot…
TR6956|c1_g2_i1	6.129375539	5.92E-05	-	-	-	-	-	-	-	-	-	-	-	-	-	-
TR951|c0_g2_i1	3.730946409	6.17E-05	-	-	-	-	-	-	-	Uncharacterized protein	7.00E-45	Emiliania huxleyi CCMP1516	-	-	-	-
TR6714|c0_g1_i1	3.318250057	6.21E-05	-	-	-	-	-	-	-	Predicted protein	1.00E-101	Thalassiosira pseudonana	-	peptide-methionine-(S)-S-oxide reductase activity	-	-
TR4285|c1_g1_i1	3.875228918	6.36E-05	-	-	-	-	-	-	-	-	-	-	-	-	-	-
TR6547|c4_g1_i1	-5.121005236	6.43E-05	-	-	-	-	-	-	-	-	-	-	-	-	-	-
TR6385|c15_g1_i1	5.957353261	6.49E-05	-	-	-	-	-	-	-	-	-	-	-	-	-	-
TR7178|c6_g2_i1	-6.140255794	6.51E-05	-	-	-	-	-	-	-	PLAAOx	9.00E-27	Tisochrysis lutea	-	oxidoreductase activity	-	-
TR4264|c0_g2_i1	-8.657027022	6.51E-05	-	-	-	-	-	-	-	-	-	-	-	-	-	-
TR7176|c7_g1_i1	3.374888609	6.52E-05	-	-	-	-	-	-	-	-	-	-	-	-	-	-
TR6715|c9_g1_i1	3.777270434	6.53E-05	-	-	-	-	-	-	-	-	-	-	-	-	-	-
TR7479|c0_g1_i1	7.946904919	6.66E-05	-	-	-	-	-	-	-	-	-	-	-	-	-	-
TR7135|c9_g2_i3	5.234975079	6.71E-05	-	-	-	-	-	-	-	-	-	-	-	-	-	-
TR7053|c16_g1_i1	-5.989191078	6.72E-05	-	-	-	-	-	-	-	-	-	-	-	-	-	-
TR3182|c1_g1_i1	5.632509145	6.79E-05	-	-	-	-	-	-	-	-	-	-	-	-	-	-
TR6601|c7_g1_i3	-4.565965257	7.07E-05	-	-	-	-	-	-	-	Uncharacterized protein C2orf16	2.00E-08	Komagataella pastoris (strain ATCC 76273 / CBS 7435 / CECT 11047 / NRRL Y-11430 / Wegner 21-1)	-	-	-	pfam11914 DUF3432 Domain of unknown function (DUF3432). This presumed domain is functionally uncharacterized. This domain is found in eukaryotes. This domain is about 100 amino acids in length. This domain is found associated with pfam00096. This domain has two conserved sequence motifs YPSPV and PSP.
TR7087|c5_g1_i3	4.119934014	7.17E-05	-	-	-	-	-	-	-	-	-	-	-	-	-	-
TR7051|c9_g1_i2	-3.952039826	7.29E-05	-	-	-	-	-	-	-	-	-	-	-	-	-	-
TR6702|c4_g1_i1	-4.759443843	7.29E-05	-	-	-	-	-	-	-	-	-	-	-	-	-	-
TR4980|c2_g1_i1	-4.373362236	7.35E-05	-	-	-	-	-	-	-	-	-	-	-	-	-	-
TR7175|c1_g2_i1	-6.20345298	7.43E-05	-	-	-	-	-	-	-	-	-	-	-	-	-	-
TR6242|c10_g2_i3	-3.741793087	7.43E-05	Q58E76	2.00E-20	ATPase family AAA domain-containing protein 3-A	-	-	-	-	Uncharacterized protein	7.00E-45	Thalassiosira pseudonana	-	ATP binding	-	pfam12037 DUF3523 Domain of unknown function (DUF3523). This presumed domain is functionally uncharacterized. This domain is found in eukaryotes. This domain is typically between 257 to 277 amino acids in length. This domain is found associated with pfam00004. This domain has a conserved LER sequence motif.
TR6701|c5_g1_i1	-5.651058852	7.51E-05	-	-	-	-	-	-	-	-	-	-	-	-	-	-
TR6927|c4_g2_i1	3.949917194	7.51E-05	P10978	9.00E-06	Retrovirus-related Pol polyprotein from transposon TNT 1-94	RNA-directed DNA polymerase.	-	-	-	Pol protein (Fragment)	3.00E-71	Thalassiosira pseudonana	DNA integration	nucleic acid binding	-	cd09272 RNase_HI_RT_Ty1 Ty1/Copia family of RNase HI in long-term repeat retroelements. Ribonuclease H (RNase H) enzymes are divided into two major families Type 1 and Type 2 based on amino acid sequence similarities and biochemical properties. RNase H is an endonuclease that cleaves the RNA strand of an RNA/DNA hybrid in a sequence non-specific manner in the presence of divalent cations. RNase H…
TR6601|c7_g1_i8	-4.628897464	7.67E-05	-	-	-	-	-	-	-	Uncharacterized protein	7.00E-18	unidentified eubacterium SCB49	-	-	-	-
TR3009|c1_g1_i1	-5.005539476	7.67E-05	-	-	-	-	-	-	-	-	-	-	-	-	-	-
TR6001|c8_g4_i1	-8.458918917	7.69E-05	-	-	-	-	-	-	-	-	-	-	-	-	-	-
TR6746|c15_g1_i1	-5.591735397	7.69E-05	-	-	-	-	-	-	-	-	-	-	-	-	-	-
TR7137|c2_g1_i1	-4.12307654	7.74E-05	-	-	-	-	-	-	-	Predicted protein	7.00E-51	Phaeodactylum tricornutum (strain CCAP 1055/1)	-	-	-	cd02957 Phd_like Phosducin (Phd)-like family composed of Phd and Phd-like proteins (PhLP) characterized as cytosolic regulators of G protein functions. Phd and PhLPs specifically bind G protein betagamma (Gbg)-subunits with high affinity resulting in the solubilization of Gbg from the plasma membrane and impeding G protein-mediated signal transduction by inhibiting the formation of a functional G…
TR6991|c0_g2_i1	-5.733384188	7.89E-05	-	-	-	-	-	-	-	-	-	-	-	-	-	-
TR7129|c11_g1_i1	5.613025295	7.92E-05	-	-	-	-	-	-	-	Predicted protein	1.00E-08	Thalassiosira pseudonana	-	nucleic acid binding	-	-
TR6714|c0_g1_i2	3.289945443	7.92E-05	-	-	-	-	-	-	-	Predicted protein	7.00E-104	Thalassiosira pseudonana	-	peptide-methionine-(S)-S-oxide reductase activity	-	pfam01625 PMSR Peptide methionine sulfoxide reductase. This enzyme repairs damaged proteins. Methionine sulfoxide in proteins is reduced to methionine.]---[TIGR00401 Peptide_methionine_sulfoxide_reductase_MsrA methionine-S-sulfoxide reductase. This model describes peptide methionine sulfoxide reductase (MsrA) a repair enzyme for proteins that have been inactivated by oxidation. The enzyme from E.…
TR6675|c6_g1_i1	-8.192421953	7.96E-05	-	-	-	-	-	-	-	-	-	-	-	-	-	-
TR7158|c4_g1_i1	3.756441235	8.01E-05	-	-	-	-	-	-	-	-	-	-	-	-	-	-
TR1232|c1_g1_i1	-7.160427936	8.14E-05	-	-	-	-	-	-	-	Uncharacterized protein (Fragment)	1.00E-101	Thalassiosira oceanica	DNA integration]---[DNA recombination	DNA binding	-	-
TR1139|c0_g1_i1	5.221800159	8.16E-05	-	-	-	-	-	-	-	-	-	-	-	-	-	-
TR6961|c9_g1_i2	4.03475841	8.22E-05	-	-	-	-	-	-	-	-	-	-	-	-	-	-
TR7125|c8_g2_i2	-5.610705895	8.25E-05	-	-	-	-	-	-	-	-	-	-	-	-	-	-
TR7126|c1_g1_i1	5.45952527	8.27E-05	-	-	-	-	-	-	-	Uncharacterized protein	7.00E-09	Phytophthora parasitica	-	-	-	-
TR6924|c2_g1_i1	-5.182053087	8.32E-05	-	-	-	-	-	-	-	-	-	-	-	-	-	-
TR6788|c3_g1_i1	-5.620550974	8.36E-05	P04146	2.00E-20	Copia protein	-	-	-	-	Uncharacterized protein	1.00E-96	Thalassiosira oceanica	-	-	-	cd09272 RNase_HI_RT_Ty1 Ty1/Copia family of RNase HI in long-term repeat retroelements. Ribonuclease H (RNase H) enzymes are divided into two major families Type 1 and Type 2 based on amino acid sequence similarities and biochemical properties. RNase H is an endonuclease that cleaves the RNA strand of an RNA/DNA hybrid in a sequence non-specific manner in the presence of divalent cations. RNase H…
TR7001|c2_g1_i4	3.728221623	8.36E-05	-	-	-	-	-	-	-	-	-	-	-	-	-	-
TR6517|c0_g1_i2	3.788734104	8.53E-05	Q5W915	5.00E-36	UDP-sugar pyrophospharylase	UTP-monosaccharide-1-phosphate uridylyltransferase.	-	-	-	Uncharacterized protein	1.00E-58	Thalassiosira oceanica	-	uridylyltransferase activity	-	PLN02830 PLN02830 UDP-sugar pyrophosphorylase.]---[cd06424 UGGPase UGGPase catalyzes the synthesis of UDP-Glucose/UDP-Galactose. UGGPase UDP-Galactose/Glucose Pyrophosphorylase catalyzes the reversible production of UDP-Glucose/UDP-Galactose and pyrophosphate (PPi) from Glucose-1-phosphate/Galactose-1-phosphate and UTP. Its dual substrate specificity distinguishes it from the single substrate enz…
TR6962|c9_g1_i1	-4.684030782	8.53E-05	P04146	2.00E-27	Copia protein	-	-	-	-	Gag-pol polyprotein	5.00E-107	Phaeodactylum tricornutum	DNA integration	nucleic acid binding]---[zinc ion binding	-	cd09272 RNase_HI_RT_Ty1 Ty1/Copia family of RNase HI in long-term repeat retroelements. Ribonuclease H (RNase H) enzymes are divided into two major families Type 1 and Type 2 based on amino acid sequence similarities and biochemical properties. RNase H is an endonuclease that cleaves the RNA strand of an RNA/DNA hybrid in a sequence non-specific manner in the presence of divalent cations. RNase H…
TR7240|c0_g1_i1	-5.86946395	8.54E-05	-	-	-	-	-	-	-	-	-	-	-	-	-	-
TR7268|c0_g1_i1	-6.159486332	8.56E-05	-	-	-	-	-	-	-	-	-	-	-	-	-	-
TR7103|c1_g1_i1	-5.182319187	8.62E-05	-	-	-	-	-	-	-	Uncharacterized protein (Fragment)	3.00E-14	Thalassiosira oceanica	-	-	-	-
TR6355|c2_g2_i1	-5.19749017	8.79E-05	-	-	-	-	-	-	-	Endonuclease	3.00E-15	Moumouvirus goulette	-	endonuclease activity	-	-
TR7285|c0_g1_i1	-5.886739923	8.85E-05	-	-	-	-	-	-	-	-	-	-	-	-	-	-
TR5291|c0_g1_i1	-6.316634752	8.98E-05	-	-	-	-	-	-	-	-	-	-	-	-	-	-
TR6886|c3_g1_i1	7.823888485	9.05E-05	-	-	-	-	-	-	-	-	-	-	-	-	-	-
TR3291|c0_g1_i1	-4.851763736	9.07E-05	-	-	-	-	-	-	-	-	-	-	-	-	-	-
TR7148|c4_g2_i7	4.021457085	9.38E-05	-	-	-	-	-	-	-	-	-	-	-	-	-	-
TR394|c0_g1_i1	4.31992154	9.38E-05	-	-	-	-	-	-	-	-	-	-	-	-	-	-
TR3159|c1_g1_i1	-5.497664805	9.39E-05	-	-	-	-	-	-	-	Predicted protein	1.00E-11	Phaeodactylum tricornutum (strain CCAP 1055/1)	-	-	-	pfam01062 Bestrophin Bestrophin RFP-TM chloride channel. Bestrophin is a 68-kDa basolateral plasma membrane protein expressed in retinal pigment epithelial cells (RPE). It is encoded by the VMD2 gene which is mutated in Best macular dystrophy a disease characterized by a depressed light peak in the electrooculogram. VMD2 encodes a 585-amino acid protein with an approximate mass of 68 kDa which ha…
TR6894|c5_g1_i1	3.170108753	9.50E-05	-	-	-	-	-	-	-	Uncharacterized protein	5.00E-54	Thalassiosira pseudonana	protein folding]---[protein transport	-	-	-
TR6444|c3_g1_i2	4.729325343	9.57E-05	-	-	-	-	-	-	-	-	-	-	-	-	-	-
TR3165|c0_g2_i1	-7.891583138	9.61E-05	-	-	-	-	-	-	-	-	-	-	-	-	-	-
TR6886|c2_g2_i1	8.069653517	9.62E-05	-	-	-	-	-	-	-	-	-	-	-	-	-	-
TR6106|c5_g1_i2	-4.529513546	9.71E-05	-	-	-	-	-	-	-	Predicted protein (Fragment)	1.00E-16	Phaeodactylum tricornutum (strain CCAP 1055/1)	-	-	-	-
TR6562|c9_g1_i2	-6.065696062	9.71E-05	-	-	-	-	-	-	-	-	-	-	-	-	-	-
TR6949|c11_g2_i4	-3.864623764	9.72E-05	-	-	-	-	-	-	-	-	-	-	-	-	-	-
TR636|c0_g1_i1	8.366399343	9.77E-05	-	-	-	-	-	-	-	-	-	-	-	-	-	-
TR2924|c2_g1_i4	-6.876545979	9.81E-05	-	-	-	-	-	-	-	PT repeat	8.00E-10	Ceratocystis fimbriata f. sp. platani	-	-	-	pfam11914 DUF3432 Domain of unknown function (DUF3432). This presumed domain is functionally uncharacterized. This domain is found in eukaryotes. This domain is about 100 amino acids in length. This domain is found associated with pfam00096. This domain has two conserved sequence motifs YPSPV and PSP.
TR6699|c0_g1_i2	-4.646351364	9.83E-05	P10978	3.00E-23	Retrovirus-related Pol polyprotein from transposon TNT 1-94	RNA-directed DNA polymerase.	-	-	-	Uncharacterized protein	6.00E-94	Thalassiosira oceanica	-	-	-	cd09272 RNase_HI_RT_Ty1 Ty1/Copia family of RNase HI in long-term repeat retroelements. Ribonuclease H (RNase H) enzymes are divided into two major families Type 1 and Type 2 based on amino acid sequence similarities and biochemical properties. RNase H is an endonuclease that cleaves the RNA strand of an RNA/DNA hybrid in a sequence non-specific manner in the presence of divalent cations. RNase H…
TR6672|c8_g1_i5	-3.334037411	9.90E-05	-	-	-	-	-	-	-	Sulfotransferase	7.00E-10	Ostreococcus tauri	-	sulfotransferase activity	integral to membrane	pfam03567 Sulfotransfer_2 Sulfotransferase family. This family includes a variety of sulfotransferase enzymes. Chondroitin 6-sulfotransferase catalyses the transfer of sulfate to position 6 of the N-acetylgalactosamine residue of chondroitin. This family also includes Heparan sulfate 2-O-sulfotransferase (HS2ST) and Heparan sulfate 6-sulfotransferase (HS6ST). Heparan sulfate (HS) is a co-receptor…
TR7103|c1_g2_i1	-5.321356061	9.97E-05	-	-	-	-	-	-	-	-	-	-	-	-	-	-
TR6553|c0_g1_i1	-4.810654188	0.000100412	-	-	-	-	-	-	-	-	-	-	-	-	-	-
TR6987|c8_g1_i5	-3.310075373	0.000100898	-	-	-	-	-	-	-	-	-	-	-	-	-	-
TR6562|c10_g3_i2	4.91108351	0.000101092	-	-	-	-	-	-	-	-	-	-	-	-	-	-
TR6356|c4_g1_i1	-7.518380064	0.000101681	-	-	-	-	-	-	-	Uncharacterized protein	3.00E-23	Thalassiosira oceanica	-	-	-	cd09272 RNase_HI_RT_Ty1 Ty1/Copia family of RNase HI in long-term repeat retroelements. Ribonuclease H (RNase H) enzymes are divided into two major families Type 1 and Type 2 based on amino acid sequence similarities and biochemical properties. RNase H is an endonuclease that cleaves the RNA strand of an RNA/DNA hybrid in a sequence non-specific manner in the presence of divalent cations. RNase H…
TR7053|c23_g1_i1	-8.061889493	0.000101908	-	-	-	-	-	-	-	Uncharacterized protein	7.00E-27	Thalassiosira oceanica	-	-	-	-
TR6830|c1_g2_i1	-5.347516828	0.000101956	-	-	-	-	-	-	-	-	-	-	-	-	-	-
TR3832|c0_g1_i1	-4.273988904	0.000101959	-	-	-	-	-	-	-	-	-	-	-	-	-	-
TR7164|c7_g1_i1	4.794478475	0.000102031	-	-	-	-	-	-	-	Uncharacterized protein	4.00E-13	Danio rerio	-	-	-	-
TR6620|c8_g1_i1	4.910354134	0.000102318	-	-	-	-	-	-	-	-	-	-	-	-	-	-
TR6797|c8_g1_i1	3.634345601	0.000102608	Q6YRM6	4.00E-08	UPF0392 protein Os08g0121900	-	-	-	-	Uncharacterized protein (Fragment)	4.00E-42	Thalassiosira oceanica	-	-	-	pfam01697 Glyco_transf_92 Glycosyltransferase family 92. Members of this family act as galactosyltransferases belonging to glycosyltransferase family 92. The aligned region contains several conserved cysteine residues and several charged residues that may be catalytic residues. This is supported by the inclusion of this family in the GT-A glycosyl transferase superfamily.]---[pfam13704 Glyco_tran…
TR50|c0_g1_i1	5.337347073	0.00010283	-	-	-	-	-	-	-	Uncharacterized protein	3.00E-08	Amphimedon queenslandica	-	-	-	cd09272 RNase_HI_RT_Ty1 Ty1/Copia family of RNase HI in long-term repeat retroelements. Ribonuclease H (RNase H) enzymes are divided into two major families Type 1 and Type 2 based on amino acid sequence similarities and biochemical properties. RNase H is an endonuclease that cleaves the RNA strand of an RNA/DNA hybrid in a sequence non-specific manner in the presence of divalent cations. RNase H…
TR6653|c17_g1_i1	5.250613486	0.00010283	-	-	-	-	-	-	-	-	-	-	-	-	-	-
TR927|c0_g1_i1	5.057539012	0.000103635	P39858	2.00E-33	Protein CapI	-	Capsule biogenesis	capsule polysaccharide biosynthesis	-	Nucleoside-diphosphate-sugar epimerase	4.00E-113	Dactylococcopsis salina	-	catalytic activity]---[coenzyme binding	-	cd05253 UDP_GE_SDE_e UDP glucuronic acid epimerase extended (e) SDRs. This subgroup contains UDP-D-glucuronic acid 4-epimerase an extended SDR which catalyzes the conversion of UDP-alpha-D-glucuronic acid to UDP-alpha-D-galacturonic acid. This group has the SDR's canonical catalytic tetrad and the TGxxGxxG NAD-binding motif of the extended SDRs. Extended SDRs are distinct from classical SDRs. In …
TR6942|c4_g1_i1	-5.425334273	0.000103645	-	-	-	-	-	-	-	-	-	-	-	-	-	-
TR7064|c11_g1_i1	-5.185048594	0.000105909	-	-	-	-	-	-	-	-	-	-	-	-	-	-
TR413|c0_g1_i1	-5.707095985	0.000107567	-	-	-	-	-	-	-	-	-	-	-	-	-	-
TR2611|c0_g1_i1	-6.659874317	0.000107567	-	-	-	-	-	-	-	-	-	-	-	-	-	-
TR6697|c4_g2_i1	-7.953218141	0.000108778	-	-	-	-	-	-	-	-	-	-	-	-	-	-
TR6368|c11_g1_i1	-7.728378153	0.000109276	-	-	-	-	-	-	-	Predicted protein	3.00E-17	Phaeodactylum tricornutum (strain CCAP 1055/1)	-	-	-	-
TR6563|c14_g1_i1	-7.869050841	0.000109391	-	-	-	-	-	-	-	-	-	-	-	-	-	-
TR7153|c5_g1_i2	5.805488587	0.000109489	-	-	-	-	-	-	-	-	-	-	-	-	-	-
TR4262|c0_g3_i1	-4.720887091	0.000110226	-	-	-	-	-	-	-	Uncharacterized protein	8.00E-16	Emiliania huxleyi CCMP1516	-	ATP binding]---[calcium ion binding]---[protein kinase activity	-	-
TR6713|c7_g1_i1	-7.629110596	0.000112475	-	-	-	-	-	-	-	-	-	-	-	-	-	-
TR6171|c4_g1_i1	4.991626111	0.00011421	-	-	-	-	-	-	-	-	-	-	-	-	-	-
TR6836|c3_g1_i1	4.818303104	0.000115825	-	-	-	-	-	-	-	-	-	-	-	-	-	-
TR6775|c4_g1_i1	-6.02925839	0.000116039	-	-	-	-	-	-	-	Uncharacterized protein	1.00E-11	Phytophthora parasitica	-	-	-	-
TR6904|c11_g1_i1	7.823134019	0.000117004	Q9FIZ7	1.00E-27	5-oxoprolinase	5-oxoprolinase (ATP-hydrolyzing).	-	-	-	Uncharacterized protein	9.00E-31	Megaselia scalaris	-	hydrolase activity	-	PLN02666 PLN02666 5-oxoprolinase.]---[COG0146 HyuB N-methylhydantoinase B/acetone carboxylase alpha subunit Amino acid transport and metabolism / Secondary metabolites biosynthesis transport and catabolism .]---[pfam02538 Hydantoinase_B Hydantoinase B/oxoprolinase. This family includes N-methylhydaintoinase B which converts hydantoin to N-carbamyl-amino acids and 5-oxoprolinase EC 3.5.2.9 which c…
TR6771|c1_g2_i2	4.065086375	0.000118859	P06245	4.00E-07	cAMP-dependent protein kinase type 2	cAMP-dependent protein kinase.	-	-	-	Uncharacterized protein	3.00E-07	Tulasnella calospora MUT 4182	-	ATP binding]---[protein serine/threonine kinase activity	-	cd05572 STKc_cGK Catalytic domain of the Serine/Threonine Kinase cGMP-dependent protein kinase (cGK or PKG). STKs catalyze the transfer of the gamma-phosphoryl group from ATP to serine/threonine residues on protein substrates. Mammals have two cGK isoforms from different genes cGKI and cGKII. cGKI exists as two splice variants cGKI-alpha and cGKI-beta. cGK consists of an N-terminal regulatory dom…
TR6499|c1_g1_i2	-4.539516568	0.000120067	-	-	-	-	-	-	-	-	-	-	-	-	-	-
TR6876|c0_g2_i1	-3.813837664	0.000121007	-	-	-	-	-	-	-	Predicted protein	2.00E-19	Phaeodactylum tricornutum (strain CCAP 1055/1)	-	-	-	-
TR435|c0_g1_i1	-7.495535288	0.000121813	-	-	-	-	-	-	-	Predicted protein	3.00E-16	Phaeodactylum tricornutum (strain CCAP 1055/1)	-	-	-	-
TR7020|c9_g1_i7	3.834401495	0.000121963	-	-	-	-	-	-	-	-	-	-	-	-	-	-
TR1255|c1_g1_i1	-7.783176774	0.00012219	-	-	-	-	-	-	-	-	-	-	-	-	-	-
TR6899|c8_g1_i1	-7.084004012	0.000122367	-	-	-	-	-	-	-	-	-	-	-	-	-	-
TR6907|c6_g2_i2	-4.031527499	0.000122737	-	-	-	-	-	-	-	-	-	-	-	-	-	-
TR6128|c1_g1_i1	-3.755976498	0.000126047	-	-	-	-	-	-	-	-	-	-	-	-	-	-
TR552|c0_g1_i1	4.96651025	0.00012693	-	-	-	-	-	-	-	-	-	-	-	-	-	-
TR6983|c8_g1_i1	-7.47731989	0.000127784	-	-	-	-	-	-	-	Pol protein	5.00E-16	Phaeodactylum tricornutum	-	nucleic acid binding	-	-
TR6664|c11_g1_i1	-4.557779705	0.000128055	-	-	-	-	-	-	-	-	-	-	-	-	-	-
TR5731|c0_g1_i2	-3.015202634	0.000128055	-	-	-	-	-	-	-	-	-	-	-	-	-	-
TR6555|c4_g1_i3	-7.561866155	0.000129053	-	-	-	-	-	-	-	-	-	-	-	-	-	-
TR6366|c12_g1_i5	3.300729986	0.000130415	P73846	2.00E-15	Uncharacterized protein slr1717	-	-	-	-	Predicted protein (Fragment)	4.00E-50	Thalassiosira pseudonana	asparagine biosynthetic process	asparagine synthase (glutamine-hydrolyzing) activity	-	cd01990 Alpha_ANH_like_I This is a subfamily of Adenine nucleotide alpha hydrolases superfamily. Adenine nucleotide alpha hydrolases superfamily includes N type ATP PPases and ATP sulphurylases. It forms a apha/beta/apha fold which binds to Adenosine group. This subfamily of proteins probably binds ATP. This domain is about 200 amino acids long with a strongly conserved motif SGGKD at the N termi…
TR6892|c11_g1_i1	-5.27766379	0.000130501	-	-	-	-	-	-	-	-	-	-	-	-	-	-
TR7077|c4_g1_i6	3.758466316	0.000131305	-	-	-	-	-	-	-	-	-	-	-	-	-	-
TR6755|c6_g1_i2	-4.139699199	0.000131316	-	-	-	-	-	-	-	Predicted protein	1.00E-06	Phaeodactylum tricornutum (strain CCAP 1055/1)	-	-	-	-
TR6669|c5_g1_i1	6.267321223	0.000132561	-	-	-	-	-	-	-	-	-	-	-	-	-	-
TR4486|c0_g1_i1	4.677165547	0.000133473	-	-	-	-	-	-	-	Putative uncharacterized protein	2.00E-42	Phytophthora sojae (strain P6497)	-	-	-	-
TR6242|c10_g2_i4	-3.690911484	0.000135347	Q58E76	7.00E-21	ATPase family AAA domain-containing protein 3-A	-	-	-	-	Uncharacterized protein	4.00E-45	Thalassiosira pseudonana	-	ATP binding	-	pfam12037 DUF3523 Domain of unknown function (DUF3523). This presumed domain is functionally uncharacterized. This domain is found in eukaryotes. This domain is typically between 257 to 277 amino acids in length. This domain is found associated with pfam00004. This domain has a conserved LER sequence motif.
TR6961|c6_g1_i1	-3.711271842	0.000135468	-	-	-	-	-	-	-	Uncharacterized protein	4.00E-83	Thalassiosira oceanica	-	-	-	pfam07692 Fea1 Low iron-inducible periplasmic protein. In Chlamydomonas reinhardtii the gene encoding Fe-assimilating protein 1 is induced by iron deficiency. In green algae this protein is periplasmic. The two paralogues FEA1 and FEA2 are the major proteins secreted by iron-deficient Chlamydomonas reinhardtii and both are up-regulated in response to iron deficiency. FEA1 but not FEA2 is up-regul…
TR6967|c9_g2_i1	-7.237572808	0.000135468	P77234	2.00E-12	Uncharacterized protein YbeQ	-	-	-	-	Uncharacterized protein	6.00E-18	Nitrosomonas communis	-	-	-	sd00010 SLR Sel1-like repeat. Sel1-like repeats (SLRs) share similar alpha-helical conformations with Tetratricopeptide repeats (TPRs) but with different consensus sequence lengths and superhelical topologies. SLRs contain 36 to 44 amino acids and are present in bacteria and eukaryotes but not in archaea. SLR proteins are involved in a variety of functions and many serve as adaptor proteins for t…
TR7237|c0_g1_i1	-4.44463122	0.000135592	-	-	-	-	-	-	-	-	-	-	-	-	-	-
TR858|c1_g1_i1	8.073758903	0.000137852	-	-	-	-	-	-	-	-	-	-	-	-	-	-
TR3291|c0_g2_i1	-4.774223094	0.000137944	-	-	-	-	-	-	-	-	-	-	-	-	-	-
TR6774|c2_g1_i1	-5.765242595	0.00013798	-	-	-	-	-	-	-	-	-	-	-	-	-	-
TR5451|c0_g1_i1	-4.362974414	0.000140677	-	-	-	-	-	-	-	-	-	-	-	-	-	-
TR6699|c5_g1_i2	5.514097276	0.0001409	-	-	-	-	-	-	-	-	-	-	-	-	-	-
TR6987|c8_g1_i3	-3.272269674	0.000141147	-	-	-	-	-	-	-	-	-	-	-	-	-	-
TR3772|c2_g1_i1	-4.742300952	0.000141897	-	-	-	-	-	-	-	-	-	-	-	-	-	-
TR7169|c2_g1_i1	-5.16788041	0.000143727	-	-	-	-	-	-	-	-	-	-	-	-	-	-
TR7148|c0_g1_i1	4.422221606	0.000144084	-	-	-	-	-	-	-	-	-	-	-	-	-	-
TR3574|c0_g1_i1	5.077995411	0.000144465	Q9DC60	6.00E-33	UbiA prenyltransferase domain-containing protein 1	-	Cofactor biosynthesis]---[Quinol/quinone metabolism	ubiquinone biosynthesis]---[ menaquinone biosynthesis	-]---[-	Uncharacterized protein	2.00E-42	Guillardia theta CCMP2712	-	prenyltransferase activity	integral to membrane	cd13962 PT_UbiA_UBIAD1 1 4-Dihydroxy-2-naphthoate octaprenyltransferase. Human UBIAD1 is an enzyme involved in the synthesis of MK-4. Menaquinones (MKs also called bacterial forms) are one of the two forms of natural vitamin K the other being the plant form phylloquinone (PK). All forms of vitamin K have a 2-methyl-1 4-naphthoquinone (menadione K3) ring structure in common. At the 3-position of t…
TR2853|c0_g3_i1	-5.148742515	0.00014585	-	-	-	-	-	-	-	-	-	-	-	-	-	-
TR2754|c0_g1_i1	4.748313096	0.000145941	O07592	3.00E-12	Putative glycerophosphoryl diester phosphodiesterase YhdW	Glycerophosphodiester phosphodiesterase.	-	-	-	Predicted protein	4.00E-90	Phaeodactylum tricornutum (strain CCAP 1055/1)	glycerol metabolic process]---[lipid metabolic process	glycerophosphodiester phosphodiesterase activity	-	cd08564 GDPD_GsGDE_like Glycerophosphodiester phosphodiesterase domain of putative Galdieria sulphuraria glycerophosphodiester phosphodiesterase and similar proteins. This subfamily corresponds to the glycerophosphodiester phosphodiesterase domain (GDPD) present in putative Galdieria sulphuraria glycerophosphodiester phosphodiesterase (GsGDE EC 3.1.4.46) and its uncharacterized eukaryotic homolog…
TR7064|c1_g1_i1	-3.514059723	0.000146194	-	-	-	-	-	-	-	Predicted protein	1.00E-14	Phaeodactylum tricornutum (strain CCAP 1055/1)	-	-	-	-
TR6927|c8_g1_i1	10.18304986	0.000146233	-	-	-	-	-	-	-	-	-	-	-	-	-	-
TR6328|c6_g1_i1	3.785939473	0.00014698	-	-	-	-	-	-	-	-	-	-	-	-	-	-
TR7143|c7_g2_i9	3.6867251	0.000147655	-	-	-	-	-	-	-	-	-	-	-	-	-	-
TR6385|c14_g1_i1	-5.156366576	0.000148575	-	-	-	-	-	-	-	-	-	-	-	-	-	-
TR7085|c8_g2_i2	-3.769564167	0.000148575	-	-	-	-	-	-	-	-	-	-	-	-	-	-
TR6787|c6_g2_i1	5.383261144	0.000153716	-	-	-	-	-	-	-	Pol protein (Fragment)	3.00E-90	Thalassiosira pseudonana	DNA integration	nucleic acid binding	-	pfam13976 gag_pre-integrs GAG-pre-integrase domain. This domain is found associated with retroviral insertion elements and lies just upstream of the integrase region on the polyproteins.
TR7176|c5_g1_i4	-3.131128383	0.000154221	-	-	-	-	-	-	-	-	-	-	-	-	-	-
TR3035|c0_g1_i1	-7.850540359	0.000154839	-	-	-	-	-	-	-	-	-	-	-	-	-	-
TR6645|c7_g1_i1	5.954011185	0.000159905	-	-	-	-	-	-	-	-	-	-	-	-	-	-
TR6899|c7_g2_i1	-3.644993245	0.000160567	-	-	-	-	-	-	-	-	-	-	-	-	-	-
TR7174|c5_g1_i1	5.101614368	0.000162038	-	-	-	-	-	-	-	-	-	-	-	-	-	-
TR5668|c1_g1_i2	3.088850603	0.000162348	-	-	-	-	-	-	-	Predicted protein	1.00E-33	Phaeodactylum tricornutum (strain CCAP 1055/1)	peroxisome fission	-	integral to peroxisomal membrane	pfam05648 PEX11 Peroxisomal biogenesis factor 11 (PEX11). This family consists of several peroxisomal biogenesis factor 11 (PEX11) proteins from several eukaryotic species. The PEX11 peroxisomal membrane proteins promote peroxisome division in multiple eukaryotes.
TR7179|c10_g1_i1	5.0489949	0.000162348	P10978	2.00E-09	Retrovirus-related Pol polyprotein from transposon TNT 1-94	RNA-directed DNA polymerase.	-	-	-	Uncharacterized protein	2.00E-34	Thalassiosira oceanica	-	-	-	cd09272 RNase_HI_RT_Ty1 Ty1/Copia family of RNase HI in long-term repeat retroelements. Ribonuclease H (RNase H) enzymes are divided into two major families Type 1 and Type 2 based on amino acid sequence similarities and biochemical properties. RNase H is an endonuclease that cleaves the RNA strand of an RNA/DNA hybrid in a sequence non-specific manner in the presence of divalent cations. RNase H…
TR7198|c5_g3_i5	-6.637799883	0.000163889	-	-	-	-	-	-	-	-	-	-	-	-	-	-
TR6853|c7_g2_i3	-3.975972649	0.000164199	-	-	-	-	-	-	-	-	-	-	-	-	-	-
TR7152|c8_g1_i9	-4.10339052	0.000165295	-	-	-	-	-	-	-	-	-	-	-	-	-	-
TR7037|c3_g2_i1	3.289917329	0.000165576	-	-	-	-	-	-	-	Predicted protein	5.00E-58	Phaeodactylum tricornutum (strain CCAP 1055/1)	-	-	integral to membrane	pfam04117 Mpv17_PMP22 Mpv17 / PMP22 family. The 22-kDa peroxisomal membrane protein (PMP22) is a major component of peroxisomal membranes. PMP22 seems to be involved in pore forming activity and may contribute to the unspecific permeability of the organelle membrane. PMP22 is synthesized on free cytosolic ribosomes and then directed to the peroxisome membrane by specific targeting information. Mp…
TR7176|c5_g1_i3	-3.115329206	0.000166727	-	-	-	-	-	-	-	-	-	-	-	-	-	-
TR2924|c3_g1_i1	-8.179995375	0.00016674	-	-	-	-	-	-	-	Spore coat assembly protein ExsA (Fragment)	4.00E-08	Calypte anna	-	-	-	-
TR6648|c0_g2_i1	-5.411563777	0.00016674	-	-	-	-	-	-	-	-	-	-	-	-	-	-
TR7094|c1_g1_i1	-3.97775235	0.000167531	-	-	-	-	-	-	-	-	-	-	-	-	-	-
TR4846|c0_g1_i1	-4.328912193	0.000170198	-	-	-	-	-	-	-	Predicted protein	1.00E-07	Phaeodactylum tricornutum (strain CCAP 1055/1)	-	-	-	-
TR6497|c6_g2_i2	-4.019174452	0.000170198	-	-	-	-	-	-	-	-	-	-	-	-	-	-
TR5797|c1_g1_i1	4.876295224	0.000170896	-	-	-	-	-	-	-	Pol protein (Fragment)	2.00E-25	Thalassiosira pseudonana	DNA integration	nucleic acid binding	-	-
TR6801|c11_g2_i1	-7.646152679	0.000171196	-	-	-	-	-	-	-	-	-	-	-	-	-	-
TR7176|c5_g1_i5	-3.114321198	0.000171325	-	-	-	-	-	-	-	-	-	-	-	-	-	-
TR7066|c11_g1_i1	7.885147721	0.000172714	-	-	-	-	-	-	-	-	-	-	-	-	-	-
TR7071|c7_g1_i2	4.489361428	0.000173506	Q6CEJ6	2.00E-14	Glucose-repressible alcohol dehydrogenase transcriptional effector	Poly(A)-specific ribonuclease.	-	-	-	Uncharacterized protein	3.00E-63	Thalassiosira oceanica	-	-	-	cd09097 Deadenylase_CCR4 C-terminal deadenylase domain of CCR4 and related domains. This subfamily contains the C-terminal catalytic domain of the deadenylases Saccharomyces cerevisiae Ccr4p and two vertebrate homologs (CCR4a and CCR4b) and related domains. CCR4 belongs to the large EEP (exonuclease/endonuclease/phosphatase) superfamily that contains functionally diverse enzymes that share a comm…
TR6257|c4_g1_i3	5.103396519	0.000175549	-	-	-	-	-	-	-	Uncharacterized protein	2.00E-40	Thalassiosira oceanica	-	nucleic acid binding]---[zinc ion binding	-	pfam07727 RVT_2 Reverse transcriptase (RNA-dependent DNA polymerase). A reverse transcriptase gene is usually indicative of a mobile element such as a retrotransposon or retrovirus. Reverse transcriptases occur in a variety of mobile elements including retrotransposons retroviruses group II introns bacterial msDNAs hepadnaviruses and caulimoviruses. This Pfam entry includes reverse transcriptases…
TR7149|c10_g1_i2	-3.144068532	0.000175549	-	-	-	-	-	-	-	-	-	-	-	-	-	-
TR7142|c4_g1_i1	-8.115699044	0.000175859	-	-	-	-	-	-	-	-	-	-	-	-	-	-
TR4796|c1_g1_i1	5.44647542	0.000177968	-	-	-	-	-	-	-	-	-	-	-	-	-	-
TR5668|c1_g1_i1	3.060332602	0.000179505	-	-	-	-	-	-	-	Predicted protein	3.00E-33	Phaeodactylum tricornutum (strain CCAP 1055/1)	peroxisome fission	-	integral to peroxisomal membrane	pfam05648 PEX11 Peroxisomal biogenesis factor 11 (PEX11). This family consists of several peroxisomal biogenesis factor 11 (PEX11) proteins from several eukaryotic species. The PEX11 peroxisomal membrane proteins promote peroxisome division in multiple eukaryotes.
TR6848|c3_g1_i1	6.246467875	0.000180095	-	-	-	-	-	-	-	Pol protein	2.00E-65	Phaeodactylum tricornutum	-	nucleic acid binding	-	-
TR4400|c0_g1_i1	3.489529719	0.000180111	-	-	-	-	-	-	-	Predicted protein	1.00E-22	Phaeodactylum tricornutum (strain CCAP 1055/1)	-	-	-	-
TR7255|c0_g1_i1	6.482425549	0.00018024	-	-	-	-	-	-	-	-	-	-	-	-	-	-
TR6949|c11_g2_i2	-3.504923591	0.000180781	-	-	-	-	-	-	-	-	-	-	-	-	-	-
TR6599|c10_g1_i1	-8.004557417	0.000181072	-	-	-	-	-	-	-	-	-	-	-	-	-	-
TR4093|c1_g1_i1	10.52936902	0.000182063	-	-	-	-	-	-	-	Uncharacterized protein	2.00E-11	Phytophthora parasitica	-	-	-	-
TR6983|c2_g1_i1	-6.867390512	0.000182449	-	-	-	-	-	-	-	Pol protein	5.00E-136	Phaeodactylum tricornutum	-	nucleic acid binding	-	pfam07727 RVT_2 Reverse transcriptase (RNA-dependent DNA polymerase). A reverse transcriptase gene is usually indicative of a mobile element such as a retrotransposon or retrovirus. Reverse transcriptases occur in a variety of mobile elements including retrotransposons retroviruses group II introns bacterial msDNAs hepadnaviruses and caulimoviruses. This Pfam entry includes reverse transcriptases…
TR976|c0_g1_i1	4.455392949	0.000183889	-	-	-	-	-	-	-	-	-	-	-	-	-	-
TR3121|c0_g1_i1	-4.211699662	0.000186337	P38529	3.00E-11	Heat shock factor protein 1	-	-	-	-	HSFtype DNAbinding putative	6.00E-12	Albugo laibachii Nc14	-	sequence-specific DNA binding]---[sequence-specific DNA binding transcription factor activity	nucleus	pfam00447 HSF_DNA-bind HSF-type DNA-binding. ]---[smart00415 HSF heat shock factor. ]---[COG5169 HSF1 Heat shock transcription factor Transcription .
TR5497|c1_g1_i2	4.084654492	0.000186627	-	-	-	-	-	-	-	Uncharacterized protein	4.00E-24	Thalassiosira pseudonana	-	-	-	pfam05721 PhyH Phytanoyl-CoA dioxygenase (PhyH). This family is made up of several eukaryotic phytanoyl-CoA dioxygenase (PhyH) proteins ectoine hydroxylases and a number of bacterial deoxygenases. PhyH is a peroxisomal enzyme catalyzing the first step of phytanic acid alpha-oxidation. PhyH deficiency causes Refsum's disease (RD) which is an inherited neurological syndrome biochemically characteri…
TR6205|c4_g1_i1	-3.576843035	0.00018676	-	-	-	-	-	-	-	hypothetical protein	4.00E-41	Saccharothrix sp. NRRL B-16314	-	-	-	pfam08241 Methyltransf_11 Methyltransferase domain. Members of this family are SAM dependent methyltransferases.]---[PRK08317 PRK08317 hypothetical protein Provisional.]---[COG2226 UbiE Methylase involved in ubiquinone/menaquinone biosynthesis Coenzyme metabolism .]---[pfam13847 Methyltransf_31 Methyltransferase domain. This family appears to be have methyltransferase activity.]---[pfam13649 Meth…
TR6155|c1_g1_i1	4.236183747	0.000188661	-	-	-	-	-	-	-	-	-	-	-	-	-	-
TR100|c0_g1_i1	-7.703931724	0.000189168	-	-	-	-	-	-	-	Uncharacterized protein (Fragment)	5.00E-07	Thalassiosira oceanica	-	-	-	-
TR7165|c11_g1_i1	-5.399222054	0.000193357	P04146	9.00E-25	Copia protein	-	-	-	-	Uncharacterized protein (Fragment)	1.00E-145	Thalassiosira oceanica	-	-	-	cd09272 RNase_HI_RT_Ty1 Ty1/Copia family of RNase HI in long-term repeat retroelements. Ribonuclease H (RNase H) enzymes are divided into two major families Type 1 and Type 2 based on amino acid sequence similarities and biochemical properties. RNase H is an endonuclease that cleaves the RNA strand of an RNA/DNA hybrid in a sequence non-specific manner in the presence of divalent cations. RNase H…
TR3784|c0_g1_i1	5.602483812	0.000194413	-	-	-	-	-	-	-	Isoleucine-trna synthetase (Fragment)	4.00E-13	Thalassiosira pseudonana	isoleucyl-tRNA aminoacylation	aminoacyl-tRNA editing activity]---[ATP binding]---[isoleucine-tRNA ligase activity	cytosol	PLN02882 PLN02882 aminoacyl-tRNA ligase.
TR7093|c5_g4_i13	-2.982915267	0.000195362	P77234	2.00E-24	Uncharacterized protein YbeQ	-	-	-	-	hypothetical protein partial	1.00E-45	Megasphaera elsdenii	-	-	-	sd00010 SLR Sel1-like repeat. Sel1-like repeats (SLRs) share similar alpha-helical conformations with Tetratricopeptide repeats (TPRs) but with different consensus sequence lengths and superhelical topologies. SLRs contain 36 to 44 amino acids and are present in bacteria and eukaryotes but not in archaea. SLR proteins are involved in a variety of functions and many serve as adaptor proteins for t…
TR6361|c6_g2_i8	-3.518198873	0.000195673	-	-	-	-	-	-	-	-	-	-	-	-	-	-
TR2476|c0_g2_i1	-5.520777939	0.000195685	-	-	-	-	-	-	-	-	-	-	-	-	-	-
TR7018|c7_g1_i1	5.703968608	0.000196413	-	-	-	-	-	-	-	-	-	-	-	-	-	-
TR6905|c2_g3_i1	-4.60241004	0.000197311	-	-	-	-	-	-	-	-	-	-	-	-	-	-
TR6664|c10_g2_i1	-3.799348868	0.00020454	-	-	-	-	-	-	-	-	-	-	-	-	-	-
TR4593|c5_g1_i1	-7.76481055	0.000206374	-	-	-	-	-	-	-	-	-	-	-	-	-	-
TR6856|c4_g1_i2	3.930525843	0.000206823	-	-	-	-	-	-	-	Putative uncharacterized protein	5.00E-07	Phytophthora sojae (strain P6497)	-	-	-	-
TR7457|c0_g1_i1	-4.109384171	0.000207252	-	-	-	-	-	-	-	Uncharacterized protein	2.00E-08	Phytophthora parasitica	-	-	-	-
TR6612|c4_g2_i1	4.060465097	0.000207252	-	-	-	-	-	-	-	-	-	-	-	-	-	-
TR6612|c7_g1_i1	5.230765896	0.000208358	-	-	-	-	-	-	-	-	-	-	-	-	-	-
TR6467|c5_g1_i1	-5.600211529	0.00021015	-	-	-	-	-	-	-	Gag-pol polyprotein	1.00E-24	Phaeodactylum tricornutum	-	nucleic acid binding	-	cd09272 RNase_HI_RT_Ty1 Ty1/Copia family of RNase HI in long-term repeat retroelements. Ribonuclease H (RNase H) enzymes are divided into two major families Type 1 and Type 2 based on amino acid sequence similarities and biochemical properties. RNase H is an endonuclease that cleaves the RNA strand of an RNA/DNA hybrid in a sequence non-specific manner in the presence of divalent cations. RNase H…
TR7075|c4_g1_i5	-10.18223823	0.000211638	-	-	-	-	-	-	-	-	-	-	-	-	-	-
TR6790|c10_g2_i1	5.456563962	0.000212076	-	-	-	-	-	-	-	-	-	-	-	-	-	-
TR1024|c0_g1_i1	4.026564768	0.000212451	-	-	-	-	-	-	-	-	-	-	-	-	-	-
TR6599|c3_g1_i1	-8.690716554	0.000213016	-	-	-	-	-	-	-	-	-	-	-	-	-	-
TR6691|c2_g3_i1	4.607614993	0.000213819	-	-	-	-	-	-	-	-	-	-	-	-	-	-
TR6620|c3_g1_i2	-9.728317041	0.000214413	-	-	-	-	-	-	-	-	-	-	-	-	-	-
TR5019|c0_g2_i1	-5.48666815	0.000215624	-	-	-	-	-	-	-	-	-	-	-	-	-	-
TR5760|c1_g2_i1	-8.806101842	0.000216603	-	-	-	-	-	-	-	-	-	-	-	-	-	-
TR7111|c2_g1_i1	-7.689157594	0.000216603	-	-	-	-	-	-	-	-	-	-	-	-	-	-
TR7320|c0_g1_i1	-6.626716191	0.000216958	-	-	-	-	-	-	-	-	-	-	-	-	-	-
TR6962|c8_g3_i1	5.99198609	0.000219553	-	-	-	-	-	-	-	Predicted protein	3.00E-33	Phaeodactylum tricornutum	-	-	-	-
TR2527|c1_g1_i1	4.898757749	0.000220173	-	-	-	-	-	-	-	Uncharacterized protein	9.00E-34	Thalassiosira oceanica	-	-	-	-
TR7069|c11_g1_i1	-4.705760492	0.000221925	-	-	-	-	-	-	-	-	-	-	-	-	-	-
TR7149|c10_g1_i3	-3.175372264	0.000222837	-	-	-	-	-	-	-	Uncharacterized protein	1.00E-16	Thalassiosira oceanica	-	-	-	-
TR4018|c0_g1_i1	-3.371706253	0.000224227	-	-	-	-	-	-	-	Uncharacterized protein	1.00E-55	Thalassiosira pseudonana	-	-	-	-
TR6361|c1_g2_i1	5.389594188	0.000228067	-	-	-	-	-	-	-	-	-	-	-	-	-	-
TR2476|c0_g1_i1	-5.702678425	0.0002283	-	-	-	-	-	-	-	-	-	-	-	-	-	-
TR6456|c8_g1_i3	-3.361505971	0.000229839	-	-	-	-	-	-	-	-	-	-	-	-	-	-
TR1291|c0_g2_i1	5.164303214	0.000229839	O04486	4.00E-65	Ras-related protein RABA2a	-	-	-	-	Uncharacterized protein	8.00E-77	Thalassiosira oceanica	protein transport]---[small GTPase mediated signal transduction	GTP binding	intracellular	cd01868 Rab11_like Rab GTPase family 11 (Rab11)-like includes Rab11a Rab11b and Rab25. Rab11a Rab11b and Rab25 are closely related evolutionary conserved Rab proteins that are differentially expressed. Rab11a is ubiquitously synthesized Rab11b is enriched in brain and heart and Rab25 is only found in epithelia. Rab11/25 proteins seem to regulate recycling pathways from endosomes to the plasma mem…
TR7011|c16_g1_i1	-7.694884323	0.000229932	-	-	-	-	-	-	-	-	-	-	-	-	-	-
TR6927|c9_g1_i1	4.51707529	0.000229932	-	-	-	-	-	-	-	-	-	-	-	-	-	-
TR7164|c7_g1_i5	4.58433829	0.000230134	-	-	-	-	-	-	-	Putative uncharacterized protein	8.00E-15	Branchiostoma floridae	-	-	-	-
TR625|c0_g1_i1	-4.423225145	0.000230134	-	-	-	-	-	-	-	Uncharacterized protein	2.00E-14	Emiliania huxleyi CCMP1516	-	N-acetyltransferase activity	-	-
TR6658|c5_g1_i3	-4.282364893	0.000230482	-	-	-	-	-	-	-	Predicted protein	5.00E-34	Phaeodactylum tricornutum	-	-	-	-
TR6877|c2_g1_i1	7.915532266	0.000233491	-	-	-	-	-	-	-	-	-	-	-	-	-	-
TR6871|c6_g2_i2	-3.391710207	0.000236492	-	-	-	-	-	-	-	-	-	-	-	-	-	-
TR395|c0_g1_i1	5.307393715	0.000236619	Q54YW4	6.00E-07	Probable poly ADP-ribose polymerase DDB_G0278045	NAD( ) ADP-ribosyltransferase.	-	-	-	Putative uncharacterized protein	6.00E-09	Branchiostoma floridae	-	NAD+ ADP-ribosyltransferase activity	-	-
TR6612|c6_g1_i1	4.583049892	0.000238028	-	-	-	-	-	-	-	-	-	-	-	-	-	-
TR2527|c0_g1_i1	8.148074118	0.000238028	-	-	-	-	-	-	-	-	-	-	-	-	-	-
TR2415|c1_g1_i1	7.172393518	0.00023954	-	-	-	-	-	-	-	-	-	-	-	-	-	-
TR6712|c7_g1_i1	7.867425227	0.000240679	-	-	-	-	-	-	-	-	-	-	-	-	-	-
TR7016|c0_g1_i1	-5.771116663	0.000240679	-	-	-	-	-	-	-	-	-	-	-	-	-	-
TR7238|c0_g1_i1	4.376384398	0.000242574	Q5ZID0	3.00E-42	NmrA-like family domain-containing protein 1	-	-	-	-	Putative oxidoreductase	3.00E-69	Flavobacterium limnosediminis JC2902	-	-	-	cd05251 NmrA_like_SDR_a NmrA (a transcriptional regulator) and HSCARG (an NADPH sensor) like proteins atypical (a) SDRs. NmrA and HSCARG like proteins. NmrA is a negative transcriptional regulator of various fungi involved in the post-translational modulation of the GATA-type transcription factor AreA. NmrA lacks the canonical GXXGXXG NAD-binding motif and has altered residues at the catalytic tr…
TR5814|c1_g1_i1	-4.585217136	0.000245983	Q39604	5.00E-41	28 kDa inner dynein arm light chain axonemal	-	-	-	-	28 kDa inner dynein arm light chain axonemal	3.00E-39	Chlamydomonadales	cilium movement involved in cell motility]---[inner dynein arm assembly	motor activity	inner dynein arm]---[motile cilium	pfam10211 Ax_dynein_light Axonemal dynein light chain. Axonemal dynein light chain proteins play a dynamic role in flagellar and cilia motility. Eukaryotic cilia and flagella are complex organelles consisting of a core structure the axoneme which is composed of nine microtubule doublets forming a cylinder that surrounds a pair of central singlet microtubules. This ultra-structural arrangement see…
TR454|c0_g1_i1	-7.98434793	0.000246093	-	-	-	-	-	-	-	-	-	-	-	-	-	-
TR6724|c5_g1_i1	-4.538286472	0.000247448	-	-	-	-	-	-	-	-	-	-	-	-	-	-
TR6367|c1_g1_i1	-5.096392298	0.000248353	-	-	-	-	-	-	-	-	-	-	-	-	-	-
TR7106|c3_g1_i1	-3.122703274	0.000250344	-	-	-	-	-	-	-	Uncharacterized protein	9.00E-87	Thalassiosira pseudonana	-	-	90S preribosome]---[nucleolus]---[small-subunit processome	-
TR7112|c3_g1_i1	-3.620508245	0.000250911	Q5A4X5	2.00E-12	Transcription factor SKN7	-	-	-	-	Putative uncharacterized protein (Fragment)	4.00E-13	Selaginella moellendorffii	response to heat	sequence-specific DNA binding]---[sequence-specific DNA binding transcription factor activity	nucleus	pfam00447 HSF_DNA-bind HSF-type DNA-binding. ]---[smart00415 HSF heat shock factor. ]---[COG5169 HSF1 Heat shock transcription factor Transcription .
TR6580|c6_g1_i1	4.598930479	0.000251516	-	-	-	-	-	-	-	-	-	-	-	-	-	-
TR7085|c8_g1_i1	-3.885154425	0.000254181	-	-	-	-	-	-	-	-	-	-	-	-	-	-
TR463|c0_g1_i1	-4.434033779	0.000255599	-	-	-	-	-	-	-	-	-	-	-	-	-	-
TR6296|c0_g1_i1	-3.703219314	0.000258184	-	-	-	-	-	-	-	-	-	-	-	-	-	-
TR4231|c0_g1_i2	4.118372887	0.000258818	-	-	-	-	-	-	-	-	-	-	-	-	-	-
TR7342|c0_g1_i1	-4.648809735	0.000258818	-	-	-	-	-	-	-	-	-	-	-	-	-	-
TR2704|c0_g1_i1	3.765342927	0.000259711	P10978	2.00E-23	Retrovirus-related Pol polyprotein from transposon TNT 1-94	RNA-directed DNA polymerase.	-	-	-	Gag-pol polyprotein	6.00E-82	Phaeodactylum tricornutum	DNA integration	nucleic acid binding]---[zinc ion binding	-	cd09272 RNase_HI_RT_Ty1 Ty1/Copia family of RNase HI in long-term repeat retroelements. Ribonuclease H (RNase H) enzymes are divided into two major families Type 1 and Type 2 based on amino acid sequence similarities and biochemical properties. RNase H is an endonuclease that cleaves the RNA strand of an RNA/DNA hybrid in a sequence non-specific manner in the presence of divalent cations. RNase H…
TR7032|c7_g2_i2	3.234985757	0.000260331	-	-	-	-	-	-	-	-	-	-	-	-	-	-
TR7066|c13_g2_i1	5.816602478	0.00026353	Q9SID8	7.00E-14	Ras-related protein RABH1d	-	-	-	-	Uncharacterized protein	3.00E-13	Aphanomyces	intra-Golgi vesicle-mediated transport]---[intracellular protein transport]---[metabolic process]---[Rab protein signal transduction]---[retrograde transport, endosome to Golgi]---[retrograde vesicle-mediated transport, Golgi to ER	GTP binding]---[GTPase activity	Golgi apparatus]---[Golgi membrane]---[mitochondrion	cd01861 Rab6 Rab GTPase family 6 (Rab6). Rab6 is involved in microtubule-dependent transport pathways through the Golgi and from endosomes to the Golgi. Rab6A of mammals is implicated in retrograde transport through the Golgi stack and is also required for a slow COPI-independent retrograde transport pathway from the Golgi to the endoplasmic reticulum (ER). This pathway may allow Golgi residents …
TR7164|c7_g1_i2	-3.854996023	0.000266643	-	-	-	-	-	-	-	Putative uncharacterized protein	7.00E-06	Branchiostoma floridae	-	-	-	-
TR6053|c8_g1_i1	3.78320117	0.000269686	-	-	-	-	-	-	-	-	-	-	-	-	-	-
TR6820|c8_g2_i4	-3.929538579	0.000271647	-	-	-	-	-	-	-	-	-	-	-	-	-	-
TR6862|c2_g1_i1	-3.987045094	0.000274287	-	-	-	-	-	-	-	-	-	-	-	-	-	-
TR6386|c3_g1_i1	2.990251038	0.000274866	Q925N0	2.00E-39	Sideroflexin-5	-	-	-	-	Sideroflexin 5	1.00E-101	Thalassiosira pseudonana	-	ion transmembrane transporter activity	membrane	TIGR00798 Putative_sideroflexin-1.1 tricarboxylate carrier. The MTC family consists of a limited number of homologues all from eukaryotes. A single member of the family has been functionally characterized the tricarboxylate carrier from rat liver mitochondria. The rat liver mitochondrial tricarboxylate carrier has been reported to transport citrate cis-aconitate threo-D-isocitrate D- and L-tartra…
TR6702|c4_g2_i1	-4.124164651	0.000279386	-	-	-	-	-	-	-	-	-	-	-	-	-	-
TR7001|c2_g3_i2	3.653203766	0.00028604	-	-	-	-	-	-	-	Uncharacterized protein	6.00E-19	Thalassiosira pseudonana	-	-	-	pfam13843 DDE_Tnp_1_7 Transposase IS4.
TR6539|c4_g3_i1	-3.127860338	0.00028938	-	-	-	-	-	-	-	-	-	-	-	-	-	-
TR5257|c1_g1_i1	-4.527553599	0.000289443	-	-	-	-	-	-	-	-	-	-	-	-	-	-
TR7454|c0_g1_i1	-8.76524606	0.000289838	-	-	-	-	-	-	-	-	-	-	-	-	-	-
TR6559|c3_g1_i1	4.549784346	0.000290292	-	-	-	-	-	-	-	-	-	-	-	-	-	-
TR5903|c6_g1_i1	-3.877869288	0.000293486	-	-	-	-	-	-	-	-	-	-	-	-	-	-
TR3772|c1_g1_i1	-5.460476103	0.000293908	-	-	-	-	-	-	-	-	-	-	-	-	-	-
TR6640|c7_g1_i1	4.252468402	0.000296453	-	-	-	-	-	-	-	-	-	-	-	-	-	-
TR7489|c0_g2_i1	6.129066391	0.000296453	-	-	-	-	-	-	-	Predicted protein (Fragment)	1.00E-06	Phaeodactylum tricornutum (strain CCAP 1055/1)	-	ATP binding]---[ATPase activity	-	-
TR3449|c0_g2_i1	4.146685827	0.000298225	-	-	-	-	-	-	-	-	-	-	-	-	-	-
TR2131|c1_g1_i1	5.090246463	0.000306005	O82318	2.00E-22	Probably inactive leucine-rich repeat receptor-like protein kinase At2g25790	-	-	-	-	Uncharacterized protein (Fragment)	3.00E-30	Emiliania huxleyi CCMP1516	-	-	-	PLN00113 PLN00113 leucine-rich repeat receptor-like protein kinase Provisional.]---[sd00033 LRR_RI leucine-rich repeats ribonuclease inhibitor (RI)-like subfamily. A leucine-rich repeat (LRR) is a structural protein motif of 20-30 amino acids that is unusually rich in the hydrophobic amino acid leucine. The conserved eleven-residue sequence motif (LxxLxLxxN/CxL) within the LRRs corresponds to the…
TR7155|c3_g1_i2	3.938144172	0.000308385	Q7T163	4.00E-09	Kinase D-interacting substrate of 220 kDa	-	-	-	-	hypothetical protein partial	3.00E-09	Peptococcaceae bacterium BICA1-7	-	-	-	pfam07693 KAP_NTPase KAP family P-loop domain. The KAP (after Kidins220/ARMS and PifA) family of predicted NTPases are sporadically distributed across a wide phylogenetic range in bacteria and in animals. Many of the prokaryotic KAP NTPases are encoded in plasmids and tend to undergo disruption to form pseudogenes. A unique feature of all eukaryotic and certain bacterial KAP NTPases is the presen…
TR968|c0_g1_i1	3.479156787	0.000308617	-	-	-	-	-	-	-	-	-	-	-	-	-	-
TR6872|c2_g1_i1	3.034095583	0.00031167	-	-	-	-	-	-	-	-	-	-	-	-	-	-
TR7097|c9_g3_i1	-7.54484074	0.000313071	-	-	-	-	-	-	-	-	-	-	-	-	-	-
TR6876|c5_g1_i1	-5.111888655	0.000313953	-	-	-	-	-	-	-	-	-	-	-	-	-	-
TR2368|c1_g1_i1	-5.114818718	0.0003143	P10978	2.00E-34	Retrovirus-related Pol polyprotein from transposon TNT 1-94	RNA-directed DNA polymerase.	-	-	-	Uncharacterized protein	1.00E-64	Thalassiosira oceanica	-	-	-	cd09272 RNase_HI_RT_Ty1 Ty1/Copia family of RNase HI in long-term repeat retroelements. Ribonuclease H (RNase H) enzymes are divided into two major families Type 1 and Type 2 based on amino acid sequence similarities and biochemical properties. RNase H is an endonuclease that cleaves the RNA strand of an RNA/DNA hybrid in a sequence non-specific manner in the presence of divalent cations. RNase H…
TR7143|c7_g2_i3	3.213338784	0.000314791	-	-	-	-	-	-	-	Uncharacterized protein	1.00E-53	Thalassiosira oceanica	-	-	-	-
TR7075|c2_g1_i1	-5.548026444	0.000317096	-	-	-	-	-	-	-	-	-	-	-	-	-	-
TR7155|c3_g1_i3	3.941356375	0.000317501	Q7T163	4.00E-09	Kinase D-interacting substrate of 220 kDa	-	-	-	-	hypothetical protein partial	3.00E-09	Peptococcaceae bacterium BICA1-7	-	-	-	pfam07693 KAP_NTPase KAP family P-loop domain. The KAP (after Kidins220/ARMS and PifA) family of predicted NTPases are sporadically distributed across a wide phylogenetic range in bacteria and in animals. Many of the prokaryotic KAP NTPases are encoded in plasmids and tend to undergo disruption to form pseudogenes. A unique feature of all eukaryotic and certain bacterial KAP NTPases is the presen…
TR7136|c6_g1_i1	-4.739761141	0.000318281	-	-	-	-	-	-	-	-	-	-	-	-	-	-
TR6934|c7_g1_i1	-5.239205012	0.000321302	-	-	-	-	-	-	-	-	-	-	-	-	-	-
TR6820|c8_g2_i1	-3.821470578	0.000322044	-	-	-	-	-	-	-	-	-	-	-	-	-	-
TR6835|c9_g3_i1	4.262307591	0.000325966	-	-	-	-	-	-	-	Uncharacterized protein	1.00E-08	Thalassiosira pseudonana	-	-	-	-
TR5849|c4_g1_i1	-7.224919492	0.000333209	-	-	-	-	-	-	-	-	-	-	-	-	-	-
TR7160|c14_g1_i1	-3.330581609	0.000333493	-	-	-	-	-	-	-	Uncharacterized protein	7.00E-72	Ectocarpus siliculosus	-	-	-	pfam05721 PhyH Phytanoyl-CoA dioxygenase (PhyH). This family is made up of several eukaryotic phytanoyl-CoA dioxygenase (PhyH) proteins ectoine hydroxylases and a number of bacterial deoxygenases. PhyH is a peroxisomal enzyme catalyzing the first step of phytanic acid alpha-oxidation. PhyH deficiency causes Refsum's disease (RD) which is an inherited neurological syndrome biochemically characteri…
TR1134|c0_g1_i1	5.981861101	0.000333988	-	-	-	-	-	-	-	-	-	-	-	-	-	-
TR6028|c0_g1_i1	-7.95431303	0.000335187	-	-	-	-	-	-	-	-	-	-	-	-	-	-
TR6962|c8_g2_i1	5.544816573	0.000340675	-	-	-	-	-	-	-	Pol protein (Fragment)	9.00E-13	Phaeodactylum tricornutum	DNA integration	nucleic acid binding	-	-
TR7075|c4_g1_i8	-10.18293521	0.000341818	-	-	-	-	-	-	-	-	-	-	-	-	-	-
TR5301|c4_g2_i2	-7.062343408	0.000342799	-	-	-	-	-	-	-	hypothetical protein SAMD00019534_081140	5.00E-12	Acytostelium subglobosum LB1	-	-	-	-
TR6725|c2_g1_i2	4.628507566	0.000346094	-	-	-	-	-	-	-	-	-	-	-	-	-	-
TR1291|c0_g1_i1	4.991276216	0.000346935	O04486	4.00E-67	Ras-related protein RABA2a	-	-	-	-	Uncharacterized protein	3.00E-77	Thalassiosira oceanica	protein transport]---[small GTPase mediated signal transduction	GTP binding	intracellular	cd01868 Rab11_like Rab GTPase family 11 (Rab11)-like includes Rab11a Rab11b and Rab25. Rab11a Rab11b and Rab25 are closely related evolutionary conserved Rab proteins that are differentially expressed. Rab11a is ubiquitously synthesized Rab11b is enriched in brain and heart and Rab25 is only found in epithelia. Rab11/25 proteins seem to regulate recycling pathways from endosomes to the plasma mem…
TR532|c0_g1_i1	-7.01873619	0.000347343	-	-	-	-	-	-	-	-	-	-	-	-	-	-
TR6781|c1_g2_i1	4.752451737	0.000349477	-	-	-	-	-	-	-	-	-	-	-	-	-	-
TR2209|c0_g1_i1	-5.320095226	0.000350002	-	-	-	-	-	-	-	-	-	-	-	-	-	-
TR5182|c1_g1_i1	4.526974371	0.000350509	-	-	-	-	-	-	-	Uncharacterized protein	5.00E-30	Thalassiosira oceanica	-	hydrolase activity	-	cd04697 Nudix_Hydrolase_38 Members of the Nudix hydrolase superfamily catalyze the hydrolysis of NUcleoside DIphosphates linked to other moieties X. Enzymes belonging to this superfamily require a divalent cation such as Mg2 or Mn2 for their activity and contain a highly conserved 23-residue nudix motif (GX5EX7REUXEEXGU where U I L or V) which functions as a metal binding and catalytic site. Subs…
TR6860|c3_g1_i1	-3.884206257	0.000351139	B4XY98	3.00E-20	3-hydroxy-5-methyl-1-naphthoate 3-O-methyltransferase	3-hydroxy-5-methyl-1-naphthoate 3-O-methyltransferase.	Antibiotic biosynthesis	-	-	Uncharacterized protein	4.00E-33	Thalassiosira oceanica	-	O-methyltransferase activity	-	pfam00891 Methyltransf_2 O-methyltransferase. This family includes a range of O-methyltransferases. These enzymes utilize S-adenosyl methionine.]---[TIGR02716 C-20_methyltransferase C-20 methyltransferase BchU. Members of this protein family are the S-adenosylmethionine-depenedent C-20 methyltransferase BchU part of the pathway of bacteriochlorophyll c production in photosynthetic green sulfur ba…
TR6971|c12_g1_i1	4.600956696	0.000352361	-	-	-	-	-	-	-	-	-	-	-	-	-	-
TR6844|c4_g1_i1	5.151720629	0.000352635	-	-	-	-	-	-	-	-	-	-	-	-	-	-
TR5182|c1_g2_i1	4.345256756	0.00035993	Q9S266	6.00E-07	Uncharacterized Nudix hydrolase SCO1686	-	-	-	-	Uncharacterized protein	4.00E-21	Thalassiosira oceanica	-	hydrolase activity	-	-
TR2568|c0_g1_i1	-4.463649383	0.000360212	-	-	-	-	-	-	-	-	-	-	-	-	-	-
TR6923|c7_g1_i1	-3.987709677	0.000361188	-	-	-	-	-	-	-	-	-	-	-	-	-	PRK11856 PRK11856 branched-chain alpha-keto acid dehydrogenase subunit E2 Reviewed.
TR7175|c5_g2_i1	6.590362309	0.000372637	-	-	-	-	-	-	-	-	-	-	-	-	-	-
TR6539|c4_g1_i3	-3.592263073	0.000377068	-	-	-	-	-	-	-	-	-	-	-	-	-	-
TR6698|c2_g1_i4	3.364321135	0.000377137	-	-	-	-	-	-	-	Uncharacterized protein	1.00E-13	Thalassiosira oceanica	-	-	-	-
TR5305|c9_g3_i1	-3.226959976	0.000383078	-	-	-	-	-	-	-	Peroxidase	8.00E-07	Acanthamoeba castellanii str. Neff	-	peroxidase activity	-	cd00257 Fascin Fascin-like domain members include actin-bundling/crosslinking proteins facsin histoactophilin and singed identified in sea urchin Drosophila Xenopus rodents and humans The fascin-like domain adopts a beta-trefoil topology and contains an internal threefold repeat the fascin subgroup contains four copies of the domain Structurally similar to fibroblast growth factor (FGF).
TR6617|c1_g1_i1	3.935033125	0.000383237	-	-	-	-	-	-	-	-	-	-	-	-	-	-
TR7092|c4_g1_i1	3.707594614	0.000383237	-	-	-	-	-	-	-	-	-	-	-	-	-	-
TR7020|c6_g1_i1	-3.91654691	0.000387674	-	-	-	-	-	-	-	-	-	-	-	-	-	-
TR5995|c1_g1_i1	-3.868867677	0.000393486	-	-	-	-	-	-	-	-	-	-	-	-	-	-
TR5951|c3_g1_i1	-7.388106421	0.000396345	-	-	-	-	-	-	-	-	-	-	-	-	-	-
TR4717|c1_g1_i1	-6.856359707	0.00039697	-	-	-	-	-	-	-	Uncharacterized protein	1.00E-08	Phytophthora parasitica (strain INRA-310)	-	nucleic acid binding	-	-
TR6555|c4_g1_i1	-7.0385524	0.000401366	-	-	-	-	-	-	-	-	-	-	-	-	-	-
TR7165|c11_g4_i5	-3.04921954	0.000403053	-	-	-	-	-	-	-	Endonuclease/exonuclease/phosphatase	2.00E-92	Lyngbya sp. (strain PCC 8106)	-	calcium ion binding]---[endonuclease activity]---[exonuclease activity	-	COG2374 COG2374 Predicted extracellular nuclease General function prediction only .]---[cd10283 MnuA_DNase1-like Mycoplasma pulmonis MnuA nuclease-like. This subfamily includes Mycoplasma pulmonis MnuA a membrane-associated nuclease related to Deoxyribonuclease 1 (DNase1 or DNase I EC 3.1.21.1). The in vivo role of MnuA is as yet undetermined. This subfamily belongs to the large EEP (exonuclease/…
TR7178|c0_g1_i1	-7.417271625	0.000407395	-	-	-	-	-	-	-	-	-	-	-	-	-	-
TR6273|c3_g1_i2	-5.615876379	0.000408563	-	-	-	-	-	-	-	-	-	-	-	-	-	-
TR3607|c0_g1_i3	3.721284856	0.000409679	-	-	-	-	-	-	-	-	-	-	-	-	-	-
TR6907|c6_g2_i8	-3.584498692	0.000410163	-	-	-	-	-	-	-	-	-	-	-	-	-	-
TR7201|c9_g1_i1	-5.332944242	0.000413615	-	-	-	-	-	-	-	-	-	-	-	-	-	-
TR7037|c3_g1_i1	3.562680861	0.000413951	-	-	-	-	-	-	-	-	-	-	-	-	-	-
TR6744|c1_g1_i1	-3.390468922	0.000413951	-	-	-	-	-	-	-	-	-	-	-	-	-	-
TR5895|c2_g1_i1	-6.032723242	0.00041445	-	-	-	-	-	-	-	-	-	-	-	-	-	-
TR6703|c0_g1_i3	-8.155737582	0.000421499	-	-	-	-	-	-	-	-	-	-	-	-	-	-
TR101|c0_g1_i1	-3.36245006	0.000421499	-	-	-	-	-	-	-	-	-	-	-	-	-	-
TR6871|c6_g3_i1	-3.455514719	0.000422019	-	-	-	-	-	-	-	-	-	-	-	-	-	-
TR6658|c9_g1_i1	-4.327304348	0.000430454	-	-	-	-	-	-	-	-	-	-	-	-	-	-
TR5541|c1_g1_i1	3.270959144	0.000430568	-	-	-	-	-	-	-	-	-	-	-	-	-	-
TR6886|c0_g1_i1	7.171411753	0.000432118	-	-	-	-	-	-	-	-	-	-	-	-	-	-
TR6685|c4_g1_i1	3.638688788	0.000436796	-	-	-	-	-	-	-	-	-	-	-	-	-	-
TR4262|c5_g1_i1	-5.000349665	0.000439889	-	-	-	-	-	-	-	-	-	-	-	-	-	-
TR6612|c13_g1_i1	-6.031307207	0.000440296	-	-	-	-	-	-	-	-	-	-	-	-	-	-
TR7499|c0_g1_i1	-3.602340769	0.000440296	-	-	-	-	-	-	-	-	-	-	-	-	-	-
TR6933|c2_g1_i2	4.761139456	0.000445925	-	-	-	-	-	-	-	-	-	-	-	-	-	-
TR7199|c11_g1_i1	-4.730334081	0.000445925	-	-	-	-	-	-	-	-	-	-	-	-	-	-
TR7051|c9_g1_i1	-3.417731914	0.000446355	-	-	-	-	-	-	-	-	-	-	-	-	-	-
TR6316|c0_g2_i2	-3.150056672	0.000452893	A4FUZ5	1.00E-18	Serine incorporator 3	-	-	-	-	Predicted protein	2.00E-55	Phaeodactylum tricornutum (strain CCAP 1055/1)	-	-	membrane	pfam03348 Serinc Serine incorporator (Serinc). This is a family of eukaryotic membrane proteins which incorporate serine into membranes and facilitate the synthesis of the serine-derived lipids phosphatidylserine and sphingolipid. Members of this family contain 11 transmembrane domains and form intracellular complexes with key enzymes involved in serine and sphingolipid biosynthesis.
TR6658|c12_g1_i1	-7.153410892	0.000453168	-	-	-	-	-	-	-	-	-	-	-	-	-	-
TR6002|c14_g1_i2	-3.161265613	0.000453228	-	-	-	-	-	-	-	Gag-pol polyprotein	2.00E-24	Thalassiosira pseudonana	DNA integration	nucleic acid binding]---[zinc ion binding	-	pfam07727 RVT_2 Reverse transcriptase (RNA-dependent DNA polymerase). A reverse transcriptase gene is usually indicative of a mobile element such as a retrotransposon or retrovirus. Reverse transcriptases occur in a variety of mobile elements including retrotransposons retroviruses group II introns bacterial msDNAs hepadnaviruses and caulimoviruses. This Pfam entry includes reverse transcriptases…
TR7069|c6_g2_i1	4.903242915	0.000456678	-	-	-	-	-	-	-	-	-	-	-	-	-	-
TR4097|c1_g1_i1	-5.6873786	0.000458308	-	-	-	-	-	-	-	-	-	-	-	-	-	-
TR6321|c1_g2_i1	-4.616513421	0.000461966	-	-	-	-	-	-	-	-	-	-	-	-	-	-
TR7696|c0_g1_i1	-4.645461743	0.000472353	-	-	-	-	-	-	-	-	-	-	-	-	-	-
TR5100|c6_g1_i1	-9.553893124	0.00047303	-	-	-	-	-	-	-	Uncharacterized protein	2.00E-30	Thalassiosira oceanica	DNA integration	-	-	-
TR7139|c3_g1_i16	3.902482638	0.000474741	Q08DJ8	1.00E-11	Heat shock factor protein 1	-	-	-	-	DNA-binding heat shock factor	3.00E-24	Phaeodactylum tricornutum (strain CCAP 1055/1)	-	sequence-specific DNA binding]---[sequence-specific DNA binding transcription factor activity	nucleus	pfam00447 HSF_DNA-bind HSF-type DNA-binding. ]---[COG5169 HSF1 Heat shock transcription factor Transcription .]---[smart00415 HSF heat shock factor.
TR6933|c4_g1_i2	-3.243164841	0.000475655	Q8RZV7	2.00E-09	Leucine-rich repeat receptor protein kinase MSP1	Non-specific serine/threonine protein kinase.	-	-	-	Uncharacterized protein	1.00E-10	Oryza nivara	-	ATP binding]---[protein serine/threonine kinase activity	integral to membrane	PLN00113 PLN00113 leucine-rich repeat receptor-like protein kinase Provisional.]---[sd00033 LRR_RI leucine-rich repeats ribonuclease inhibitor (RI)-like subfamily. A leucine-rich repeat (LRR) is a structural protein motif of 20-30 amino acids that is unusually rich in the hydrophobic amino acid leucine. The conserved eleven-residue sequence motif (LxxLxLxxN/CxL) within the LRRs corresponds to the…
TR7105|c4_g1_i1	5.93763433	0.000485935	-	-	-	-	-	-	-	-	-	-	-	-	-	-
TR7019|c3_g2_i1	-4.604542805	0.000486081	-	-	-	-	-	-	-	-	-	-	-	-	-	-
TR3453|c0_g1_i1	3.166757215	0.000489488	-	-	-	-	-	-	-	-	-	-	-	-	-	-
TR5541|c1_g2_i1	3.382761394	0.000489488	Q7Z494	7.00E-07	Nephrocystin-3	-	-	-	-	hypothetical protein partial	2.00E-10	Archangium gephyra	-	-	-	sd00006 TPR Tetratricopeptide repeat. The Tetratricopeptide repeat (TPR) typically contains 34 amino acids and is found in a variety of organisms including bacteria cyanobacteria yeast fungi plants and humans. It is present in a variety of proteins including those involved in chaperone cell-cycle transcription and protein transport complexes. The number of TPR motifs varies among proteins. Those …
TR5501|c0_g1_i1	4.49416932	0.00049215	-	-	-	-	-	-	-	-	-	-	-	-	-	-
TR2338|c0_g2_i1	-3.737261132	0.000492428	-	-	-	-	-	-	-	-	-	-	-	-	-	-
TR6558|c10_g2_i1	-2.967609176	0.000495693	-	-	-	-	-	-	-	-	-	-	-	-	-	-
TR7019|c5_g1_i2	-3.586471475	0.000504023	-	-	-	-	-	-	-	Blackbeard	2.00E-87	Phaeodactylum tricornutum	-	nucleic acid binding	-	pfam07727 RVT_2 Reverse transcriptase (RNA-dependent DNA polymerase). A reverse transcriptase gene is usually indicative of a mobile element such as a retrotransposon or retrovirus. Reverse transcriptases occur in a variety of mobile elements including retrotransposons retroviruses group II introns bacterial msDNAs hepadnaviruses and caulimoviruses. This Pfam entry includes reverse transcriptases…
TR6864|c14_g1_i1	4.897732381	0.000504779	-	-	-	-	-	-	-	-	-	-	-	-	-	-
TR6983|c5_g1_i1	4.97160812	0.000505439	-	-	-	-	-	-	-	Stackhouse genomic scaffold scaffold_279	9.00E-07	Chondrus crispus	-	-	-	-
TR7019|c0_g1_i1	-5.92386594	0.000506915	-	-	-	-	-	-	-	Predicted protein	2.00E-09	Thalassiosira pseudonana	-	nucleic acid binding]---[zinc ion binding	-	-
TR4098|c1_g1_i1	-4.179377223	0.000508403	Q2HXK9	4.00E-32	Respiratory burst oxidase homolog protein D	-	-	-	-	Uncharacterized protein	4.00E-85	Thalassiosira oceanica	-	oxidoreductase activity	integral to membrane	cd06186 NOX_Duox_like_FAD_NADP NADPH oxidase (NOX) catalyzes the generation of reactive oxygen species (ROS) such as superoxide and hydrogen peroxide. ROS were originally identified as bactericidal agents in phagocytes but are now also implicated in cell signaling and metabolism. NOX has a 6-alpha helix heme-binding transmembrane domain fused to a flavoprotein with the nucleotide binding domain l…
TR6877|c1_g2_i1	-4.062548467	0.00051692	P10978	2.00E-27	Retrovirus-related Pol polyprotein from transposon TNT 1-94	RNA-directed DNA polymerase.	-	-	-	Reverse transcriptase	1.00E-60	Thalassiosira oceanica	-	RNA-directed DNA polymerase activity	-	cd09272 RNase_HI_RT_Ty1 Ty1/Copia family of RNase HI in long-term repeat retroelements. Ribonuclease H (RNase H) enzymes are divided into two major families Type 1 and Type 2 based on amino acid sequence similarities and biochemical properties. RNase H is an endonuclease that cleaves the RNA strand of an RNA/DNA hybrid in a sequence non-specific manner in the presence of divalent cations. RNase H…
TR5292|c3_g1_i1	-9.434593586	0.00051692	-	-	-	-	-	-	-	-	-	-	-	-	-	pfam13843 DDE_Tnp_1_7 Transposase IS4.
TR7123|c11_g1_i1	-9.246927374	0.000517415	-	-	-	-	-	-	-	Uncharacterized protein	8.00E-06	Solanum lycopersicum	-	-	-	cd09272 RNase_HI_RT_Ty1 Ty1/Copia family of RNase HI in long-term repeat retroelements. Ribonuclease H (RNase H) enzymes are divided into two major families Type 1 and Type 2 based on amino acid sequence similarities and biochemical properties. RNase H is an endonuclease that cleaves the RNA strand of an RNA/DNA hybrid in a sequence non-specific manner in the presence of divalent cations. RNase H…
TR6398|c8_g1_i1	-4.368871239	0.000525805	-	-	-	-	-	-	-	-	-	-	-	-	-	-
TR6956|c11_g2_i2	-4.645205992	0.000534074	-	-	-	-	-	-	-	-	-	-	-	-	-	-
TR889|c1_g1_i1	-5.179109057	0.000545092	-	-	-	-	-	-	-	-	-	-	-	-	-	-
TR5629|c0_g1_i1	-4.975358661	0.000545966	-	-	-	-	-	-	-	-	-	-	-	-	-	-
TR5504|c1_g1_i1	-5.112707732	0.000545966	-	-	-	-	-	-	-	-	-	-	-	-	-	-
TR6364|c5_g1_i1	3.350479421	0.000547787	-	-	-	-	-	-	-	-	-	-	-	-	-	-
TR7510|c0_g1_i1	-7.127070097	0.000551011	-	-	-	-	-	-	-	-	-	-	-	-	-	-
TR6787|c3_g2_i1	3.478158466	0.000551472	-	-	-	-	-	-	-	-	-	-	-	-	-	-
TR4842|c0_g1_i1	-3.192131372	0.000551527	-	-	-	-	-	-	-	Uncharacterized protein (Fragment)	4.00E-08	Thalassiosira oceanica	-	-	-	-
TR7166|c13_g2_i1	-6.988089743	0.000553012	-	-	-	-	-	-	-	-	-	-	-	-	-	-
TR6664|c10_g1_i1	-3.52060955	0.000553823	-	-	-	-	-	-	-	-	-	-	-	-	-	sd00010 SLR Sel1-like repeat. Sel1-like repeats (SLRs) share similar alpha-helical conformations with Tetratricopeptide repeats (TPRs) but with different consensus sequence lengths and superhelical topologies. SLRs contain 36 to 44 amino acids and are present in bacteria and eukaryotes but not in archaea. SLR proteins are involved in a variety of functions and many serve as adaptor proteins for t…
TR6385|c2_g1_i1	4.366659276	0.000557019	-	-	-	-	-	-	-	-	-	-	-	-	-	-
TR6721|c5_g1_i1	-4.682174361	0.000567242	-	-	-	-	-	-	-	-	-	-	-	-	-	-
TR7125|c2_g1_i1	-3.136046393	0.000568749	O10296	8.00E-06	Apoptosis inhibitor 1	-	-	-	-	hypothetical protein	6.00E-21	Proteobacteria bacterium JGI 0000113-E04	-	-	-	cd00204 ANK ankyrin repeats ankyrin repeats mediate protein-protein interactions in very diverse families of proteins. The number of ANK repeats in a protein can range from 2 to over 20 (ankyrins for example). ANK repeats may occur in combinations with other types of domains. The structural repeat unit contains two antiparallel helices and a beta-hairpin repeats are stacked in a superhelical arra…
TR7012|c5_g1_i1	-4.854682528	0.000570041	-	-	-	-	-	-	-	Uncharacterized protein (Fragment)	6.00E-08	Thalassiosira oceanica	-	nucleic acid binding]---[zinc ion binding	-	-
TR7045|c6_g2_i2	-2.91325115	0.000570532	Q5BJ53	4.00E-21	GPN-loop GTPase 2	-	-	-	-	Uncharacterized protein	1.00E-44	Thalassiosira oceanica	-	-	-	pfam03029 ATP_bind_1 Conserved hypothetical ATP binding protein. Members of this family are found in a range of archaea and eukaryotes and have hypothesised ATP binding activity.]---[PRK13768 PRK13768 GTPase Provisional.
TR6672|c9_g1_i4	-3.032176785	0.000571492	-	-	-	-	-	-	-	Predicted protein	8.00E-10	Phaeodactylum tricornutum (strain CCAP 1055/1)	-	-	-	-
TR7113|c3_g3_i1	-4.500976392	0.000576981	-	-	-	-	-	-	-	-	-	-	-	-	-	-
TR1676|c0_g1_i1	-6.618707887	0.000576981	-	-	-	-	-	-	-	Uncharacterized protein	3.00E-37	Phytophthora parasitica	-	-	-	pfam13359 DDE_Tnp_4 DDE superfamily endonuclease. This family of proteins are related to pfam00665 and are probably endonucleases of the DDE superfamily. Transposase proteins are necessary for efficient DNA transposition. This domain is a member of the DDE superfamily which contain three carboxylate residues that are believed to be responsible for coordinating metal ions needed for catalysis. The…
TR6104|c6_g1_i1	3.350184908	0.00058217	-	-	-	-	-	-	-	Predicted protein	4.00E-110	Thalassiosira pseudonana	-	-	integral to membrane	pfam04230 PS_pyruv_trans Polysaccharide pyruvyl transferase. Pyruvyl-transferases involved in peptidoglycan-associated polymer biosynthesis. CsaB in Bacillus anthracis is necessary for the non-covalent anchoring of proteins containing an SLH (S-layer homology) domain to peptidoglycan-associated pyruvylated polysaccharides. WcaK and AmsJ are involved in the biosynthesis of colanic acid in Escheric…
TR6764|c3_g1_i1	-3.55730488	0.000584734	-	-	-	-	-	-	-	-	-	-	-	-	-	-
TR6797|c2_g1_i1	3.504680376	0.000588943	-	-	-	-	-	-	-	-	-	-	-	-	-	-
TR4297|c2_g1_i1	-4.512977792	0.000594375	-	-	-	-	-	-	-	-	-	-	-	-	-	-
TR148|c0_g2_i1	-5.63071883	0.000596003	-	-	-	-	-	-	-	-	-	-	-	-	-	-
TR7127|c8_g3_i1	-3.677498406	0.000597511	-	-	-	-	-	-	-	-	-	-	-	-	-	-
TR7082|c1_g2_i1	-3.76842024	0.000604472	-	-	-	-	-	-	-	Uncharacterized protein	4.00E-33	Thalassiosira pseudonana	-	-	-	-
TR7491|c0_g1_i1	-4.584913781	0.000607487	-	-	-	-	-	-	-	-	-	-	-	-	-	-
TR7101|c7_g1_i1	-2.883152074	0.000608367	-	-	-	-	-	-	-	-	-	-	-	-	-	smart00129 KISc Kinesin motor catalytic domain. ATPase. Microtubule-dependent molecular motors that play important roles in intracellular transport of organelles and in cell division.]---[pfam00225 Kinesin Kinesin motor domain. ]---[cd01374 KISc_CENP_E Kinesin motor domain CENP-E/KIP2-like subgroup. Kinesin motor domain CENP-E/KIP2-like subgroup involved in chromosome movement and/or spindle elon…
TR6683|c4_g2_i1	-6.998676822	0.000610589	P10978	2.00E-23	Retrovirus-related Pol polyprotein from transposon TNT 1-94	RNA-directed DNA polymerase.	-	-	-	Gag-pol polyprotein	5.00E-69	Thalassiosira pseudonana	DNA integration	nucleic acid binding]---[zinc ion binding	-	pfam00665 rve Integrase core domain. Integrase mediates integration of a DNA copy of the viral genome into the host chromosome. Integrase is composed of three domains. The amino-terminal domain is a zinc binding domain pfam02022. This domain is the central catalytic domain. The carboxyl terminal domain that is a non-specific DNA binding domain pfam00552. The catalytic domain acts as an endonuclea…
TR3080|c1_g1_i1	-4.70149922	0.000610589	-	-	-	-	-	-	-	-	-	-	-	-	-	-
TR7632|c0_g1_i1	-7.381907432	0.000612024	-	-	-	-	-	-	-	-	-	-	-	-	-	-
TR5383|c0_g2_i1	4.928683904	0.000617545	-	-	-	-	-	-	-	-	-	-	-	-	-	-
TR6448|c7_g1_i1	-2.835956146	0.00061874	-	-	-	-	-	-	-	-	-	-	-	-	-	-
TR7029|c6_g1_i3	3.041799142	0.000623152	-	-	-	-	-	-	-	Predicted protein	3.00E-14	Phaeodactylum tricornutum (strain CCAP 1055/1)	-	metal ion binding]---[metalloendopeptidase activity	-	-
TR5651|c0_g1_i1	3.994054379	0.000629319	Q6NXT1	5.00E-08	Ankyrin repeat domain-containing protein 54	-	-	-	-	Uncharacterized protein	4.00E-15	Amphimedon queenslandica	-	-	-	cd00204 ANK ankyrin repeats ankyrin repeats mediate protein-protein interactions in very diverse families of proteins. The number of ANK repeats in a protein can range from 2 to over 20 (ankyrins for example). ANK repeats may occur in combinations with other types of domains. The structural repeat unit contains two antiparallel helices and a beta-hairpin repeats are stacked in a superhelical arra…
TR4284|c1_g1_i1	-4.009943064	0.000630409	-	-	-	-	-	-	-	-	-	-	-	-	-	-
TR7143|c7_g2_i8	6.350742303	0.000634126	-	-	-	-	-	-	-	-	-	-	-	-	-	-
TR7173|c7_g1_i1	-5.226190805	0.000634305	-	-	-	-	-	-	-	-	-	-	-	-	-	-
TR1726|c0_g1_i1	-4.319345508	0.000643853	-	-	-	-	-	-	-	-	-	-	-	-	-	-
TR7126|c3_g1_i1	3.486023222	0.000647216	P77234	7.00E-10	Uncharacterized protein YbeQ	-	-	-	-	Uncharacterized protein	2.00E-23	Photobacterium phosphoreum	-	-	-	sd00010 SLR Sel1-like repeat. Sel1-like repeats (SLRs) share similar alpha-helical conformations with Tetratricopeptide repeats (TPRs) but with different consensus sequence lengths and superhelical topologies. SLRs contain 36 to 44 amino acids and are present in bacteria and eukaryotes but not in archaea. SLR proteins are involved in a variety of functions and many serve as adaptor proteins for t…
TR7038|c9_g1_i2	3.84094441	0.000647413	-	-	-	-	-	-	-	Uncharacterized protein	2.00E-27	Phytophthora parasitica P1569	-	-	-	-
TR7186|c0_g1_i1	-5.700467485	0.000648516	-	-	-	-	-	-	-	Blackbeard	8.00E-16	Phaeodactylum tricornutum	-	nucleic acid binding	-	cd09272 RNase_HI_RT_Ty1 Ty1/Copia family of RNase HI in long-term repeat retroelements. Ribonuclease H (RNase H) enzymes are divided into two major families Type 1 and Type 2 based on amino acid sequence similarities and biochemical properties. RNase H is an endonuclease that cleaves the RNA strand of an RNA/DNA hybrid in a sequence non-specific manner in the presence of divalent cations. RNase H…
TR6907|c4_g1_i1	-3.71392585	0.000656315	-	-	-	-	-	-	-	-	-	-	-	-	-	cd00992 PDZ_signaling PDZ domain found in a variety of Eumetazoan signaling molecules often in tandem arrangements. May be responsible for specific protein-protein interactions as most PDZ domains bind C-terminal polypeptides and binding to internal (non-C-terminal) polypeptides and even to lipids has been demonstrated. In this subfamily of PDZ domains an N-terminal beta-strand forms the peptide-…
TR6999|c7_g1_i1	-3.359581897	0.000658414	-	-	-	-	-	-	-	Uncharacterized protein	1.00E-14	Thalassiosira oceanica	-	-	-	-
TR7115|c8_g1_i1	4.737940216	0.000660637	-	-	-	-	-	-	-	-	-	-	-	-	-	-
TR6871|c6_g2_i1	-3.140309307	0.000661816	-	-	-	-	-	-	-	-	-	-	-	-	-	-
TR7076|c13_g1_i1	-4.861135788	0.000674377	P92520	5.00E-06	Uncharacterized mitochondrial protein AtMg00820	-	-	-	-	Uncharacterized protein	1.00E-14	Thalassiosira oceanica	-	-	-	pfam07727 RVT_2 Reverse transcriptase (RNA-dependent DNA polymerase). A reverse transcriptase gene is usually indicative of a mobile element such as a retrotransposon or retrovirus. Reverse transcriptases occur in a variety of mobile elements including retrotransposons retroviruses group II introns bacterial msDNAs hepadnaviruses and caulimoviruses. This Pfam entry includes reverse transcriptases…
TR7090|c7_g1_i3	3.052016465	0.000674557	-	-	-	-	-	-	-	-	-	-	-	-	-	-
TR6803|c7_g1_i1	3.705971763	0.000685222	-	-	-	-	-	-	-	Uncharacterized protein	9.00E-31	Thalassiosira oceanica	-	-	integral to membrane	cd10428 LFG_like Proteins similar to and including lifeguard (LFG) a putative regulator of apoptosis. Lifeguard (LFG) inhibits Fas-mediated apoptosis and interacts with the death receptor FasR/CD95/Apo1. LFG has been shown to interact with Bax and is supposed to be integral to cellular membranes such as the ER. A close homolog PP1201 or RECS1 appears located in the Golgi compartment and also inte…
TR6777|c4_g1_i2	-4.160051721	0.000690172	-	-	-	-	-	-	-	Uncharacterized protein (Fragment)	3.00E-08	Lottia gigantea	-	-	-	-
TR7076|c7_g1_i2	-5.098295917	0.000694129	-	-	-	-	-	-	-	Uncharacterized protein	5.00E-14	Thalassiosira oceanica	-	-	-	cd09272 RNase_HI_RT_Ty1 Ty1/Copia family of RNase HI in long-term repeat retroelements. Ribonuclease H (RNase H) enzymes are divided into two major families Type 1 and Type 2 based on amino acid sequence similarities and biochemical properties. RNase H is an endonuclease that cleaves the RNA strand of an RNA/DNA hybrid in a sequence non-specific manner in the presence of divalent cations. RNase H…
TR6804|c9_g1_i2	3.302185424	0.000700879	-	-	-	-	-	-	-	Putative uncharacterized protein	6.00E-17	Moorea producens 3L	-	microtubule motor activity	kinesin complex	sd00006 TPR Tetratricopeptide repeat. The Tetratricopeptide repeat (TPR) typically contains 34 amino acids and is found in a variety of organisms including bacteria cyanobacteria yeast fungi plants and humans. It is present in a variety of proteins including those involved in chaperone cell-cycle transcription and protein transport complexes. The number of TPR motifs varies among proteins. Those …
TR7156|c8_g2_i1	6.843596558	0.000713963	P77234	5.00E-11	Uncharacterized protein YbeQ	-	-	-	-	hypothetical protein partial	1.00E-17	Megasphaera elsdenii	-	-	-	sd00010 SLR Sel1-like repeat. Sel1-like repeats (SLRs) share similar alpha-helical conformations with Tetratricopeptide repeats (TPRs) but with different consensus sequence lengths and superhelical topologies. SLRs contain 36 to 44 amino acids and are present in bacteria and eukaryotes but not in archaea. SLR proteins are involved in a variety of functions and many serve as adaptor proteins for t…
TR1256|c0_g1_i1	4.177083546	0.000716307	Q9LPV5	3.00E-68	High affinity nitrate transporter 2.5	-	-	-	-	Nitrate transporter	0	Thalassiosira pseudonana	-	nitrate transmembrane transporter activity]---[nitrite transmembrane transporter activity	integral to membrane	PLN00028 PLN00028 nitrate transmembrane transporter Provisional.]---[TIGR00886 Nitrate/nitrite_transporter_NarK nitrite extrusion protein (nitrite facilitator). Transport and binding proteins Anions .]---[COG2223 NarK Nitrate/nitrite transporter Inorganic ion transport and metabolism .]---[cd06174 MFS The Major Facilitator Superfamily (MFS) is a large and diverse group of secondary transporters t…
TR5797|c10_g1_i2	4.197375919	0.000720107	-	-	-	-	-	-	-	-	-	-	-	-	-	-
TR7164|c5_g1_i1	7.439240122	0.000720107	-	-	-	-	-	-	-	hypothetical protein	6.00E-08	Psychroserpens burtonensis	-	-	-	-
TR6683|c4_g3_i1	-5.85896788	0.000721241	P10978	4.00E-76	Retrovirus-related Pol polyprotein from transposon TNT 1-94	RNA-directed DNA polymerase.	-	-	-	Gag-pol polyprotein	0	Thalassiosira pseudonana	DNA integration	nucleic acid binding]---[zinc ion binding	-	pfam07727 RVT_2 Reverse transcriptase (RNA-dependent DNA polymerase). A reverse transcriptase gene is usually indicative of a mobile element such as a retrotransposon or retrovirus. Reverse transcriptases occur in a variety of mobile elements including retrotransposons retroviruses group II introns bacterial msDNAs hepadnaviruses and caulimoviruses. This Pfam entry includes reverse transcriptases…
TR381|c0_g1_i1	-4.053477095	0.000724707	-	-	-	-	-	-	-	-	-	-	-	-	-	-
TR980|c1_g1_i1	-7.188876707	0.000725583	-	-	-	-	-	-	-	-	-	-	-	-	-	-
TR1205|c0_g1_i1	-3.491299839	0.000729837	-	-	-	-	-	-	-	Uncharacterized protein	3.00E-62	Thalassiosira pseudonana	-	-	-	-
TR3984|c0_g2_i1	-3.456833776	0.00073405	-	-	-	-	-	-	-	-	-	-	-	-	-	-
TR6941|c0_g2_i1	-5.977826247	0.000735032	-	-	-	-	-	-	-	-	-	-	-	-	-	-
TR2390|c0_g1_i1	-3.661806804	0.000747694	-	-	-	-	-	-	-	-	-	-	-	-	-	-
TR6499|c4_g1_i1	4.431559642	0.000750027	-	-	-	-	-	-	-	Uncharacterized protein	7.00E-18	Amphimedon queenslandica	-	nucleic acid binding	-	pfam05699 Dimer_Tnp_hAT hAT family C-terminal dimerization region. This dimerization region is found at the C terminus of the transposases of elements belonging to the Activator superfamily (hAT element superfamily). The isolated dimerization region forms extremely stable dimers in vitro.
TR7096|c1_g2_i1	-5.165735267	0.000752728	P10978	8.00E-08	Retrovirus-related Pol polyprotein from transposon TNT 1-94	RNA-directed DNA polymerase.	-	-	-	Pol protein	7.00E-60	Phaeodactylum tricornutum	-	nucleic acid binding	-	cd09272 RNase_HI_RT_Ty1 Ty1/Copia family of RNase HI in long-term repeat retroelements. Ribonuclease H (RNase H) enzymes are divided into two major families Type 1 and Type 2 based on amino acid sequence similarities and biochemical properties. RNase H is an endonuclease that cleaves the RNA strand of an RNA/DNA hybrid in a sequence non-specific manner in the presence of divalent cations. RNase H…
TR6368|c7_g2_i3	-3.87541168	0.000757178	-	-	-	-	-	-	-	Predicted protein	5.00E-16	Phaeodactylum tricornutum (strain CCAP 1055/1)	-	-	-	-
TR7171|c10_g1_i2	-8.227267839	0.000758752	-	-	-	-	-	-	-	-	-	-	-	-	-	-
TR3239|c0_g2_i1	-5.511039898	0.000768003	-	-	-	-	-	-	-	-	-	-	-	-	-	-
TR7700|c0_g1_i1	-7.564982973	0.00077171	-	-	-	-	-	-	-	-	-	-	-	-	-	-
TR6652|c3_g1_i1	4.435272321	0.000772989	-	-	-	-	-	-	-	-	-	-	-	-	-	-
TR7020|c9_g1_i2	3.538993632	0.000780825	-	-	-	-	-	-	-	-	-	-	-	-	-	-
TR3940|c1_g1_i1	-3.215785017	0.00078172	-	-	-	-	-	-	-	-	-	-	-	-	-	-
TR1889|c0_g1_i1	-3.452780138	0.000782956	-	-	-	-	-	-	-	-	-	-	-	-	-	-
TR7094|c2_g2_i1	-3.800500529	0.000789211	-	-	-	-	-	-	-	-	-	-	-	-	-	-
TR119|c0_g1_i1	-3.138573279	0.000789983	-	-	-	-	-	-	-	-	-	-	-	-	-	-
TR6658|c5_g1_i1	-4.02672011	0.000798424	-	-	-	-	-	-	-	Predicted protein	2.00E-07	Phaeodactylum tricornutum (strain CCAP 1055/1)	-	nucleic acid binding	-	-
TR7103|c5_g2_i1	-4.390671485	0.000803192	P10978	4.00E-62	Retrovirus-related Pol polyprotein from transposon TNT 1-94	RNA-directed DNA polymerase.	-	-	-	Uncharacterized protein	0	Thalassiosira oceanica	-	-	-	pfam07727 RVT_2 Reverse transcriptase (RNA-dependent DNA polymerase). A reverse transcriptase gene is usually indicative of a mobile element such as a retrotransposon or retrovirus. Reverse transcriptases occur in a variety of mobile elements including retrotransposons retroviruses group II introns bacterial msDNAs hepadnaviruses and caulimoviruses. This Pfam entry includes reverse transcriptases…
TR7066|c7_g1_i1	2.682876873	0.000809225	-	-	-	-	-	-	-	-	-	-	-	-	-	-
TR7019|c3_g1_i1	-4.497856295	0.000809798	-	-	-	-	-	-	-	-	-	-	-	-	-	-
TR1959|c0_g1_i1	-4.711335459	0.000814849	-	-	-	-	-	-	-	Uncharacterized protein	1.00E-14	bacterium UASB270	-	-	-	-
TR6861|c1_g1_i1	-3.606478901	0.000819052	-	-	-	-	-	-	-	-	-	-	-	-	-	-
TR7001|c2_g3_i4	3.28470642	0.000827043	-	-	-	-	-	-	-	Uncharacterized protein	1.00E-18	Thalassiosira pseudonana	-	-	-	pfam13843 DDE_Tnp_1_7 Transposase IS4.
TR5793|c1_g1_i1	-4.029974597	0.000831154	-	-	-	-	-	-	-	Predicted protein	6.00E-42	Phaeodactylum tricornutum	-	-	-	-
TR6815|c2_g1_i3	-3.061030565	0.000831463	-	-	-	-	-	-	-	Predicted protein	5.00E-20	Phaeodactylum tricornutum (strain CCAP 1055/1)	-	G-protein coupled receptor activity	integral to membrane	pfam11710 Git3 G protein-coupled glucose receptor regulating Gpa2. Git3 is one of six proteins required for glucose-triggered adenylate cyclase activation and is a G protein-coupled receptor responsible for the activation of adenylate cyclase through Gpa2 - heterotrimeric G protein alpha subunit part of the glucose-detection pathway. Git3 contains seven predicted transmembrane domains a third cyt…
TR7043|c3_g1_i2	-3.793588996	0.000835868	-	-	-	-	-	-	-	-	-	-	-	-	-	pfam04434 SWIM SWIM zinc finger. This domain is found in bacterial archaeal and eukaryotic proteins. It is predicted to be organized into two N-terminal beta-strands and a C-terminal alpha helix thus possibly adopting a fold similar to that of the C2H2 zinc finger (pfam00096). SWIM is thought to be a versatile domain that can interact with DNA or proteins in different contexts.
TR1549|c1_g1_i1	4.658451505	0.000836256	-	-	-	-	-	-	-	-	-	-	-	-	-	-
TR5106|c1_g1_i1	-4.082867527	0.000841336	-	-	-	-	-	-	-	-	-	-	-	-	-	-
TR6869|c4_g2_i1	-4.295923012	0.000844276	-	-	-	-	-	-	-	Uncharacterized protein	6.00E-17	Thalassiosira oceanica	-	-	-	-
TR6760|c3_g1_i1	-5.080138637	0.000852322	-	-	-	-	-	-	-	-	-	-	-	-	-	-
TR7092|c7_g1_i1	4.051056992	0.000854324	-	-	-	-	-	-	-	-	-	-	-	-	-	-
TR6893|c13_g1_i1	-5.500621623	0.000877353	-	-	-	-	-	-	-	-	-	-	-	-	-	-
TR2497|c0_g3_i1	2.792562974	0.000877416	Q9UHQ9	3.00E-50	NADH-cytochrome b5 reductase 1	Cytochrome-b5 reductase.	-	-	-	NADH-cytochrome b5 reductase	1.00E-68	Thalassiosira oceanica	-	cytochrome-b5 reductase activity	-	PLN02252 PLN02252 nitrate reductase NADPH .]---[PTZ00319 PTZ00319 NADH-cytochrome B5 reductase Provisional.]---[cd06183 cyt_b5_reduct_like Cytochrome b5 reductase catalyzes the reduction of 2 molecules of cytochrome b5 using NADH as an electron donor. Like ferredoxin reductases these proteins have an N-terminal FAD binding subdomain and a C-terminal NADH binding subdomain separated by a cleft whi…
TR5351|c2_g2_i1	3.546591037	0.000885995	-	-	-	-	-	-	-	-	-	-	-	-	-	-
TR4440|c0_g1_i1	-4.459977404	0.000912396	-	-	-	-	-	-	-	-	-	-	-	-	-	-
TR7029|c8_g2_i2	3.262388149	0.000915492	-	-	-	-	-	-	-	-	-	-	-	-	-	-
TR6955|c4_g1_i1	-4.594122151	0.000915492	-	-	-	-	-	-	-	-	-	-	-	-	-	-
TR4794|c0_g1_i2	-3.344261467	0.000916468	-	-	-	-	-	-	-	Predicted protein	3.00E-35	Phaeodactylum tricornutum (strain CCAP 1055/1)	-	-	-	-
TR4026|c2_g1_i1	-8.534475462	0.000923283	-	-	-	-	-	-	-	-	-	-	-	-	-	-
TR7097|c4_g1_i1	-4.700568665	0.00093425	P0DL10	4.00E-17	Leucine-rich repeat receptor-like kinase protein THICK TASSEL DWARF1	Non-specific serine/threonine protein kinase.	-	-	-	PREDICTED putative receptor-like protein kinase At3g47110	8.00E-20	Phoenix dactylifera	-	-	-	PLN00113 PLN00113 leucine-rich repeat receptor-like protein kinase Provisional.]---[sd00033 LRR_RI leucine-rich repeats ribonuclease inhibitor (RI)-like subfamily. A leucine-rich repeat (LRR) is a structural protein motif of 20-30 amino acids that is unusually rich in the hydrophobic amino acid leucine. The conserved eleven-residue sequence motif (LxxLxLxxN/CxL) within the LRRs corresponds to the…
TR499|c0_g1_i1	-4.042124058	0.0009351	-	-	-	-	-	-	-	-	-	-	-	-	-	-
TR5203|c2_g2_i1	4.60762954	0.00093602	-	-	-	-	-	-	-	-	-	-	-	-	-	-
TR6368|c7_g2_i10	-3.592220971	0.000936474	-	-	-	-	-	-	-	hypothetical protein SAMD00019534_081140	2.00E-13	Acytostelium subglobosum LB1	-	-	-	-
TR7067|c5_g2_i1	2.777606177	0.000943277	-	-	-	-	-	-	-	hypothetical protein	4.00E-07	Proteobacteria bacterium JGI 0000113-E04	-	-	-	pfam13565 HTH_32 Homeodomain-like domain.
TR7129|c0_g1_i1	-3.569307622	0.000945563	-	-	-	-	-	-	-	Uncharacterized protein	5.00E-46	Thalassiosira oceanica	-	-	-	-
TR6603|c15_g1_i1	-4.439525538	0.000946951	-	-	-	-	-	-	-	Uncharacterized protein	2.00E-18	Thalassiosira oceanica	-	nucleic acid binding	-	-
TR3857|c0_g1_i1	-3.222472005	0.000946951	-	-	-	-	-	-	-	-	-	-	-	-	-	-
TR7094|c2_g1_i1	-3.709468839	0.000954154	-	-	-	-	-	-	-	-	-	-	-	-	-	-
TR7489|c0_g1_i1	5.802647241	0.000955257	-	-	-	-	-	-	-	Predicted protein (Fragment)	1.00E-06	Phaeodactylum tricornutum (strain CCAP 1055/1)	-	ATP binding]---[ATPase activity	-	-
TR2497|c0_g2_i1	2.759321381	0.000957363	Q9UHQ9	9.00E-51	NADH-cytochrome b5 reductase 1	Cytochrome-b5 reductase.	-	-	-	NADH-cytochrome b5 reductase	6.00E-72	Thalassiosira oceanica	-	cytochrome-b5 reductase activity	-	PTZ00319 PTZ00319 NADH-cytochrome B5 reductase Provisional.]---[PLN02252 PLN02252 nitrate reductase NADPH .]---[cd06183 cyt_b5_reduct_like Cytochrome b5 reductase catalyzes the reduction of 2 molecules of cytochrome b5 using NADH as an electron donor. Like ferredoxin reductases these proteins have an N-terminal FAD binding subdomain and a C-terminal NADH binding subdomain separated by a cleft whi…
TR6784|c2_g1_i1	-3.307396099	0.000958625	C3VEQ2	4.00E-07	Zeaxanthin epoxidase chloroplastic	Zeaxanthin epoxidase.	Plant hormone biosynthesis	abscisate biosynthesis	-	2-polyprenyl-6-methoxyphenol hydroxylase-like oxidoreductase	5.00E-08	Xenococcus sp. PCC 7305	-	oxidoreductase activity	-	COG0654 UbiH 2-polyprenyl-6-methoxyphenol hydroxylase and related FAD-dependent oxidoreductases Coenzyme metabolism / Energy production and conversion .]---[PRK06847 PRK06847 hypothetical protein Provisional.]---[PRK07538 PRK07538 hypothetical protein Provisional.]---[PRK06753 PRK06753 hypothetical protein Provisional.]---[PRK08163 PRK08163 salicylate hydroxylase Provisional.]---[PLN02927 PLN0292…
TR6285|c16_g1_i1	-3.48330196	0.000965911	-	-	-	-	-	-	-	-	-	-	-	-	-	-
TR1111|c1_g1_i1	3.025406231	0.000973854	-	-	-	-	-	-	-	-	-	-	-	-	-	-
TR265|c0_g1_i1	3.920575074	0.000979842	-	-	-	-	-	-	-	-	-	-	-	-	-	-
TR4794|c0_g1_i1	-3.308555157	0.000985589	-	-	-	-	-	-	-	Predicted protein	2.00E-34	Phaeodactylum tricornutum (strain CCAP 1055/1)	-	-	-	-
TR6899|c8_g3_i1	-3.039013135	0.00098693	-	-	-	-	-	-	-	Predicted protein	3.00E-12	Thalassiosira pseudonana	-	-	-	-
TR4573|c0_g2_i1	-4.12023853	0.001006083	-	-	-	-	-	-	-	-	-	-	-	-	-	-
TR7085|c8_g2_i1	-3.521821102	0.001025238	-	-	-	-	-	-	-	-	-	-	-	-	-	-
TR1889|c0_g1_i2	-3.560231652	0.001025862	-	-	-	-	-	-	-	-	-	-	-	-	-	-
TR7448|c0_g1_i1	4.277737697	0.001031249	-	-	-	-	-	-	-	-	-	-	-	-	-	-
TR6302|c7_g2_i1	-6.477219196	0.001036063	-	-	-	-	-	-	-	-	-	-	-	-	-	-
TR5554|c2_g1_i1	-2.82886844	0.001038948	-	-	-	-	-	-	-	Predicted protein	8.00E-24	Phaeodactylum tricornutum (strain CCAP 1055/1)	-	-	-	-
TR7168|c11_g2_i1	-4.645876688	0.001041337	-	-	-	-	-	-	-	Uncharacterized protein	1.00E-09	unidentified eubacterium SCB49	-	-	-	-
TR7111|c4_g1_i1	3.600664217	0.001045212	-	-	-	-	-	-	-	Gag-pol polyprotein	5.00E-107	Phaeodactylum tricornutum	-	nucleic acid binding	-	-
TR6601|c0_g1_i1	-3.501052693	0.001064909	-	-	-	-	-	-	-	-	-	-	-	-	-	-
TR6563|c7_g1_i1	-3.363696311	0.001066532	-	-	-	-	-	-	-	-	-	-	-	-	-	-
TR7170|c6_g1_i4	3.314432509	0.001077797	-	-	-	-	-	-	-	-	-	-	-	-	-	-
TR7154|c8_g2_i2	3.304775204	0.001077797	P04146	7.00E-07	Copia protein	-	-	-	-	Uncharacterized protein	2.00E-21	Thalassiosira oceanica	-	-	-	cd09272 RNase_HI_RT_Ty1 Ty1/Copia family of RNase HI in long-term repeat retroelements. Ribonuclease H (RNase H) enzymes are divided into two major families Type 1 and Type 2 based on amino acid sequence similarities and biochemical properties. RNase H is an endonuclease that cleaves the RNA strand of an RNA/DNA hybrid in a sequence non-specific manner in the presence of divalent cations. RNase H…
TR6497|c4_g1_i1	-4.82326164	0.001078525	-	-	-	-	-	-	-	Amine oxidase	2.00E-20	Micromonas sp. (strain RCC299 / NOUM17)	amine metabolic process	copper ion binding]---[primary amine oxidase activity]---[quinone binding	-	pfam01179 Cu_amine_oxid Copper amine oxidase enzyme domain. Copper amine oxidases are a ubiquitous and novel group of quinoenzymes that catalyse the oxidative deamination of primary amines to the corresponding aldehydes with concomitant reduction of molecular oxygen to hydrogen peroxide. The enzymes are dimers of identical 70-90 kDa subunits each of which contains a single copper ion and a covale…
TR3443|c0_g1_i1	5.67093575	0.001082151	-	-	-	-	-	-	-	-	-	-	-	-	-	-
TR1531|c1_g1_i1	-4.084037026	0.001083039	-	-	-	-	-	-	-	-	-	-	-	-	-	-
TR6877|c0_g1_i1	-4.331213248	0.001085159	-	-	-	-	-	-	-	Uncharacterized protein (Fragment)	3.00E-75	Thalassiosira oceanica	-	-	-	-
TR7073|c1_g4_i1	-3.568830588	0.001088767	-	-	-	-	-	-	-	-	-	-	-	-	-	-
TR7173|c3_g2_i6	2.875322524	0.001090242	-	-	-	-	-	-	-	Uncharacterized protein (Fragment)	5.00E-10	Thalassiosira oceanica	-	-	-	-
TR7045|c5_g2_i2	-3.2635481	0.001090353	-	-	-	-	-	-	-	Uncharacterized protein	5.00E-20	Thalassiosira oceanica	-	-	-	-
TR6923|c8_g2_i1	-4.083669143	0.001096411	Q6AVI0	3.00E-06	Zinc finger BED domain-containing protein RICESLEEPER 2	-	-	-	-	Uncharacterized protein	6.00E-18	Phytophthora parasitica	-	-	-	pfam05699 Dimer_Tnp_hAT hAT family C-terminal dimerization region. This dimerization region is found at the C terminus of the transposases of elements belonging to the Activator superfamily (hAT element superfamily). The isolated dimerization region forms extremely stable dimers in vitro.
TR6699|c5_g1_i4	4.232529714	0.001098202	-	-	-	-	-	-	-	-	-	-	-	-	-	-
TR6835|c10_g1_i3	-2.958302807	0.001099733	-	-	-	-	-	-	-	-	-	-	-	-	-	pfam02338 OTU OTU-like cysteine protease. This family is comprised of a group of predicted cysteine proteases homologous to the Ovarian tumor (OTU) gene in Drosophila. Members include proteins from eukaryotes viruses and pathogenic bacterium. The conserved cysteine and histidine and possibly the aspartate represent the catalytic residues in this putative group of proteases.
TR294|c0_g1_i1	-5.632911648	0.001100001	-	-	-	-	-	-	-	-	-	-	-	-	-	-
TR7249|c0_g1_i1	-5.181173801	0.00110937	-	-	-	-	-	-	-	-	-	-	-	-	-	-
TR6983|c13_g2_i1	3.756022855	0.001110216	-	-	-	-	-	-	-	Uncharacterized protein	6.00E-23	Phytophthora parasitica	-	-	-	-
TR5358|c0_g2_i1	-4.069289955	0.001116562	-	-	-	-	-	-	-	-	-	-	-	-	-	-
TR7070|c6_g2_i2	3.559109624	0.001120826	-	-	-	-	-	-	-	-	-	-	-	-	-	-
TR7080|c3_g1_i2	3.432940921	0.001121445	-	-	-	-	-	-	-	hypothetical protein	4.00E-06	Brachyspira innocens	-	-	-	-
TR289|c0_g1_i1	-3.572490701	0.001128832	-	-	-	-	-	-	-	-	-	-	-	-	-	-
TR117|c0_g1_i1	-6.904169616	0.001129304	-	-	-	-	-	-	-	-	-	-	-	-	-	-
TR6924|c4_g1_i8	3.226305137	0.001129304	-	-	-	-	-	-	-	-	-	-	-	-	-	-
TR1708|c0_g1_i1	-6.929867137	0.001134078	-	-	-	-	-	-	-	Gag-pol polyprotein	6.00E-06	Phaeodactylum tricornutum	DNA integration	nucleic acid binding]---[zinc ion binding	-	-
TR6983|c11_g1_i1	2.811118749	0.001142012	B3DH20	9.00E-40	Protein tilB homolog	-	-	-	-	Putative uncharacterized protein (Fragment)	5.00E-64	Aureococcus anophagefferens	-	-	-	-
TR5237|c1_g1_i1	-3.875316593	0.001147447	-	-	-	-	-	-	-	Uncharacterized protein	1.00E-24	Thalassiosira pseudonana	-	-	-	-
TR6385|c1_g2_i1	-3.405307178	0.001148747	-	-	-	-	-	-	-	-	-	-	-	-	-	-
TR2390|c0_g2_i1	-3.810182878	0.001155622	-	-	-	-	-	-	-	Uncharacterized protein	1.00E-09	Natrialba	-	-	-	-
TR7149|c13_g1_i1	-4.391588931	0.001157288	-	-	-	-	-	-	-	-	-	-	-	-	-	-
TR5420|c3_g1_i1	-3.572118154	0.001165564	-	-	-	-	-	-	-	-	-	-	-	-	-	-
TR6153|c2_g1_i1	-3.29698001	0.001165564	-	-	-	-	-	-	-	-	-	-	-	-	-	-
TR5720|c1_g1_i1	2.889914642	0.001166407	-	-	-	-	-	-	-	Predicted protein	3.00E-25	Phaeodactylum tricornutum (strain CCAP 1055/1)	-	-	-	-
TR4246|c0_g1_i1	-3.715540389	0.001182883	-	-	-	-	-	-	-	-	-	-	-	-	-	-
TR6724|c3_g1_i1	-2.936283162	0.001194874	-	-	-	-	-	-	-	-	-	-	-	-	-	-
TR6880|c7_g1_i1	-3.1451984	0.001194874	-	-	-	-	-	-	-	-	-	-	-	-	-	-
TR2951|c0_g1_i1	-4.103147058	0.00119804	P46824	2.00E-09	Kinesin light chain	-	-	-	-	Putative uncharacterized protein (Fragment)	2.00E-17	Trichoplax adhaerens	-	microtubule motor activity	kinesin complex	pfam13424 TPR_12 Tetratricopeptide repeat. ]---[sd00006 TPR Tetratricopeptide repeat. The Tetratricopeptide repeat (TPR) typically contains 34 amino acids and is found in a variety of organisms including bacteria cyanobacteria yeast fungi plants and humans. It is present in a variety of proteins including those involved in chaperone cell-cycle transcription and protein transport complexes. The nu…
TR1184|c1_g1_i1	-4.143132236	0.001204811	-	-	-	-	-	-	-	-	-	-	-	-	-	-
TR6864|c6_g1_i1	3.209622423	0.001215018	-	-	-	-	-	-	-	-	-	-	-	-	-	-
TR6825|c2_g1_i1	-5.782821162	0.00121525	-	-	-	-	-	-	-	-	-	-	-	-	-	-
TR4357|c0_g2_i1	6.672829254	0.001220594	-	-	-	-	-	-	-	-	-	-	-	-	-	-
TR6750|c8_g1_i1	2.957011251	0.001220594	-	-	-	-	-	-	-	-	-	-	-	-	-	-
TR7123|c12_g1_i1	-8.624237627	0.001220594	-	-	-	-	-	-	-	-	-	-	-	-	-	-
TR1216|c0_g1_i1	-4.195121493	0.001226724	Q39565	8.00E-07	Dynein beta chain flagellar outer arm	-	-	-	-	Uncharacterized protein	9.00E-14	Thalassiosira pseudonana	microtubule-based movement	ATP binding]---[ATPase activity]---[microtubule motor activity	dynein complex	-
TR6562|c10_g5_i1	6.129325053	0.001236169	-	-	-	-	-	-	-	-	-	-	-	-	-	-
TR6971|c13_g1_i1	3.804993969	0.001240243	-	-	-	-	-	-	-	-	-	-	-	-	-	-
TR6069|c3_g1_i2	3.745010563	0.001241725	-	-	-	-	-	-	-	-	-	-	-	-	-	-
TR6999|c6_g2_i1	3.479831122	0.001245371	-	-	-	-	-	-	-	-	-	-	-	-	-	-
TR5221|c0_g2_i1	3.313853086	0.001254068	-	-	-	-	-	-	-	-	-	-	-	-	-	-
TR6959|c5_g1_i1	2.600514817	0.00125887	-	-	-	-	-	-	-	Uncharacterized protein	1.00E-54	Thalassiosira oceanica	-	2 iron, 2 sulfur cluster binding]---[oxidoreductase activity	-	-
TR7112|c9_g1_i1	-4.81863247	0.001261857	-	-	-	-	-	-	-	-	-	-	-	-	-	-
TR7247|c0_g1_i1	-5.885419846	0.001269722	-	-	-	-	-	-	-	-	-	-	-	-	-	-
TR5862|c1_g1_i1	-2.872443186	0.001270435	Q8BZ10	6.00E-17	Transmembrane protease serine 11G	-	-	-	-	Predicted protein	1.00E-19	Thalassiosira pseudonana	-	serine-type endopeptidase activity	-	cd00190 Tryp_SPc Trypsin-like serine protease Many of these are synthesized as inactive precursor zymogens that are cleaved during limited proteolysis to generate their active forms. Alignment contains also inactive enzymes that have substitutions of the catalytic triad residues.]---[smart00020 Tryp_SPc Trypsin-like serine protease. Many of these are synthesised as inactive precursor zymogens tha…
TR7572|c0_g1_i1	-3.412261056	0.00127651	-	-	-	-	-	-	-	-	-	-	-	-	-	-
TR6053|c7_g1_i1	2.94619481	0.001285379	-	-	-	-	-	-	-	-	-	-	-	-	-	-
TR7077|c3_g1_i3	-3.700775313	0.001306494	-	-	-	-	-	-	-	-	-	-	-	-	-	-
TR6907|c7_g1_i1	-7.917320073	0.001317215	-	-	-	-	-	-	-	-	-	-	-	-	-	-
TR6569|c1_g1_i1	4.323885172	0.001319096	-	-	-	-	-	-	-	-	-	-	-	-	-	-
TR6388|c4_g1_i2	-2.895317638	0.001332343	-	-	-	-	-	-	-	Uncharacterized protein	2.00E-06	Rhizophagus irregularis	-	nucleic acid binding	-	pfam05699 Dimer_Tnp_hAT hAT family C-terminal dimerization region. This dimerization region is found at the C terminus of the transposases of elements belonging to the Activator superfamily (hAT element superfamily). The isolated dimerization region forms extremely stable dimers in vitro.
TR1185|c0_g1_i1	4.970016405	0.001334628	-	-	-	-	-	-	-	Putative uncharacterized protein	6.00E-18	Aureococcus anophagefferens	-	-	-	-
TR6977|c9_g2_i3	-3.854327144	0.001350865	-	-	-	-	-	-	-	-	-	-	-	-	-	-
TR6569|c5_g1_i1	4.115772942	0.001356831	-	-	-	-	-	-	-	Uncharacterized protein (Fragment)	2.00E-06	Thalassiosira oceanica	-	-	-	-
TR6901|c0_g1_i1	-3.046521162	0.001356831	-	-	-	-	-	-	-	-	-	-	-	-	-	-
TR6599|c8_g3_i5	-5.174242901	0.001359804	-	-	-	-	-	-	-	Uncharacterized protein (Fragment)	1.00E-38	Thalassiosira oceanica	-	-	-	pfam07727 RVT_2 Reverse transcriptase (RNA-dependent DNA polymerase). A reverse transcriptase gene is usually indicative of a mobile element such as a retrotransposon or retrovirus. Reverse transcriptases occur in a variety of mobile elements including retrotransposons retroviruses group II introns bacterial msDNAs hepadnaviruses and caulimoviruses. This Pfam entry includes reverse transcriptases…
TR5221|c0_g2_i2	3.137927471	0.001368789	-	-	-	-	-	-	-	-	-	-	-	-	-	-
TR6923|c9_g2_i1	4.544248321	0.001370983	-	-	-	-	-	-	-	-	-	-	-	-	-	-
TR5866|c1_g1_i1	-3.116664078	0.001379989	-	-	-	-	-	-	-	-	-	-	-	-	-	-
TR6925|c1_g1_i1	-3.38295615	0.001383568	-	-	-	-	-	-	-	-	-	-	-	-	-	-
TR1341|c0_g1_i1	2.959547536	0.001388151	O05118	7.00E-144	Pyruvate kinase	Pyruvate kinase.	Carbohydrate degradation	glycolysis	pyruvate from D-glyceraldehyde 3-phosphate: step 5/5	Pyruvate kinase	0	Phaeodactylum tricornutum	glycolysis	magnesium ion binding]---[potassium ion binding]---[pyruvate kinase activity	-	PRK06247 PRK06247 pyruvate kinase Provisional.]---[COG0469 PykF Pyruvate kinase Carbohydrate transport and metabolism .]---[PRK05826 PRK05826 pyruvate kinase Provisional.]---[TIGR01064 Pyruvate_kinase pyruvate kinase. This enzyme is a homotetramer. Some forms are active only in the presence of fructose-1 6-bisphosphate or similar phosphorylated sugars. Energy metabolism Glycolysis/gluconeogenesis…
TR5958|c0_g3_i1	-5.498340897	0.001393666	-	-	-	-	-	-	-	-	-	-	-	-	-	-
TR6162|c5_g2_i1	-4.560116216	0.001397646	-	-	-	-	-	-	-	Uncharacterized protein	7.00E-13	Thalassiosira oceanica	-	-	-	-
TR6495|c0_g1_i2	-3.752245304	0.001427147	-	-	-	-	-	-	-	-	-	-	-	-	-	-
TR2043|c0_g1_i1	2.910026364	0.001441368	Q94K71	3.00E-85	Haloacid dehalogenase-like hydrolase domain-containing protein At3g48420	-	-	-	-	Possibly a phosphatase from the CbbY protein family	2.00E-128	Thalassiosira pseudonana	-	hydrolase activity	-	PLN02779 PLN02779 haloacid dehalogenase-like hydrolase family protein.]---[COG0637 COG0637 Predicted phosphatase/phosphohexomutase General function prediction only .]---[TIGR02009 Hypothetical_protein_Rv3400/MT3508/Mb3433. beta-phosphoglucomutase family hydrolase. This subfamily model groups together three clades the characterized beta-phosphoglucomutases (including those from E.coli B.subtilus a…
TR7174|c8_g1_i1	-3.003210711	0.001446802	-	-	-	-	-	-	-	-	-	-	-	-	-	-
TR6956|c3_g1_i1	-6.415801485	0.001448635	-	-	-	-	-	-	-	-	-	-	-	-	-	-
TR6880|c8_g1_i1	-7.765171799	0.001454485	-	-	-	-	-	-	-	-	-	-	-	-	-	-
TR3199|c0_g1_i1	-4.168580521	0.001459381	P35038	2.00E-30	Trypsin-4	Trypsin.	-	-	-	Uncharacterized protein (Fragment)	2.00E-32	Lottia gigantea	-	serine-type endopeptidase activity	-	smart00020 Tryp_SPc Trypsin-like serine protease. Many of these are synthesised as inactive precursor zymogens that are cleaved during limited proteolysis to generate their active forms. A few however are active as single chain molecules and others are inactive due to substitutions of the catalytic triad residues.]---[cd00190 Tryp_SPc Trypsin-like serine protease Many of these are synthesized as …
TR5451|c1_g2_i1	-3.791434729	0.001466312	-	-	-	-	-	-	-	-	-	-	-	-	-	-
TR6242|c8_g2_i2	-4.386890403	0.001467926	-	-	-	-	-	-	-	-	-	-	-	-	-	-
TR7646|c0_g1_i1	-3.673874266	0.001472753	-	-	-	-	-	-	-	-	-	-	-	-	-	-
TR6324|c5_g3_i1	-2.908551712	0.001480252	-	-	-	-	-	-	-	-	-	-	-	-	-	-
TR2361|c0_g1_i1	3.632501223	0.001480644	-	-	-	-	-	-	-	-	-	-	-	-	-	-
TR6074|c1_g1_i4	-3.339604858	0.001480644	-	-	-	-	-	-	-	-	-	-	-	-	-	-
TR6793|c0_g1_i3	-2.665810337	0.001481655	Q9VYS3	2.00E-08	Regulator of nonsense transcripts 1 homolog	-	-	-	-	Uncharacterized protein	4.00E-09	Exophiala aquamarina CBS 119918	-	nucleic acid binding]---[zinc ion binding	-	pfam13087 AAA_12 AAA domain. This family of domains contain a P-loop motif that is characteristic of the AAA superfamily. Many of the proteins in this family are conjugative transfer proteins.]---[COG1112 COG1112 Superfamily I DNA and RNA helicases and helicase subunits DNA replication recombination and repair .]---[TIGR00376 DNA-binding_protein_SMUBP-2 DNA helicase putative. The gene product may…
TR6543|c7_g4_i1	-2.779349362	0.001481655	-	-	-	-	-	-	-	-	-	-	-	-	-	-
TR7116|c1_g2_i1	-3.624089469	0.001481655	-	-	-	-	-	-	-	Ferric reductase	1.00E-19	Phaeodactylum tricornutum (strain CCAP 1055/1)	-	-	integral to membrane	cd08760 Cyt_b561_FRRS1_like Eukaryotic cytochrome b(561) including the FRRS1 gene product. Cytochrome b(561) as found in eukaryotes similar to and including the human FRRS1 gene product (ferric-chelate reductase 1) also called SDR-2 (stromal cell-derived receptor 2). This family comprises a variety of domain architectures many of which contain dopamine beta-monooxygenase (DOMON) domains. The prot…
TR4087|c0_g1_i1	3.617855295	0.001481655	-	-	-	-	-	-	-	Uncharacterized protein	2.00E-31	Coccomyxa subellipsoidea C-169	protein N-linked glycosylation	beta-1,4-mannosylglycoprotein 4-beta-N-acetylglucosaminyltransferase activity	membrane	pfam04724 Glyco_transf_17 Glycosyltransferase family 17. This family represents beta-1 4-mannosyl-glycoprotein beta-1 4-N-acetylglucosaminyltransferase (EC 2.4.1.144). This enzyme transfers the bisecting GlcNAc to the core mannose of complex N-glycans. The addition of this residue is regulated during development and has functional consequences for receptor signalling cell adhesion and tumor progr…
TR6560|c6_g1_i6	3.526673846	0.001481655	-	-	-	-	-	-	-	-	-	-	-	-	-	-
TR6907|c6_g2_i3	-3.391516911	0.001492885	-	-	-	-	-	-	-	-	-	-	-	-	-	-
TR86|c0_g1_i1	-4.767981873	0.001503519	-	-	-	-	-	-	-	-	-	-	-	-	-	-
TR3667|c0_g1_i3	-2.573236967	0.001505592	C0SPB2	9.00E-45	Putative metabolite transport protein YwtG	-	-	-	-	Predicted protein (Fragment)	4.00E-92	Phaeodactylum tricornutum (strain CCAP 1055/1)	-	substrate-specific transmembrane transporter activity	integral to membrane	pfam00083 Sugar_tr Sugar (and other) transporter. ]---[TIGR00879 Membrane_transporter MFS transporter sugar porter (SP) family. This model represent the sugar porter subfamily of the major facilitator superfamily (pfam00083) Transport and binding proteins Carbohydrates organic alcohols and acids .]---[PRK10077 xylE D-xylose transporter XylE Provisional.]---[cd06174 MFS The Major Facilitator Super…
TR7107|c9_g1_i1	-5.745236718	0.001514697	-	-	-	-	-	-	-	-	-	-	-	-	-	-
TR7165|c13_g1_i1	-7.115454467	0.001515677	-	-	-	-	-	-	-	-	-	-	-	-	-	-
TR7093|c5_g4_i7	-2.567669792	0.001515785	P77234	6.00E-25	Uncharacterized protein YbeQ	-	-	-	-	hypothetical protein partial	5.00E-46	Megasphaera elsdenii	-	-	-	sd00010 SLR Sel1-like repeat. Sel1-like repeats (SLRs) share similar alpha-helical conformations with Tetratricopeptide repeats (TPRs) but with different consensus sequence lengths and superhelical topologies. SLRs contain 36 to 44 amino acids and are present in bacteria and eukaryotes but not in archaea. SLR proteins are involved in a variety of functions and many serve as adaptor proteins for t…
TR3765|c1_g2_i1	-3.665532579	0.001524047	Q5ZIN1	8.00E-21	Nuclear migration protein nudC	-	-	-	-	Nuclear migration protein nudC	2.00E-21	Auxenochlorella protothecoides	-	-	-	-
TR6916|c4_g1_i1	-2.625287311	0.001524047	-	-	-	-	-	-	-	-	-	-	-	-	-	-
TR6502|c3_g1_i1	-4.477828358	0.001524152	-	-	-	-	-	-	-	-	-	-	-	-	-	-
TR3214|c0_g1_i1	2.943658595	0.001537147	Q54P23	3.00E-19	Stromal cell-derived factor 2-like protein	-	-	-	-	Uncharacterized protein (Fragment)	2.00E-33	Thalassiosira pseudonana	-	-	membrane	smart00472 MIR Domain in ryanodine and inositol trisphosphate receptors and protein O-mannosyltransferases. ]---[COG1928 PMT1 Dolichyl-phosphate-mannose--protein O-mannosyl transferase Posttranslational modification protein turnover chaperones .
TR6368|c7_g2_i2	-3.152482265	0.001546303	-	-	-	-	-	-	-	-	-	-	-	-	-	pfam11914 DUF3432 Domain of unknown function (DUF3432). This presumed domain is functionally uncharacterized. This domain is found in eukaryotes. This domain is about 100 amino acids in length. This domain is found associated with pfam00096. This domain has two conserved sequence motifs YPSPV and PSP.
TR6880|c7_g1_i7	-3.083793434	0.001547355	-	-	-	-	-	-	-	-	-	-	-	-	-	-
TR5825|c1_g1_i3	3.124696593	0.001549495	-	-	-	-	-	-	-	-	-	-	-	-	-	-
TR7192|c6_g1_i1	3.092331718	0.001549495	-	-	-	-	-	-	-	Predicted protein	5.00E-169	Phaeodactylum tricornutum (strain CCAP 1055/1)	-	iron ion binding]---[L-ascorbic acid binding]---[oxidoreductase activity, acting on paired donors, with incorporation or reduction of molecular oxygen, 2-oxoglutarate as one donor, and incorporation of one atom each of oxygen into both donors	-	smart00702 P4Hc Prolyl 4-hydroxylase alpha subunit homologues. Mammalian enzymes catalyse hydroxylation of collagen for example. Prokaryotic enzymes might catalyse hydroxylation of antibiotic peptides. These are 2-oxoglutarate-dependent dioxygenases requiring 2-oxoglutarate and dioxygen as cosubstrates and ferrous iron as a cofactor.]---[pfam13578 Methyltransf_24 Methyltransferase domain. This fa…
TR18|c0_g1_i1	-4.751146366	0.001549495	-	-	-	-	-	-	-	-	-	-	-	-	-	-
TR328|c0_g1_i1	-3.519974739	0.00155683	-	-	-	-	-	-	-	-	-	-	-	-	-	-
TR7115|c10_g1_i1	-7.862944744	0.001598275	-	-	-	-	-	-	-	-	-	-	-	-	-	-
TR7241|c0_g1_i1	-4.515109635	0.001602203	-	-	-	-	-	-	-	-	-	-	-	-	-	-
TR6375|c1_g1_i1	-3.778451133	0.001624093	-	-	-	-	-	-	-	-	-	-	-	-	-	-
TR6999|c5_g1_i1	3.947851823	0.001637478	-	-	-	-	-	-	-	-	-	-	-	-	-	-
TR3841|c0_g1_i1	-4.279280561	0.001640002	-	-	-	-	-	-	-	-	-	-	-	-	-	-
TR6664|c6_g1_i1	-4.089146836	0.0016695	Q7LHG5	4.00E-42	Transposon Ty3-I Gag-Pol polyprotein	DNA-directed DNA polymerase.]---[RNA-directed DNA polymerase.]---[Ribonuclease H.	-	-	-	Pol protein (Fragment)	5.00E-90	Thalassiosira pseudonana	DNA integration	nucleic acid binding	-	cd09274 RNase_HI_RT_Ty3 Ty3/Gypsy family of RNase HI in long-term repeat retroelements. Ribonuclease H (RNase H) enzymes are divided into two major families Type 1 and Type 2 based on amino acid sequence similarities and biochemical properties. RNase H is an endonuclease that cleaves the RNA strand of an RNA/DNA hybrid in a sequence non-specific manner in the presence of divalent cations. RNase H…
TR1039|c1_g1_i1	4.222700912	0.00167796	Q7T6X2	3.00E-17	Putative serine/threonine-protein kinase/receptor R826	Non-specific serine/threonine protein kinase.	-	-	-	Uncharacterized protein	9.00E-47	Thalassiosira oceanica	-	ATP binding]---[protein kinase activity	-	cd13999 STKc_MAP3K-like Catalytic domain of Mitogen-Activated Protein Kinase (MAPK) Kinase Kinase-like Serine/Threonine kinases. STKs catalyze the transfer of the gamma-phosphoryl group from ATP to serine/threonine residues on protein substrates. This subfamily is composed mainly of MAP3Ks and similar proteins including TGF-beta Activated Kinase-1 (TAK1 also called MAP3K7) MAP3K12 MAP3K13 Mixed l…
TR6569|c4_g1_i1	3.438993088	0.00167796	-	-	-	-	-	-	-	-	-	-	-	-	-	-
TR6983|c0_g1_i1	-6.208098077	0.001679156	-	-	-	-	-	-	-	-	-	-	-	-	-	-
TR6382|c11_g2_i2	3.034971384	0.001679714	P77234	1.00E-18	Uncharacterized protein YbeQ	-	-	-	-	Uncharacterized protein	4.00E-31	Photobacterium phosphoreum	-	-	-	sd00010 SLR Sel1-like repeat. Sel1-like repeats (SLRs) share similar alpha-helical conformations with Tetratricopeptide repeats (TPRs) but with different consensus sequence lengths and superhelical topologies. SLRs contain 36 to 44 amino acids and are present in bacteria and eukaryotes but not in archaea. SLR proteins are involved in a variety of functions and many serve as adaptor proteins for t…
TR5895|c2_g3_i3	-3.346638805	0.001679866	-	-	-	-	-	-	-	Uncharacterized protein	7.00E-75	Thalassiosira oceanica	protein N-linked glycosylation	beta-1,4-mannosylglycoprotein 4-beta-N-acetylglucosaminyltransferase activity	membrane	-
TR7165|c11_g4_i2	-2.627778677	0.001689335	-	-	-	-	-	-	-	hypothetical protein partial	8.00E-69	Sulfurovum sp. FS08-3	-	-	-	COG2374 COG2374 Predicted extracellular nuclease General function prediction only .]---[cd10283 MnuA_DNase1-like Mycoplasma pulmonis MnuA nuclease-like. This subfamily includes Mycoplasma pulmonis MnuA a membrane-associated nuclease related to Deoxyribonuclease 1 (DNase1 or DNase I EC 3.1.21.1). The in vivo role of MnuA is as yet undetermined. This subfamily belongs to the large EEP (exonuclease/…
TR690|c0_g1_i1	-2.9989276	0.001699057	O65555	7.00E-06	BTB/POZ domain-containing protein At4g30940	-	Protein modification	protein ubiquitination	-	Uncharacterized protein	9.00E-24	Thalassiosira oceanica	protein homooligomerization	-	-	smart00225 BTB Broad-Complex Tramtrack and Bric a brac. Domain in Broad-Complex Tramtrack and Bric a brac. Also known as POZ (poxvirus and zinc finger) domain. Known to be a protein-protein interaction motif found at the N-termini of several C2H2-type transcription factors as well as Shaw-type potassium channels. Known structure reveals a tightly intertwined dimer formed via interactions between …
TR6942|c4_g1_i5	-4.284541268	0.001706977	-	-	-	-	-	-	-	-	-	-	-	-	-	-
TR7698|c0_g2_i1	-3.749079542	0.001721739	-	-	-	-	-	-	-	Predicted protein	4.00E-82	Phaeodactylum tricornutum (strain CCAP 1055/1)	-	-	-	COG3857 AddB ATP-dependent nuclease subunit B DNA replication recombination and repair .]---[pfam12705 PDDEXK_1 PD-(D/E)XK nuclease superfamily. Members of this family belong to the PD-(D/E)XK nuclease superfamily.]---[COG2887 COG2887 RecB family exonuclease DNA replication recombination and repair .
TR6964|c12_g1_i1	9.380994482	0.00172201	Q9M3D6	5.00E-08	ABC transporter G family member 19	-	-	-	-	PREDICTED ABC transporter G family member 19-like	6.00E-07	Camelina sativa	antibiotic transport]---[vacuolar transport	ATP binding]---[ATPase activity	integral to membrane]---[vacuolar lumen]---[vacuolar membrane	pfam01061 ABC2_membrane ABC-2 type transporter. ]---[TIGR00955 Protein_white The Eye Pigment Precursor Transporter (EPP) Family protein. Transport and binding proteins Other .]---[cd03213 ABCG_EPDR Eye pigment and drug resistance transporter subfamily G of the ATP-binding cassette superfamily. ABCG transporters are involved in eye pigment (EP) precursor transport regulation of lipid-trafficking m…
TR5996|c7_g1_i1	-4.080773619	0.001722275	-	-	-	-	-	-	-	-	-	-	-	-	-	-
TR6744|c0_g2_i1	-3.115757245	0.001735977	-	-	-	-	-	-	-	Uncharacterized protein	2.00E-19	Thalassiosira pseudonana	-	-	-	-
TR6296|c0_g2_i1	-4.104350178	0.001736571	-	-	-	-	-	-	-	-	-	-	-	-	-	-
TR6620|c3_g1_i3	-9.00519129	0.001761896	-	-	-	-	-	-	-	-	-	-	-	-	-	-
TR7193|c10_g1_i1	3.734316189	0.001762439	-	-	-	-	-	-	-	-	-	-	-	-	-	-
TR6828|c8_g1_i3	-4.406357521	0.001764599	-	-	-	-	-	-	-	-	-	-	-	-	-	-
TR7199|c14_g1_i1	3.415844375	0.00177922	-	-	-	-	-	-	-	-	-	-	-	-	-	-
TR6671|c10_g1_i1	-3.583742006	0.001780739	-	-	-	-	-	-	-	-	-	-	-	-	-	-
TR6543|c7_g1_i1	-4.064729426	0.001783171	-	-	-	-	-	-	-	-	-	-	-	-	-	-
TR6659|c1_g3_i1	5.438305892	0.00180119	-	-	-	-	-	-	-	Uncharacterized protein	3.00E-19	Thalassiosira oceanica	-	methyltransferase activity]---[NAD binding]---[oxidoreductase activity, acting on the CH-OH group of donors, NAD or NADP as acceptor	-	cd05198 formate_dh_like Formate/glycerate and related dehydrogenases of the D-specific 2-hydroxy acid dehydrogenase family. Formate dehydrogenase D-specific 2-hydroxy acid dehydrogenase Phosphoglycerate Dehydrogenase Lactate dehydrogenase Thermostable Phosphite Dehydrogenase and Hydroxy(phenyl)pyruvate reductase among others share a characteristic arrangement of 2 similar subdomains of the alpha/…
TR6396|c0_g1_i1	4.582360394	0.00180119	-	-	-	-	-	-	-	-	-	-	-	-	-	-
TR603|c0_g1_i1	-5.298974756	0.001805967	-	-	-	-	-	-	-	-	-	-	-	-	-	-
TR6828|c8_g1_i2	-4.062040689	0.001807124	-	-	-	-	-	-	-	-	-	-	-	-	-	-
TR1651|c0_g2_i2	3.111802617	0.001837105	-	-	-	-	-	-	-	-	-	-	-	-	-	-
TR6250|c0_g1_i1	3.078910048	0.001851643	-	-	-	-	-	-	-	Uncharacterized protein	3.00E-40	Thalassiosira oceanica	-	-	-	-
TR6520|c0_g1_i1	-5.26360404	0.001852589	-	-	-	-	-	-	-	-	-	-	-	-	-	-
TR6702|c5_g1_i7	-3.892522878	0.001852981	P38532	1.00E-09	Heat shock factor protein 1	-	-	-	-	Predicted protein	1.00E-24	Phaeodactylum tricornutum (strain CCAP 1055/1)	-	sequence-specific DNA binding]---[sequence-specific DNA binding transcription factor activity	nucleus	pfam00447 HSF_DNA-bind HSF-type DNA-binding. ]---[COG5169 HSF1 Heat shock transcription factor Transcription .]---[smart00415 HSF heat shock factor.
TR7708|c0_g1_i1	3.116903661	0.001854878	-	-	-	-	-	-	-	-	-	-	-	-	-	-
TR6978|c4_g1_i1	3.66167095	0.001856629	-	-	-	-	-	-	-	-	-	-	-	-	-	-
TR5771|c0_g1_i1	4.339135882	0.001859808	-	-	-	-	-	-	-	Predicted protein	2.00E-14	Phaeodactylum tricornutum	silicate transport	-	-	pfam03842 Silic_transp Silicon transporter. ]---[TIGR00811 silicon_transporter silicon transporter. Marine diatoms such as Cylindrotheca fusiformis encode at least six silicon transport protein homologues which exhibit similar size and topology. One characterized member of the family (Sit1) functions in the energy-dependent uptake of either Silicic acid Si(OH)4 or Silicate Si(OH)3O- by a Na sympo…
TR7116|c1_g5_i3	-3.245903319	0.001859808	-	-	-	-	-	-	-	-	-	-	-	-	-	-
TR6882|c6_g1_i6	3.886795373	0.001863407	-	-	-	-	-	-	-	-	-	-	-	-	-	-
TR6968|c4_g2_i1	-3.729073319	0.001869876	-	-	-	-	-	-	-	-	-	-	-	-	-	-
TR3798|c0_g2_i1	3.218495941	0.001870005	-	-	-	-	-	-	-	-	-	-	-	-	-	-
TR4357|c2_g1_i1	4.210916408	0.001873506	-	-	-	-	-	-	-	Uncharacterized protein	3.00E-137	Thalassiosira oceanica	-	-	-	pfam13759 2OG-FeII_Oxy_5 Putative 2OG-Fe(II) oxygenase. This family has structural similarity to the 2OG-Fe(II) oxygenase superfamily.]---[TIGR02466 hypothetical_protein_predicted_by_Glimmer/Critica conserved hypothetical protein. This family consists of uncharacterized proteins in Caulobacter crescentus CB15 Bdellovibrio bacteriovorus HD100 Synechococcus sp. WH 8102 Silicibacter pomeroyi DSS-3 a…
TR6501|c4_g2_i1	3.627488365	0.001884008	-	-	-	-	-	-	-	-	-	-	-	-	-	-
TR6629|c4_g1_i2	-3.165370219	0.001888178	-	-	-	-	-	-	-	-	-	-	-	-	-	-
TR6612|c4_g1_i1	4.557821959	0.001893394	-	-	-	-	-	-	-	-	-	-	-	-	-	-
TR7123|c10_g1_i1	-5.15187945	0.001893394	-	-	-	-	-	-	-	-	-	-	-	-	-	-
TR6840|c5_g2_i5	3.029488554	0.001941137	-	-	-	-	-	-	-	-	-	-	-	-	-	-
TR7085|c8_g2_i3	-3.397020914	0.001942884	-	-	-	-	-	-	-	-	-	-	-	-	-	-
TR1343|c0_g1_i1	-2.941122171	0.001946747	Q3UIR3	6.00E-37	E3 ubiquitin-protein ligase DTX3L	-	Protein modification	protein ubiquitination	-	Uncharacterized protein	2.00E-42	Thalassiosira oceanica	-	zinc ion binding	-	cd09633 Deltex_C Domain found at the C-terminus of deltex-like. The deltex family of proteins is involved in the regulation of Notch signaling and therefore may play roles in cell-to-cell communications that regulate mechanisms determining cell fate. They have a central RING-type zinc finger domain and contain a C-terminal domain described here that is also found in other domain architectures. De…
TR4124|c1_g2_i1	3.892887302	0.001951222	-	-	-	-	-	-	-	-	-	-	-	-	-	-
TR7171|c3_g1_i1	-3.302489174	0.001951222	-	-	-	-	-	-	-	-	-	-	-	-	-	-
TR7116|c1_g5_i1	-3.257834814	0.001979772	-	-	-	-	-	-	-	-	-	-	-	-	-	-
TR6814|c2_g1_i2	2.49026947	0.001979772	-	-	-	-	-	-	-	Uncharacterized protein	8.00E-06	Phytophthora parasitica	-	-	-	-
TR5745|c3_g4_i1	4.857433615	0.0020023	-	-	-	-	-	-	-	-	-	-	-	-	-	-
TR5653|c3_g1_i1	-4.791911948	0.002003319	-	-	-	-	-	-	-	-	-	-	-	-	-	-
TR6357|c4_g2_i1	-3.814551148	0.002023067	-	-	-	-	-	-	-	-	-	-	-	-	-	-
TR5793|c13_g1_i1	-6.408190428	0.002025874	-	-	-	-	-	-	-	Pol protein (Fragment)	3.00E-33	Phaeodactylum tricornutum	DNA integration	nucleic acid binding	-	pfam13976 gag_pre-integrs GAG-pre-integrase domain. This domain is found associated with retroviral insertion elements and lies just upstream of the integrase region on the polyproteins.
TR5364|c0_g1_i2	-3.894139221	0.002035746	-	-	-	-	-	-	-	-	-	-	-	-	-	-
TR1350|c0_g1_i1	-5.080970283	0.002036242	-	-	-	-	-	-	-	-	-	-	-	-	-	-
TR6255|c3_g1_i2	-3.150099311	0.002047449	Q03091	3.00E-26	Extracellular ribonuclease	-	-	-	-	Predicted protein	1.00E-75	Phaeodactylum tricornutum (strain CCAP 1055/1)	-	nuclease activity	-	pfam04231 Endonuclease_1 Endonuclease I. Bacterial periplasmic or secreted endonuclease I (EC 3.1.21.1) Escherichia coli endonuclease I (EndoI) is a sequence independent endonuclease located in the periplasm. It is inhibited by different RNA species. It is thought to normally generate double strand breaks in DNA except in the presence of high salt concentrations and RNA when it generates single s…
TR5435|c0_g2_i1	3.242137662	0.002055266	Q557D2	3.00E-52	Glucose-6-phosphate 1-dehydrogenase	Glucose-6-phosphate dehydrogenase (NADP( )).	Carbohydrate degradation	pentose phosphate pathway	D-ribulose 5-phosphate from D-glucose 6-phosphate (oxidative stage): step 1/3	Glucose-6-phosphate 1-dehydrogenase	5.00E-60	Thalassiosira oceanica	glucose metabolic process]---[pentose-phosphate shunt	glucose-6-phosphate dehydrogenase activity]---[NADP binding	-	PTZ00309 PTZ00309 glucose-6-phosphate 1-dehydrogenase Provisional.]---[PRK05722 PRK05722 glucose-6-phosphate 1-dehydrogenase Validated.]---[TIGR00871 Glucose-6-phosphate_1-dehydrogenase glucose-6-phosphate 1-dehydrogenase. This enzyme (EC 1.1.1.49) acts on glucose 6-phospate and reduces NADP( ). An alternate name appearing in the literature for the human enzyme based on a slower activity with bet…
TR2924|c2_g1_i2	-4.744091772	0.002074855	-	-	-	-	-	-	-	-	-	-	-	-	-	-
TR7164|c21_g1_i1	6.638298037	0.002089389	-	-	-	-	-	-	-	-	-	-	-	-	-	-
TR6675|c8_g3_i1	4.800735231	0.002099094	-	-	-	-	-	-	-	HI-5a	4.00E-07	Chaetoceros compressus	-	serine-type endopeptidase activity	-	-
TR2862|c0_g1_i1	4.392758555	0.002109452	-	-	-	-	-	-	-	Uncharacterized protein	1.00E-55	Thalassiosira oceanica	-	-	-	-
TR6986|c1_g1_i1	-5.107054763	0.002109452	-	-	-	-	-	-	-	-	-	-	-	-	-	-
TR7094|c0_g1_i1	-3.772132114	0.002117512	-	-	-	-	-	-	-	-	-	-	-	-	-	-
TR5924|c5_g1_i1	-5.081231185	0.002126527	-	-	-	-	-	-	-	Gag protein	3.00E-12	Phaeodactylum tricornutum	-	-	-	-
TR4873|c0_g1_i1	-3.511029083	0.002126527	-	-	-	-	-	-	-	-	-	-	-	-	-	-
TR7101|c6_g1_i1	-2.873464421	0.002134196	Q96PM5	8.00E-55	RING finger and CHY zinc finger domain-containing protein 1	-	Protein modification	protein ubiquitination	-	Uncharacterized protein (Fragment)	1.00E-85	Thalassiosira oceanica	-	zinc ion binding	-	pfam05495 zf-CHY CHY zinc finger. This family of domains are likely to bind to zinc ions. They contain many conserved cysteine and histidine residues. We have named this domain after the N-terminal motif CXHY. This domain can be found in isolation in some proteins but is also often associated with pfam00097. One of the proteins in this family is a mitochondrial intermembrane space protein called …
TR6702|c5_g1_i1	-3.860333568	0.002166302	P38532	7.00E-10	Heat shock factor protein 1	-	-	-	-	Predicted protein	7.00E-22	Phaeodactylum tricornutum (strain CCAP 1055/1)	-	sequence-specific DNA binding]---[sequence-specific DNA binding transcription factor activity	nucleus	pfam00447 HSF_DNA-bind HSF-type DNA-binding. ]---[COG5169 HSF1 Heat shock transcription factor Transcription .]---[smart00415 HSF heat shock factor.
TR1460|c0_g1_i1	4.012301366	0.002181023	-	-	-	-	-	-	-	-	-	-	-	-	-	-
TR5274|c0_g2_i1	-2.974062807	0.002210986	-	-	-	-	-	-	-	-	-	-	-	-	-	-
TR7112|c2_g1_i1	3.987006142	0.002210986	-	-	-	-	-	-	-	-	-	-	-	-	-	-
TR6977|c5_g1_i1	-2.96435767	0.002226117	-	-	-	-	-	-	-	-	-	-	-	-	-	-
TR6565|c1_g1_i1	-7.427652485	0.002236944	-	-	-	-	-	-	-	-	-	-	-	-	-	-
TR6562|c3_g1_i1	8.036038391	0.002236944	-	-	-	-	-	-	-	-	-	-	-	-	-	-
TR6699|c4_g2_i1	-3.76873554	0.002238918	-	-	-	-	-	-	-	-	-	-	-	-	-	-
TR6398|c5_g1_i1	-3.800694417	0.002240609	-	-	-	-	-	-	-	Uncharacterized protein	3.00E-88	Thalassiosira pseudonana	-	-	-	-
TR6992|c0_g1_i1	-3.843030981	0.002246036	-	-	-	-	-	-	-	-	-	-	-	-	-	-
TR5997|c4_g1_i4	3.221548507	0.00225308	Q9SGP2	7.00E-08	Receptor-like protein kinase HSL1	Non-specific serine/threonine protein kinase.	-	-	-	Leucine-rich repeat protein	3.00E-10	Flavobacterium frigoris PS1	-	-	-	PLN00113 PLN00113 leucine-rich repeat receptor-like protein kinase Provisional.
TR6963|c11_g1_i1	3.042877784	0.002276306	-	-	-	-	-	-	-	Uncharacterized protein	1.00E-47	Thalassiosira pseudonana	N-terminal protein amino acid acetylation	peptide alpha-N-acetyltransferase activity	protein acetyltransferase complex	COG0456 RimI Acetyltransferases General function prediction only .]---[pfam00583 Acetyltransf_1 Acetyltransferase (GNAT) family. This family contains proteins with N-acetyltransferase functions such as Elp3-related proteins.]---[TIGR01575 rimI ribosomal-protein-alanine acetyltransferase. Members of this model belong to the GCN5-related N-acetyltransferase (GNAT) superfamily. This model covers pro…
TR6368|c7_g2_i7	-3.367604094	0.002276306	-	-	-	-	-	-	-	Predicted protein	4.00E-08	Phaeodactylum tricornutum (strain CCAP 1055/1)	-	-	-	pfam11914 DUF3432 Domain of unknown function (DUF3432). This presumed domain is functionally uncharacterized. This domain is found in eukaryotes. This domain is about 100 amino acids in length. This domain is found associated with pfam00096. This domain has two conserved sequence motifs YPSPV and PSP.
TR6774|c0_g3_i1	-4.775327439	0.002286617	P04146	1.00E-21	Copia protein	-	-	-	-	Uncharacterized protein	2.00E-99	Thalassiosira oceanica	-	-	-	cd09272 RNase_HI_RT_Ty1 Ty1/Copia family of RNase HI in long-term repeat retroelements. Ribonuclease H (RNase H) enzymes are divided into two major families Type 1 and Type 2 based on amino acid sequence similarities and biochemical properties. RNase H is an endonuclease that cleaves the RNA strand of an RNA/DNA hybrid in a sequence non-specific manner in the presence of divalent cations. RNase H…
TR6766|c0_g1_i1	-4.500770617	0.002292061	-	-	-	-	-	-	-	-	-	-	-	-	-	pfam01412 ArfGap Putative GTPase activating protein for Arf. Putative zinc fingers with GTPase activating proteins (GAPs) towards the small GTPase Arf. The GAP of ARD1 stimulates GTPase hydrolysis for ARD1 but not ARFs.
TR6788|c1_g1_i3	-4.352928928	0.002301515	-	-	-	-	-	-	-	Predicted protein	9.00E-11	Thalassiosira pseudonana	-	nucleic acid binding]---[zinc ion binding	-	-
TR588|c0_g1_i1	-3.669190646	0.002310098	-	-	-	-	-	-	-	-	-	-	-	-	-	-
TR6078|c1_g1_i1	5.0796422	0.002319743	-	-	-	-	-	-	-	-	-	-	-	-	-	-
TR3667|c0_g1_i1	-2.501643659	0.002326857	Q9XIH6	4.00E-45	Putative polyol transporter 2	-	-	-	-	Predicted protein (Fragment)	5.00E-98	Phaeodactylum tricornutum (strain CCAP 1055/1)	-	substrate-specific transmembrane transporter activity	integral to membrane	pfam00083 Sugar_tr Sugar (and other) transporter. ]---[TIGR00879 Membrane_transporter MFS transporter sugar porter (SP) family. This model represent the sugar porter subfamily of the major facilitator superfamily (pfam00083) Transport and binding proteins Carbohydrates organic alcohols and acids .]---[PRK10077 xylE D-xylose transporter XylE Provisional.]---[cd06174 MFS The Major Facilitator Super…
TR5866|c0_g2_i1	-10.2372956	0.002342754	-	-	-	-	-	-	-	-	-	-	-	-	-	-
TR5612|c0_g2_i1	-3.283487447	0.00235153	-	-	-	-	-	-	-	-	-	-	-	-	-	-
TR5858|c1_g2_i1	2.970698267	0.00242099	-	-	-	-	-	-	-	-	-	-	-	-	-	-
TR6664|c4_g1_i1	-4.154969643	0.00242099	P04323	2.00E-31	Retrovirus-related Pol polyprotein from transposon 17.6	RNA-directed DNA polymerase.	-	-	-	Uncharacterized protein	4.00E-58	Thalassiosira oceanica	DNA integration	nucleic acid binding	-	cd09274 RNase_HI_RT_Ty3 Ty3/Gypsy family of RNase HI in long-term repeat retroelements. Ribonuclease H (RNase H) enzymes are divided into two major families Type 1 and Type 2 based on amino acid sequence similarities and biochemical properties. RNase H is an endonuclease that cleaves the RNA strand of an RNA/DNA hybrid in a sequence non-specific manner in the presence of divalent cations. RNase H…
TR6943|c3_g1_i1	-4.818757178	0.002438967	-	-	-	-	-	-	-	-	-	-	-	-	-	-
TR1710|c0_g1_i1	4.903757323	0.002445439	-	-	-	-	-	-	-	Uncharacterized protein	2.00E-06	Phytophthora parasitica	-	-	-	sd00006 TPR Tetratricopeptide repeat. The Tetratricopeptide repeat (TPR) typically contains 34 amino acids and is found in a variety of organisms including bacteria cyanobacteria yeast fungi plants and humans. It is present in a variety of proteins including those involved in chaperone cell-cycle transcription and protein transport complexes. The number of TPR motifs varies among proteins. Those …
TR7157|c2_g1_i1	-7.196424574	0.002448357	-	-	-	-	-	-	-	-	-	-	-	-	-	-
TR687|c0_g1_i1	-3.330381586	0.002478097	-	-	-	-	-	-	-	-	-	-	-	-	-	-
TR6318|c1_g1_i1	2.801973149	0.002478097	-	-	-	-	-	-	-	Predicted protein	6.00E-40	Phaeodactylum tricornutum (strain CCAP 1055/1)	-	-	-	-
TR7042|c3_g2_i2	3.26346888	0.002513098	-	-	-	-	-	-	-	Putative uncharacterized protein	5.00E-12	Phytophthora infestans (strain T30-4)	-	nucleotidyltransferase activity	-	-
TR5860|c3_g1_i1	6.914321308	0.002513098	-	-	-	-	-	-	-	Uncharacterized protein	4.00E-24	Phytophthora parasitica P1569	-	-	-	-
TR6432|c3_g1_i2	-2.627467319	0.002513986	-	-	-	-	-	-	-	-	-	-	-	-	-	-
TR7029|c8_g2_i4	2.677483882	0.002513986	P14735	5.00E-08	Insulin-degrading enzyme	Insulysin.	-	-	-	Predicted protein	4.00E-115	Phaeodactylum tricornutum (strain CCAP 1055/1)	-	catalytic activity	-	pfam12697 Abhydrolase_6 Alpha/beta hydrolase family. This family contains alpha/beta hydrolase enzymes of diverse specificity.]---[COG0596 MhpC Predicted hydrolases or acyltransferases (alpha/beta hydrolase superfamily) General function prediction only .]---[PRK14875 PRK14875 acetoin dehydrogenase E2 subunit dihydrolipoyllysine-residue acetyltransferase Provisional.]---[PLN02824 PLN02824 hydrolas…
TR6672|c3_g1_i1	3.090729876	0.002513986	-	-	-	-	-	-	-	Predicted protein	1.00E-21	Phaeodactylum tricornutum (strain CCAP 1055/1)	-	-	-	-
TR6563|c8_g3_i1	-2.904357711	0.002562061	-	-	-	-	-	-	-	-	-	-	-	-	-	-
TR6256|c7_g1_i1	-3.033505832	0.002563569	-	-	-	-	-	-	-	-	-	-	-	-	-	-
TR7418|c0_g1_i1	-3.976610863	0.002578651	-	-	-	-	-	-	-	-	-	-	-	-	-	-
TR6502|c3_g1_i4	-4.551845654	0.002624358	-	-	-	-	-	-	-	-	-	-	-	-	-	-
TR2375|c2_g1_i1	3.535035755	0.002634395	-	-	-	-	-	-	-	-	-	-	-	-	-	-
TR7201|c5_g3_i1	3.764195555	0.002657549	P11883	5.00E-09	Aldehyde dehydrogenase dimeric NADP-preferring	Aldehyde dehydrogenase (NAD(P)( )).	-	-	-	aldehyde dehydrogenase	9.00E-12	Streptomyces mirabilis	-	-	-	cd07087 ALDH_F3-13-14_CALDH-like ALDH subfamily Coniferyl aldehyde dehydrogenase ALDH families 3 13 and 14 and other related proteins. ALDH subfamily which includes NAD(P) -dependent aldehyde dehydrogenase family 3 member A1 and B1 (ALDH3A1 ALDH3B1 EC 1.2.1.5) and fatty aldehyde dehydrogenase family 3 member A2 (ALDH3A2 EC 1.2.1.3) and also plant ALDH family members ALDH3F1 ALDH3H1 and ALDH3I1 fu…
TR7001|c2_g3_i3	5.531087451	0.002658859	-	-	-	-	-	-	-	Predicted protein	1.00E-10	Thalassiosira pseudonana	-	-	-	-
TR6497|c5_g1_i2	-2.923481491	0.002665784	-	-	-	-	-	-	-	-	-	-	-	-	-	-
TR6495|c0_g1_i1	-3.15337869	0.002665784	-	-	-	-	-	-	-	Uncharacterized protein	1.00E-17	Phytophthora ramorum	-	-	-	-
TR6633|c0_g3_i1	-3.613600904	0.002665784	-	-	-	-	-	-	-	-	-	-	-	-	-	-
TR3560|c1_g1_i1	-2.729398447	0.002672284	Q9LMA1	8.00E-20	Probable flavin-containing monooxygenase 1	-	-	-	-	Uncharacterized protein	2.00E-28	Emiliania huxleyi CCMP1516	-	-	-	COG2072 TrkA Predicted flavoprotein involved in K transport Inorganic ion transport and metabolism .]---[pfam00743 FMO-like Flavin-binding monooxygenase-like. This family includes FMO proteins cyclohexanone mono-oxygenase and a number of different mono-oxygenases.]---[pfam13738 Pyr_redox_3 Pyridine nucleotide-disulphide oxidoreductase. ]---[PLN02172 PLN02172 flavin-containing monooxygenase FMO GS…
TR1819|c0_g1_i1	-5.38935716	0.002697649	Q0D4J7	1.00E-31	Serine/threonine-protein kinase SAPK2	Non-specific serine/threonine protein kinase.	-	-	-	Predicted protein	1.00E-59	Phaeodactylum tricornutum (strain CCAP 1055/1)	-	ATP binding]---[protein kinase activity	-	cd14003 STKc_AMPK-like Catalytic domain of AMP-activated protein kinase-like Serine/Threonine Kinases. STKs catalyze the transfer of the gamma-phosphoryl group from ATP to serine/threonine residues on protein substrates. The AMPK-like subfamily is composed of AMPK MARK BRSK NUAK MELK SNRK TSSK and SIK among others. LKB1 serves as a master upstream kinase that activates AMPK and most AMPK-like kin…
TR1141|c0_g1_i1	-4.001553545	0.002698297	Q06458	0	Nitrite reductase NAD(P)H large subunit	Nitrite reductase (NAD(P)H).	Nitrogen metabolism	nitrate reduction (assimilation)	-	Uncharacterized protein	0	Thalassiosira oceanica	nitrate assimilation	2 iron, 2 sulfur cluster binding]---[4 iron, 4 sulfur cluster binding]---[flavin adenine dinucleotide binding]---[heme binding]---[metal ion binding]---[NADP binding]---[nitrite reductase [NAD(P)H] activity	-	PRK14989 PRK14989 nitrite reductase subunit NirD Provisional.]---[COG1251 NirB NAD(P)H-nitrite reductase Energy production and conversion .]---[TIGR02374 Nitrite_reductase_NADH_large_subunit nitrite reductase NAD(P)H large subunit. Central intermediary metabolism Nitrogen metabolism .]---[cd03529 Rieske_NirD Assimilatory nitrite reductase (NirD) family Rieske domain Assimilatory nitrate and nitri…
TR6957|c5_g1_i1	2.666637415	0.002704026	-	-	-	-	-	-	-	-	-	-	-	-	-	-
TR6413|c1_g2_i1	2.988739569	0.002710089	-	-	-	-	-	-	-	-	-	-	-	-	-	-
TR6632|c8_g2_i1	-6.040457582	0.002714569	-	-	-	-	-	-	-	-	-	-	-	-	-	-
TR7111|c4_g1_i4	3.019923376	0.002715649	-	-	-	-	-	-	-	Gag-pol polyprotein	3.00E-161	Phaeodactylum tricornutum	-	nucleic acid binding	-	cd09272 RNase_HI_RT_Ty1 Ty1/Copia family of RNase HI in long-term repeat retroelements. Ribonuclease H (RNase H) enzymes are divided into two major families Type 1 and Type 2 based on amino acid sequence similarities and biochemical properties. RNase H is an endonuclease that cleaves the RNA strand of an RNA/DNA hybrid in a sequence non-specific manner in the presence of divalent cations. RNase H…
TR3388|c0_g2_i1	3.556289023	0.002723577	-	-	-	-	-	-	-	Uncharacterized protein	8.00E-14	Thalassiosira pseudonana	-	-	-	-
TR6770|c0_g1_i1	-3.425763762	0.002726821	-	-	-	-	-	-	-	-	-	-	-	-	-	-
TR5860|c0_g1_i1	-2.513905209	0.002729711	Q9UGP5	9.00E-47	DNA polymerase lambda	DNA-directed DNA polymerase.	-	-	-	Uncharacterized protein	4.00E-54	Aphanomyces astaci	DNA repair	DNA binding]---[DNA-directed DNA polymerase activity	nucleus	cd00141 NT_POLXc Nucleotidyltransferase (NT) domain of family X DNA Polymerases. X family polymerases fill in short gaps during DNA repair. They are relatively inaccurate enzymes and play roles in base excision repair in non-homologous end joining (NHEJ) which acts mainly to repair damage due to ionizing radiation and in V(D)J recombination. This family includes eukaryotic Pol beta Pol lambda Pol…
TR3625|c0_g1_i1	-4.158137209	0.002730569	-	-	-	-	-	-	-	Putative uncharacterized protein	2.00E-66	Aureococcus anophagefferens	-	-	-	-
TR6603|c13_g1_i1	3.855471672	0.002730826	Q5ZJP5	6.00E-10	Fibronectin type-III domain-containing protein 3a	-	-	-	-	Uncharacterized protein	2.00E-10	Lepisosteus oculatus	-	-	-	cd00063 FN3 Fibronectin type 3 domain One of three types of internal repeats found in the plasma protein fibronectin. Its tenth fibronectin type III repeat contains an RGD cell recognition sequence in a flexible loop between 2 strands. Approximately 2 of all animal proteins contain the FN3 repeat including extracellular and intracellular proteins membrane spanning cytokine receptors growth hormon…
TR6425|c12_g1_i1	-3.65817108	0.002733617	-	-	-	-	-	-	-	-	-	-	-	-	-	-
TR6358|c8_g1_i3	-3.012492222	0.002740766	-	-	-	-	-	-	-	Uncharacterized protein	6.00E-21	Phytophthora parasitica	-	nucleic acid binding	-	pfam05699 Dimer_Tnp_hAT hAT family C-terminal dimerization region. This dimerization region is found at the C terminus of the transposases of elements belonging to the Activator superfamily (hAT element superfamily). The isolated dimerization region forms extremely stable dimers in vitro.
TR6324|c5_g3_i3	-3.17029567	0.002755736	-	-	-	-	-	-	-	-	-	-	-	-	-	-
TR7174|c15_g1_i3	-2.342628072	0.002768313	-	-	-	-	-	-	-	-	-	-	-	-	-	-
TR7166|c14_g1_i1	-3.773695293	0.002797434	P04146	1.00E-35	Copia protein	-	-	-	-	Uncharacterized protein (Fragment)	1.00E-112	Thalassiosira oceanica	-	-	-	cd09272 RNase_HI_RT_Ty1 Ty1/Copia family of RNase HI in long-term repeat retroelements. Ribonuclease H (RNase H) enzymes are divided into two major families Type 1 and Type 2 based on amino acid sequence similarities and biochemical properties. RNase H is an endonuclease that cleaves the RNA strand of an RNA/DNA hybrid in a sequence non-specific manner in the presence of divalent cations. RNase H…
TR6438|c0_g1_i1	-3.41851933	0.002855815	-	-	-	-	-	-	-	-	-	-	-	-	-	-
TR6398|c6_g3_i3	-3.70927862	0.002855815	Q9I929	2.00E-09	Fucolectin-3	-	-	-	-	Uncharacterized protein	9.00E-103	Thalassiosira pseudonana	-	-	-	smart00607 FTP eel-Fucolectin Tachylectin-4 Pentaxrin-1 Domain.
TR7118|c0_g1_i1	-5.408120732	0.002862088	-	-	-	-	-	-	-	-	-	-	-	-	-	-
TR6907|c6_g2_i4	-3.214838407	0.002862656	-	-	-	-	-	-	-	-	-	-	-	-	-	-
TR6358|c9_g2_i1	-3.243039693	0.002876583	Q9EPQ7	2.00E-07	StAR-related lipid transfer protein 5	-	-	-	-	Putative uncharacterized protein (Fragment)	3.00E-26	Ectocarpus siliculosus	-	lipid binding	-	cd00177 START Lipid-binding START domain of mammalian STARD1-STARD15 and related proteins. This family includes the steroidogenic acute regulatory protein (StAR)-related lipid transfer (START) domains of mammalian STARD1-STARD15 and related domains such as the START domain of the Arabidopsis homeobox protein GLABRA 2. The mammalian STARDs are grouped into 8 subfamilies. This family belongs to the…
TR6255|c3_g1_i1	-3.026957648	0.002877465	Q03091	3.00E-26	Extracellular ribonuclease	-	-	-	-	Predicted protein	9.00E-76	Phaeodactylum tricornutum (strain CCAP 1055/1)	-	nuclease activity	-	pfam04231 Endonuclease_1 Endonuclease I. Bacterial periplasmic or secreted endonuclease I (EC 3.1.21.1) Escherichia coli endonuclease I (EndoI) is a sequence independent endonuclease located in the periplasm. It is inhibited by different RNA species. It is thought to normally generate double strand breaks in DNA except in the presence of high salt concentrations and RNA when it generates single s…
TR6981|c2_g1_i1	3.574487808	0.002885079	-	-	-	-	-	-	-	-	-	-	-	-	-	-
TR7226|c0_g1_i1	3.761940548	0.0028866	P49707	2.00E-07	G1/S-specific cyclin-E1	-	-	-	-	Uncharacterized protein	1.00E-24	Thalassiosira oceanica	-	-	nucleus	-
TR6964|c8_g1_i5	3.628341485	0.002909506	-	-	-	-	-	-	-	-	-	-	-	-	-	-
TR7167|c5_g1_i1	-3.275146221	0.002954543	Q02166	4.00E-90	Anthranilate phosphoribosyltransferase chloroplastic	Anthranilate phosphoribosyltransferase.	Amino-acid biosynthesis	L-tryptophan biosynthesis	L-tryptophan from chorismate: step 2/5	Anthranilate phosphoribosyltransferase	6.00E-164	Phaeodactylum tricornutum (strain CCAP 1055/1)	tryptophan biosynthetic process	anthranilate phosphoribosyltransferase activity	-	PLN02641 PLN02641 anthranilate phosphoribosyltransferase.]---[PRK00188 trpD anthranilate phosphoribosyltransferase Provisional.]---[COG0547 TrpD Anthranilate phosphoribosyltransferase Amino acid transport and metabolism .]---[TIGR01245 Anthranilate_phosphoribosyltransferase anthranilate phosphoribosyltransferase. In many widely different species including E. coli Thermotoga maritima and Archaeogl…
TR7172|c6_g1_i1	-8.122431677	0.002959764	-	-	-	-	-	-	-	-	-	-	-	-	-	-
TR712|c0_g2_i1	-7.989263774	0.002972609	-	-	-	-	-	-	-	Predicted protein (Fragment)	2.00E-12	Phaeodactylum tricornutum (strain CCAP 1055/1)	-	-	-	-
TR5200|c1_g3_i1	-3.570344385	0.002990515	-	-	-	-	-	-	-	Uncharacterized protein	1.00E-153	Thalassiosira oceanica	-	-	-	COG3509 LpqC Poly(3-hydroxybutyrate) depolymerase Secondary metabolites biosynthesis transport and catabolism .]---[COG0400 COG0400 Predicted esterase General function prediction only .]---[pfam12695 Abhydrolase_5 Alpha/beta hydrolase family. This family contains a diverse range of alpha/beta hydrolase enzymes.
TR508|c0_g1_i1	2.861475451	0.002995234	-	-	-	-	-	-	-	-	-	-	-	-	-	-
TR1452|c0_g2_i1	-4.530295645	0.003006513	-	-	-	-	-	-	-	-	-	-	-	-	-	-
TR6948|c0_g1_i1	2.885494221	0.003034859	-	-	-	-	-	-	-	-	-	-	-	-	-	-
TR164|c0_g1_i1	3.352326843	0.003056801	-	-	-	-	-	-	-	-	-	-	-	-	-	-
TR6569|c3_g1_i4	5.096915864	0.003056801	-	-	-	-	-	-	-	Uncharacterized protein (Fragment)	2.00E-07	Thalassiosira oceanica	-	-	-	-
TR4835|c0_g2_i1	-3.195499436	0.003084393	B4Q2F5	3.00E-42	Probable methylthioribulose-1-phosphate dehydratase	Methylthioribulose 1-phosphate dehydratase.	Amino-acid biosynthesis	L-methionine biosynthesis via salvage pathway	L-methionine from S-methyl-5-thio-alpha-D-ribose 1-phosphate: step 2/6	Uncharacterized protein	9.00E-104	Thalassiosira pseudonana	L-methionine salvage from methylthioadenosine	metal ion binding	cytoplasm	TIGR03328 dehydratase-enolase-phosphatase_complex_1 methylthioribulose-1-phosphate dehydratase. Members of this family are the methylthioribulose-1-phosphate dehydratase of the methionine salvage pathway. This pathway allows methylthioadenosine left over from polyamine biosynthesis to be recycled to methionine. Amino acid biosynthesis Aspartate family .]---[pfam00596 Aldolase_II Class II Aldolase…
TR2239|c0_g1_i1	-4.547323784	0.003093608	-	-	-	-	-	-	-	Uncharacterized protein	2.00E-06	Thalassiosira pseudonana	-	-	-	-
TR7080|c13_g1_i1	-2.867486493	0.003139294	-	-	-	-	-	-	-	Predicted protein	9.00E-46	Naegleria gruberi	-	-	-	pfam08713 DNA_alkylation DNA alkylation repair enzyme. Proteins in this family are predicted to be DNA alkylation repair enzymes. The structure of a hypothetical protein in this family shows it to adopt a supercoiled alpha helical structure.]---[cd06561 AlkD_like A new structural DNA glycosylase. This domain represents a new and uncharacterized structural superfamily of DNA glycosylases that form…
TR5351|c1_g1_i1	3.779228139	0.003163541	-	-	-	-	-	-	-	-	-	-	-	-	-	-
TR6027|c3_g1_i1	3.643690142	0.003167854	A5N245	2.00E-21	Endonuclease MutS2	-	-	-	-	MutS protein homolog 1B MutS-like ATPases involved in mismatch repair family 1	2.00E-23	Ectocarpus siliculosus	mismatch repair]---[negative regulation of DNA recombination	ATP binding]---[ATPase activity]---[mismatched DNA binding	-	PRK00409 PRK00409 recombination and DNA strand exchange inhibitor protein Reviewed.]---[COG1193 COG1193 Mismatch repair ATPase (MutS family) DNA replication recombination and repair .]---[TIGR01069 Endonuclease_MutS2 MutS2 family protein. Function of MutS2 is unknown. It should not be considered a DNA mismatch repair protein. It is likely a DNA mismatch binding protein of unknown cellular functio…
TR6672|c9_g1_i1	-2.613220583	0.003183181	-	-	-	-	-	-	-	Predicted protein	3.00E-13	Phaeodactylum tricornutum (strain CCAP 1055/1)	-	-	-	-
TR7012|c6_g1_i6	-2.858407367	0.00320048	P04146	2.00E-06	Copia protein	-	-	-	-	Uncharacterized protein	3.00E-84	Thalassiosira oceanica	-	-	-	pfam07727 RVT_2 Reverse transcriptase (RNA-dependent DNA polymerase). A reverse transcriptase gene is usually indicative of a mobile element such as a retrotransposon or retrovirus. Reverse transcriptases occur in a variety of mobile elements including retrotransposons retroviruses group II introns bacterial msDNAs hepadnaviruses and caulimoviruses. This Pfam entry includes reverse transcriptases…
TR6262|c2_g1_i1	-3.577675917	0.003202857	-	-	-	-	-	-	-	-	-	-	-	-	-	-
TR6502|c3_g1_i5	-4.429437403	0.003207739	-	-	-	-	-	-	-	-	-	-	-	-	-	-
TR1567|c0_g1_i1	3.933862795	0.003233642	-	-	-	-	-	-	-	Uncharacterized protein	7.00E-70	Thalassiosira pseudonana	-	-	-	COG3450 COG3450 Predicted enzyme of the cupin superfamily General function prediction only .]---[pfam05899 Cupin_3 Protein of unknown function (DUF861). This family consists of several proteins which seem to be specific to plants and bacteria. The function of this family is unknown.
TR3894|c0_g1_i1	-2.488961001	0.003252923	-	-	-	-	-	-	-	Predicted protein	7.00E-15	Phaeodactylum tricornutum (strain CCAP 1055/1)	-	-	-	-
TR6905|c4_g2_i7	-2.795459824	0.003260352	-	-	-	-	-	-	-	-	-	-	-	-	-	-
TR6167|c1_g1_i1	3.222891506	0.003269152	-	-	-	-	-	-	-	-	-	-	-	-	-	-
TR584|c0_g1_i1	-3.882711404	0.003269547	-	-	-	-	-	-	-	-	-	-	-	-	-	-
TR5404|c0_g1_i1	-3.601671371	0.003276777	-	-	-	-	-	-	-	Predicted protein	2.00E-122	Phaeodactylum tricornutum (strain CCAP 1055/1)	-	-	-	pfam01697 Glyco_transf_92 Glycosyltransferase family 92. Members of this family act as galactosyltransferases belonging to glycosyltransferase family 92. The aligned region contains several conserved cysteine residues and several charged residues that may be catalytic residues. This is supported by the inclusion of this family in the GT-A glycosyl transferase superfamily.]---[pfam13704 Glyco_tran…
TR3491|c0_g2_i1	3.617878243	0.00329529	P56848	9.00E-11	4-diphosphocytidyl-2-C-methyl-D-erythritol kinase chloroplastic	4-(cytidine 5 -diphospho)-2-C-methyl-D-erythritol kinase.	Isoprenoid biosynthesis	isopentenyl diphosphate biosynthesis via DXP pathway	isopentenyl diphosphate from 1-deoxy-D-xylulose 5-phosphate: step 3/6	4-diphosphocytidyl-2-C-methyl-D-erythritol kinase chloroplast	9.00E-17	Ectocarpus siliculosus	terpenoid biosynthetic process	4-(cytidine 5'-diphospho)-2-C-methyl-D-erythritol kinase activity]---[ATP binding	-	COG1947 IspE 4-diphosphocytidyl-2C-methyl-D-erythritol 2-phosphate synthase Lipid metabolism .]---[PRK00343 ipk 4-diphosphocytidyl-2-C-methyl-D-erythritol kinase Provisional.]---[PRK02534 PRK02534 4-diphosphocytidyl-2-C-methyl-D-erythritol kinase Provisional.]---[PRK00128 ipk 4-diphosphocytidyl-2-C-methyl-D-erythritol kinase Provisional.]---[PRK00650 PRK00650 4-diphosphocytidyl-2-C-methyl-D-eryth…
TR5214|c0_g2_i1	-3.48210638	0.003298452	-	-	-	-	-	-	-	-	-	-	-	-	-	-
TR6780|c5_g1_i1	-3.31211401	0.003298452	-	-	-	-	-	-	-	-	-	-	-	-	-	-
TR6506|c2_g2_i3	-6.294324275	0.003298452	Q8I7P9	6.00E-25	Retrovirus-related Pol polyprotein from transposon opus	RNA-directed DNA polymerase.	-	-	-	Pol protein (Fragment)	9.00E-79	Thalassiosira pseudonana	DNA integration	nucleic acid binding	-	cd09274 RNase_HI_RT_Ty3 Ty3/Gypsy family of RNase HI in long-term repeat retroelements. Ribonuclease H (RNase H) enzymes are divided into two major families Type 1 and Type 2 based on amino acid sequence similarities and biochemical properties. RNase H is an endonuclease that cleaves the RNA strand of an RNA/DNA hybrid in a sequence non-specific manner in the presence of divalent cations. RNase H…
TR6340|c1_g1_i3	2.689470878	0.00330129	-	-	-	-	-	-	-	-	-	-	-	-	-	-
TR4499|c1_g1_i1	-4.626416158	0.003328741	-	-	-	-	-	-	-	-	-	-	-	-	-	-
TR6512|c4_g2_i1	-2.481214669	0.003348725	-	-	-	-	-	-	-	Uncharacterized protein	1.00E-13	Thalassiosira oceanica	-	-	-	-
TR6562|c6_g1_i1	-3.781535697	0.003348725	-	-	-	-	-	-	-	-	-	-	-	-	-	-
TR6640|c2_g1_i1	-3.079769703	0.003348725	-	-	-	-	-	-	-	-	-	-	-	-	-	-
TR6907|c6_g2_i1	3.141009574	0.003360435	Q7NL65	1.00E-23	Phycoerythrobilin ferredoxin oxidoreductase	Phycoerythrobilin ferredoxin oxidoreductase.	-	-	-	Uncharacterized protein (Fragment)	2.00E-40	Thalassiosira oceanica	phytochromobilin biosynthetic process	cobalt ion binding]---[oxidoreductase activity, acting on the CH-CH group of donors, iron-sulfur protein as acceptor	-	pfam05996 Fe_bilin_red Ferredoxin-dependent bilin reductase. This family consists of several different but closely related proteins which include phycocyanobilin ferredoxin oxidoreductase EC 1.3.7.5 (PcyA) 15 16-dihydrobiliverdin ferredoxin oxidoreductase EC 1.3.7.2 (PebA) and phycoerythrobilin ferredoxin oxidoreductase EC 1.3.7.3 (PebB). Phytobilins are linear tetrapyrrole precursors of the ligh…
TR7093|c5_g1_i1	5.490346545	0.003360435	-	-	-	-	-	-	-	-	-	-	-	-	-	-
TR6721|c0_g1_i1	4.020437447	0.003375927	Q28969	2.00E-11	Nitric oxide synthase endothelial	Nitric-oxide synthase (NADPH dependent).	-	-	-	Putative uncharacterized protein	5.00E-12	Daphnia pulex	nitric oxide biosynthetic process	FMN binding]---[iron ion binding]---[NADPH-hemoprotein reductase activity]---[nitric-oxide synthase activity]---[oxidoreductase activity, acting on paired donors, with incorporation or reduction of molecular oxygen, NADH or NADPH as one donor, and incorporation of one atom of oxygen	cytosol	cd06202 Nitric_oxide_synthase The ferredoxin-reductase (FNR) like C-terminal domain of the nitric oxide synthase (NOS) fuses with a heme-containing N-terminal oxidase domain. The reductase portion is similar in structure to NADPH dependent cytochrome-450 reductase (CYPOR) having an inserted connecting sub-domain within the FAD binding portion of FNR. NOS differs from CYPOR in a requirement for th…
TR6552|c7_g1_i1	-4.555559393	0.003417735	C0LGP4	5.00E-07	Probable LRR receptor-like serine/threonine-protein kinase At3g47570	Non-specific serine/threonine protein kinase.	-	-	-	PREDICTED receptor-like protein kinase HSL1	6.00E-10	Phoenix dactylifera	-	-	-	PLN00113 PLN00113 leucine-rich repeat receptor-like protein kinase Provisional.]---[PLN03150 PLN03150 hypothetical protein Provisional.
TR6053|c7_g1_i2	2.635526118	0.003423781	-	-	-	-	-	-	-	-	-	-	-	-	-	-
TR6318|c1_g1_i2	2.712623409	0.003441361	-	-	-	-	-	-	-	Predicted protein	1.00E-35	Phaeodactylum tricornutum (strain CCAP 1055/1)	-	-	-	-
TR2016|c0_g1_i1	-3.418992432	0.003452661	-	-	-	-	-	-	-	Ferric reductase 1	6.00E-09	Phaeodactylum tricornutum (strain CCAP 1055/1)	-	oxidoreductase activity]---[zinc ion binding	integral to membrane	pfam13639 zf-RING_2 Ring finger domain. ]---[cd00162 RING RING-finger (Really Interesting New Gene) domain a specialized type of Zn-finger of 40 to 60 residues that binds two atoms of zinc defined by the 'cross-brace' motif C-X2-C-X(9-39)-C-X(1-3)- H-X(2-3)-(N/C/H)-X2-C-X(4-48)C-X2-C probably involved in mediating protein-protein interactions identified in a proteins with a wide range of function…
TR6889|c1_g2_i2	-2.349281453	0.003493196	-	-	-	-	-	-	-	-	-	-	-	-	-	pfam09799 Transmemb_17 Predicted membrane protein. This is a 100 amino acid region of a family of proteins conserved from nematodes to humans. It is predicted to be a transmembrane region but its function is not known.
TR6850|c0_g3_i3	2.543882359	0.00349385	-	-	-	-	-	-	-	Predicted protein	5.00E-07	Phaeodactylum tricornutum (strain CCAP 1055/1)	DNA integration	nucleic acid binding]---[zinc ion binding	-	-
TR6500|c0_g1_i3	-3.032063483	0.00351648	-	-	-	-	-	-	-	Putative uncharacterized protein	2.00E-08	Thalassiosira pseudonana	-	zinc ion binding	-	pfam13639 zf-RING_2 Ring finger domain. ]---[pfam12678 zf-rbx1 RING-H2 zinc finger. There are 8 cysteine/ histidine residues which are proposed to be the conserved residues involved in zinc binding. The protein of which this domain is the conserved region participates in diverse functions relevant to chromosome metabolizm and cell cycle control.]---[cd00162 RING RING-finger (Really Interesting Ne…
TR6803|c10_g1_i1	-5.158850199	0.003518781	-	-	-	-	-	-	-	-	-	-	-	-	-	pfam08506 Cse1 Cse1. This domain is present in Cse1 nuclear export receptor proteins. Cse1 mediates the nuclear export of importin alpha. This domain contains HEAT repeats.
TR7488|c0_g1_i1	-4.021429379	0.003521642	-	-	-	-	-	-	-	-	-	-	-	-	-	-
TR586|c0_g1_i1	-3.045832283	0.003521642	-	-	-	-	-	-	-	Uncharacterized protein	5.00E-08	Prunus persica	-	nucleic acid binding]---[zinc ion binding	-	-
TR7165|c6_g1_i1	-4.423385895	0.003535279	-	-	-	-	-	-	-	Predicted protein	2.00E-17	Phaeodactylum tricornutum (strain CCAP 1055/1)	-	-	-	-
TR1183|c0_g1_i1	2.930474886	0.003536637	-	-	-	-	-	-	-	Predicted protein	8.00E-43	Phaeodactylum tricornutum (strain CCAP 1055/1)	-	-	-	-
TR4033|c0_g1_i1	-4.055547144	0.00355749	-	-	-	-	-	-	-	-	-	-	-	-	-	-
TR6860|c4_g1_i11	2.366037623	0.003559828	-	-	-	-	-	-	-	-	-	-	-	-	-	-
TR3064|c0_g1_i2	2.423835185	0.00356544	-	-	-	-	-	-	-	-	-	-	-	-	-	-
TR6889|c1_g2_i1	-2.332546243	0.003574279	-	-	-	-	-	-	-	-	-	-	-	-	-	pfam09799 Transmemb_17 Predicted membrane protein. This is a 100 amino acid region of a family of proteins conserved from nematodes to humans. It is predicted to be a transmembrane region but its function is not known.
TR6255|c2_g1_i1	-2.656690959	0.003578541	-	-	-	-	-	-	-	Uncharacterized protein	5.00E-10	Bathycoccus prasinos	-	-	-	-
TR7149|c10_g1_i4	-2.637036042	0.003600091	-	-	-	-	-	-	-	Uncharacterized protein	1.00E-15	Thalassiosira oceanica	-	-	-	-
TR5289|c1_g1_i1	-4.269679017	0.003615088	-	-	-	-	-	-	-	-	-	-	-	-	-	-
TR6185|c0_g1_i1	-4.308901722	0.003617823	-	-	-	-	-	-	-	-	-	-	-	-	-	-
TR7686|c0_g1_i1	-3.546756123	0.00361982	-	-	-	-	-	-	-	-	-	-	-	-	-	-
TR1260|c0_g1_i1	4.72854095	0.003636539	-	-	-	-	-	-	-	Predicted protein	2.00E-13	Phaeodactylum tricornutum (strain CCAP 1055/1)	-	-	-	cd00084 HMG-box High Mobility Group (HMG)-box is found in a variety of eukaryotic chromosomal proteins and transcription factors. HMGs bind to the minor groove of DNA and have been classified by DNA binding preferences. Two phylogenically distinct groups of Class I proteins bind DNA in a sequence specific fashion and contain a single HMG box. One group (SOX-TCF) includes transcription factors TCF…
TR3199|c1_g1_i1	-4.178432346	0.003659137	-	-	-	-	-	-	-	Uncharacterized protein (Fragment)	6.00E-17	Bos mutus	-	-	-	pfam05109 Herpes_BLLF1 Herpes virus major outer envelope glycoprotein (BLLF1). This family consists of the BLLF1 viral late glycoprotein also termed gp350/220. It is the most abundantly expressed glycoprotein in the viral envelope of the Herpesviruses and is the major antigen responsible for stimulating the production of neutralizing antibodies in vivo.]---[pfam03154 Atrophin-1 Atrophin-1 family.…
TR7186|c6_g3_i1	-3.640951279	0.003705416	-	-	-	-	-	-	-	Pol protein	2.00E-36	Phaeodactylum tricornutum	-	nucleic acid binding	-	cd09272 RNase_HI_RT_Ty1 Ty1/Copia family of RNase HI in long-term repeat retroelements. Ribonuclease H (RNase H) enzymes are divided into two major families Type 1 and Type 2 based on amino acid sequence similarities and biochemical properties. RNase H is an endonuclease that cleaves the RNA strand of an RNA/DNA hybrid in a sequence non-specific manner in the presence of divalent cations. RNase H…
TR6933|c4_g1_i1	-2.373866369	0.003726941	-	-	-	-	-	-	-	-	-	-	-	-	-	PLN00113 PLN00113 leucine-rich repeat receptor-like protein kinase Provisional.
TR6773|c2_g1_i1	-2.682073891	0.003731321	Q8NK13	5.00E-06	E3 ubiquitin ligase complex SCF subunit scon-3	-	Protein modification	protein ubiquitination	-	Uncharacterized protein	1.00E-07	Thalassiosira pseudonana	ubiquitin-dependent protein catabolic process	-	-	pfam01466 Skp1 Skp1 family dimerization domain. ]---[COG5201 SKP1 SCF ubiquitin ligase SKP1 component Posttranslational modification protein turnover chaperones .
TR6425|c8_g1_i3	3.047263796	0.003735308	-	-	-	-	-	-	-	-	-	-	-	-	-	-
TR6398|c6_g3_i1	-3.525635431	0.003741703	-	-	-	-	-	-	-	Uncharacterized protein	2.00E-103	Thalassiosira pseudonana	-	-	-	-
TR7058|c1_g2_i1	-3.568561536	0.00374286	-	-	-	-	-	-	-	Uncharacterized protein	2.00E-50	Thalassiosira pseudonana	-	-	-	-
TR6616|c2_g2_i1	3.508866157	0.003786856	-	-	-	-	-	-	-	-	-	-	-	-	-	-
TR6070|c2_g1_i1	4.119788557	0.003790668	-	-	-	-	-	-	-	Predicted protein	1.00E-10	Thalassiosira pseudonana	-	-	-	-
TR2527|c3_g1_i1	3.960890326	0.003795266	-	-	-	-	-	-	-	Uncharacterized protein	9.00E-67	Thalassiosira oceanica	-	-	-	-
TR7196|c6_g1_i3	2.756627511	0.00381157	-	-	-	-	-	-	-	-	-	-	-	-	-	pfam06772 LtrA Bacterial low temperature requirement A protein (LtrA). This family consists of several bacteria specific low temperature requirement A (LtrA) protein sequences which have been found to be essential for growth at low temperatures in Listeria monocytogenes.
TR6681|c1_g1_i2	-2.730720423	0.003823903	-	-	-	-	-	-	-	-	-	-	-	-	-	-
TR6106|c5_g1_i3	-3.914485314	0.003827833	-	-	-	-	-	-	-	-	-	-	-	-	-	-
TR3271|c0_g1_i1	4.651867458	0.003827833	P04146	2.00E-32	Copia protein	-	-	-	-	Uncharacterized protein	9.00E-97	Thalassiosira oceanica	-	-	-	cd09272 RNase_HI_RT_Ty1 Ty1/Copia family of RNase HI in long-term repeat retroelements. Ribonuclease H (RNase H) enzymes are divided into two major families Type 1 and Type 2 based on amino acid sequence similarities and biochemical properties. RNase H is an endonuclease that cleaves the RNA strand of an RNA/DNA hybrid in a sequence non-specific manner in the presence of divalent cations. RNase H…
TR6517|c0_g2_i1	2.746566876	0.003829261	Q9C5I1	2.00E-08	UDP-sugar pyrophosphorylase	UTP-monosaccharide-1-phosphate uridylyltransferase.	-	-	-	Uncharacterized protein	7.00E-20	Thalassiosira oceanica	-	uridylyltransferase activity	-	PLN02830 PLN02830 UDP-sugar pyrophosphorylase.
TR6721|c2_g1_i1	-3.137895155	0.003832163	-	-	-	-	-	-	-	hypothetical protein partial	2.00E-08	Leeuwenhoekiella sp. MAR_2009_132	-	-	-	-
TR7104|c5_g1_i4	-2.506815723	0.003859923	-	-	-	-	-	-	-	Glycosyl transferase family protein	4.00E-29	Brevibacillus borstelensis	-	transferase activity	-	COG1216 COG1216 Predicted glycosyltransferases General function prediction only .]---[cd04186 GT_2_like_c Subfamily of Glycosyltransferase Family GT2 of unknown function. GT-2 includes diverse families of glycosyltransferases with a common GT-A type structural fold which has two tightly associated beta/alpha/beta domains that tend to form a continuous central sheet of at least eight beta-strands.…
TR6671|c5_g1_i1	-4.217561904	0.003876496	-	-	-	-	-	-	-	-	-	-	-	-	-	-
TR7022|c7_g1_i5	-2.670085435	0.00388411	-	-	-	-	-	-	-	-	-	-	-	-	-	-
TR4717|c0_g3_i1	-7.567504398	0.003884967	-	-	-	-	-	-	-	Uncharacterized protein	4.00E-10	Acyrthosiphon pisum	-	nucleic acid binding	-	-
TR7092|c8_g1_i1	-3.160801732	0.003899841	Q10PR4	6.00E-11	Heat stress transcription factor A-9	-	-	-	-	Uncharacterized protein	4.00E-12	Thalassiosira pseudonana	-	sequence-specific DNA binding]---[sequence-specific DNA binding transcription factor activity	nucleus	pfam00447 HSF_DNA-bind HSF-type DNA-binding. ]---[COG5169 HSF1 Heat shock transcription factor Transcription .]---[smart00415 HSF heat shock factor.
TR6882|c6_g1_i11	2.96311338	0.003904674	-	-	-	-	-	-	-	Uncharacterized protein	2.00E-09	Phytophthora parasitica P1569	-	-	-	-
TR5364|c0_g1_i1	-3.627664208	0.00392624	-	-	-	-	-	-	-	-	-	-	-	-	-	-
TR7080|c14_g1_i1	5.195567476	0.003929357	-	-	-	-	-	-	-	-	-	-	-	-	-	-
TR7038|c12_g1_i1	-2.907343115	0.003943892	-	-	-	-	-	-	-	-	-	-	-	-	-	-
TR6986|c5_g1_i1	-2.552428484	0.003955258	-	-	-	-	-	-	-	Uncharacterized protein	1.00E-19	Acyrthosiphon pisum	DNA integration	nucleic acid binding	-	-
TR4321|c0_g1_i1	-3.114582867	0.003960652	-	-	-	-	-	-	-	-	-	-	-	-	-	cd00204 ANK ankyrin repeats ankyrin repeats mediate protein-protein interactions in very diverse families of proteins. The number of ANK repeats in a protein can range from 2 to over 20 (ankyrins for example). ANK repeats may occur in combinations with other types of domains. The structural repeat unit contains two antiparallel helices and a beta-hairpin repeats are stacked in a superhelical arra…
TR205|c0_g1_i1	3.113120601	0.003972744	-	-	-	-	-	-	-	Uncharacterized protein	4.00E-66	Thalassiosira pseudonana	protein folding	peptidyl-prolyl cis-trans isomerase activity	-	-
TR6027|c3_g2_i2	3.015044817	0.00398109	B7JR57	3.00E-16	Endonuclease MutS2	-	-	-	-	Uncharacterized protein (Fragment)	3.00E-40	Thalassiosira oceanica	mismatch repair]---[negative regulation of DNA recombination	ATP binding]---[ATPase activity]---[mismatched DNA binding	-	TIGR01069 Endonuclease_MutS2 MutS2 family protein. Function of MutS2 is unknown. It should not be considered a DNA mismatch repair protein. It is likely a DNA mismatch binding protein of unknown cellular function. DNA metabolism Other .]---[PRK00409 PRK00409 recombination and DNA strand exchange inhibitor protein Reviewed.]---[cd03280 ABC_MutS2 ATP-binding cassette domain of MutS2. MutS2 homologs…
TR6977|c7_g1_i1	-3.481550817	0.004000456	Q03238	1.00E-19	Granzyme M (Fragment)	-	-	-	-	Uncharacterized protein	4.00E-25	Thalassiosira pseudonana	-	serine-type endopeptidase activity	-	cd00190 Tryp_SPc Trypsin-like serine protease Many of these are synthesized as inactive precursor zymogens that are cleaved during limited proteolysis to generate their active forms. Alignment contains also inactive enzymes that have substitutions of the catalytic triad residues.]---[smart00020 Tryp_SPc Trypsin-like serine protease. Many of these are synthesised as inactive precursor zymogens tha…
TR7000|c0_g3_i4	-2.64529294	0.004008758	-	-	-	-	-	-	-	-	-	-	-	-	-	-
TR6517|c0_g3_i1	2.827908762	0.004016122	Q0GZS3	9.00E-102	UDP-sugar pyrophosphorylase	UTP-monosaccharide-1-phosphate uridylyltransferase.	-	-	-	Precursor of phosphorylase udp-glucose diphosphorylase	4.00E-177	Phaeodactylum tricornutum (strain CCAP 1055/1)	-	UTP:glucose-1-phosphate uridylyltransferase activity	-	PLN02830 PLN02830 UDP-sugar pyrophosphorylase.]---[cd06424 UGGPase UGGPase catalyzes the synthesis of UDP-Glucose/UDP-Galactose. UGGPase UDP-Galactose/Glucose Pyrophosphorylase catalyzes the reversible production of UDP-Glucose/UDP-Galactose and pyrophosphate (PPi) from Glucose-1-phosphate/Galactose-1-phosphate and UTP. Its dual substrate specificity distinguishes it from the single substrate enz…
TR6962|c1_g1_i1	-4.690906068	0.004030629	-	-	-	-	-	-	-	Gag-pol polyprotein	2.00E-19	Phaeodactylum tricornutum	DNA integration	nucleic acid binding]---[zinc ion binding	-	-
TR3578|c0_g1_i1	-3.61424732	0.004041032	-	-	-	-	-	-	-	-	-	-	-	-	-	-
TR7107|c6_g1_i2	-2.832209611	0.00406876	P04146	2.00E-07	Copia protein	-	-	-	-	Uncharacterized protein	2.00E-23	Thalassiosira oceanica	-	-	-	cd09272 RNase_HI_RT_Ty1 Ty1/Copia family of RNase HI in long-term repeat retroelements. Ribonuclease H (RNase H) enzymes are divided into two major families Type 1 and Type 2 based on amino acid sequence similarities and biochemical properties. RNase H is an endonuclease that cleaves the RNA strand of an RNA/DNA hybrid in a sequence non-specific manner in the presence of divalent cations. RNase H…
TR6922|c10_g1_i1	-5.079772414	0.004088365	-	-	-	-	-	-	-	-	-	-	-	-	-	-
TR655|c0_g1_i1	-6.990729	0.004109032	B0SW60	4.00E-23	Peroxyureidoacrylate/ureidoacrylate amidohydrolase RutB	Peroxyureidoacrylate/ureidoacrylate amidohydrolase.	-	-	-	Isochorismatase hydrolase	3.00E-68	Monoraphidium neglectum	-	catalytic activity	-	pfam00857 Isochorismatase Isochorismatase family. This family are hydrolase enzymes.]---[cd00431 cysteine_hydrolases Cysteine hydrolases This family contains amidohydrolases like CSHase (N-carbamoylsarcosine amidohydrolase) involved in creatine metabolism and nicotinamidase converting nicotinamide to nicotinic acid and ammonia in the pyridine nucleotide cycle. It also contains isochorismatase an …
TR6778|c4_g1_i2	-4.730944017	0.004130516	-	-	-	-	-	-	-	Putative uncharacterized protein	2.00E-37	Aureococcus anophagefferens	-	-	-	-
TR6562|c2_g1_i2	-6.666332528	0.004130516	-	-	-	-	-	-	-	Predicted protein (Fragment)	4.00E-06	Phaeodactylum tricornutum (strain CCAP 1055/1)	-	-	-	-
TR6031|c1_g2_i2	-2.548121348	0.004151436	-	-	-	-	-	-	-	-	-	-	-	-	-	-
TR6880|c7_g1_i5	-3.130393771	0.004151436	-	-	-	-	-	-	-	-	-	-	-	-	-	-
TR7649|c0_g1_i1	3.807488476	0.004195775	-	-	-	-	-	-	-	-	-	-	-	-	-	cd14686 bZIP Basic leucine zipper (bZIP) domain of bZIP transcription factors a DNA-binding and dimerization domain. Basic leucine zipper (bZIP) factors comprise one of the most important classes of enhancer-type transcription factors. They act in networks of homo and heterodimers in the regulation of a diverse set of cellular processes including cell survival learning and memory lipid metabolism…
TR6444|c3_g1_i1	2.732804895	0.004217689	-	-	-	-	-	-	-	-	-	-	-	-	-	-
TR7080|c10_g1_i1	-3.55705274	0.004263996	-	-	-	-	-	-	-	-	-	-	-	-	-	-
TR5342|c0_g1_i1	3.689518491	0.004319007	-	-	-	-	-	-	-	-	-	-	-	-	-	-
TR6564|c0_g2_i1	-2.438997638	0.004323105	Q9BT30	2.00E-34	Alpha-ketoglutarate-dependent dioxygenase alkB homolog 7 mitochondrial	-	-	-	-	Predicted protein	2.00E-46	Phaeodactylum tricornutum (strain CCAP 1055/1)	-	-	-	-
TR7152|c7_g3_i3	2.562249018	0.004335745	-	-	-	-	-	-	-	-	-	-	-	-	-	-
TR5251|c0_g1_i1	-6.020625524	0.004335745	-	-	-	-	-	-	-	Predicted protein	6.00E-20	Phaeodactylum tricornutum (strain CCAP 1055/1)	-	nitrate transmembrane transporter activity]---[nitrite transmembrane transporter activity	integral to membrane	PLN00028 PLN00028 nitrate transmembrane transporter Provisional.
TR6502|c2_g1_i1	-3.250034984	0.004349156	-	-	-	-	-	-	-	-	-	-	-	-	-	-
TR7014|c8_g2_i2	-2.631923428	0.004352401	-	-	-	-	-	-	-	-	-	-	-	-	-	-
TR7180|c6_g1_i1	-2.655109816	0.004369339	-	-	-	-	-	-	-	-	-	-	-	-	-	COG1196 Smc Chromosome segregation ATPases Cell division and chromosome partitioning .
TR5033|c0_g1_i1	-2.666020132	0.004383071	-	-	-	-	-	-	-	Uncharacterized protein	7.00E-57	Candidatus Competibacter denitrificans Run_A_D11	-	oxidoreductase activity, acting on paired donors, with incorporation or reduction of molecular oxygen, 2-oxoglutarate as one donor, and incorporation of one atom each of oxygen into both donors	-	-
TR6465|c1_g1_i1	-2.56025197	0.004461663	-	-	-	-	-	-	-	-	-	-	-	-	-	-
TR7167|c0_g1_i1	-4.119088686	0.00448175	-	-	-	-	-	-	-	-	-	-	-	-	-	-
TR7000|c0_g3_i5	-2.665626801	0.004488294	-	-	-	-	-	-	-	Putative glycosyltransferase	4.00E-18	Singulisphaera acidiphila (strain ATCC BAA-1392 / DSM 18658 / VKM B-2454 / MOB10)	-	transferase activity	-	pfam13692 Glyco_trans_1_4 Glycosyl transferases group 1.
TR6722|c4_g1_i2	-3.059185733	0.004506849	Q9LHP4	1.00E-06	Receptor-like protein kinase 2	Non-specific serine/threonine protein kinase.	-	-	-	Uncharacterized protein (Fragment)	4.00E-06	Eucalyptus grandis	viral reproduction	ATP binding]---[protein serine/threonine kinase activity	integral to membrane]---[plasma membrane	PLN00113 PLN00113 leucine-rich repeat receptor-like protein kinase Provisional.
TR7057|c19_g1_i1	5.252700204	0.004512265	-	-	-	-	-	-	-	Gag-pol polyprotein	3.00E-21	Phaeodactylum tricornutum	DNA integration	nucleic acid binding]---[zinc ion binding	-	pfam07727 RVT_2 Reverse transcriptase (RNA-dependent DNA polymerase). A reverse transcriptase gene is usually indicative of a mobile element such as a retrotransposon or retrovirus. Reverse transcriptases occur in a variety of mobile elements including retrotransposons retroviruses group II introns bacterial msDNAs hepadnaviruses and caulimoviruses. This Pfam entry includes reverse transcriptases…
TR6236|c1_g2_i1	-3.67196736	0.004521838	Q9Y1W0	4.00E-09	Delta(5) fatty acid desaturase A	-	-	-	-	Uncharacterized protein	2.00E-20	Thalassiosira oceanica	lipid metabolic process	-	-	pfam00173 Cyt-b5 Cytochrome b5-like Heme/Steroid binding domain. This family includes heme binding domains from a diverse range of proteins. This family also includes proteins that bind to steroids. The family includes progesterone receptors. Many members of this subfamily are membrane anchored by an N-terminal transmembrane alpha helix. This family also includes a domain in some chitin synthases…
TR6869|c12_g1_i1	2.774531761	0.004521838	-	-	-	-	-	-	-	-	-	-	-	-	-	-
TR2497|c0_g1_i1	2.590221923	0.004524411	Q5ZHX7	1.00E-35	NADH-cytochrome b5 reductase 2	Cytochrome-b5 reductase.	-	-	-	NADH-cytochrome b5 reductase	2.00E-44	Thalassiosira pseudonana	-	cytochrome-b5 reductase activity	-	cd06183 cyt_b5_reduct_like Cytochrome b5 reductase catalyzes the reduction of 2 molecules of cytochrome b5 using NADH as an electron donor. Like ferredoxin reductases these proteins have an N-terminal FAD binding subdomain and a C-terminal NADH binding subdomain separated by a cleft which accepts FAD. The NADH-binding moiety interacts with part of the FAD and resembles a Rossmann fold. However NA…
TR6889|c0_g2_i1	-4.471907863	0.004555779	-	-	-	-	-	-	-	-	-	-	-	-	-	-
TR5257|c0_g1_i1	-3.386955598	0.004573449	-	-	-	-	-	-	-	-	-	-	-	-	-	-
TR5906|c1_g1_i1	3.661956395	0.004573449	-	-	-	-	-	-	-	-	-	-	-	-	-	-
TR1831|c0_g1_i1	-3.51420124	0.004573449	-	-	-	-	-	-	-	-	-	-	-	-	-	-
TR2752|c0_g1_i1	-2.801557356	0.004581142	Q6ICB0	7.00E-16	Desumoylating isopeptidase 1	-	-	-	-	Uncharacterized protein	9.00E-47	Thalassiosira oceanica	-	-	-	pfam05903 Peptidase_C97 PPPDE putative peptidase domain. The PPPDE superfamily (after Permuted Papain fold Peptidases of DsRNA viruses and Eukaryotes) consists of predicted thiol peptidases with a circularly permuted papain-like fold. The inference of the likely DUB function of the PPPDE superfamily proteins is based on the fusions of the catalytic domain to Ub-binding PUG (PUB)/UBA domains and a…
TR7085|c10_g2_i4	-2.446306738	0.004581142	Q5AYR1	2.00E-14	tRNA N6-adenosine threonylcarbamoyltransferase	N(6)-L-threonylcarbamoyladenine synthase.	-	-	-	O-sialoglycoprotein endopeptidase	2.00E-18	Thalassiosira pseudonana	threonylcarbamoyladenosine biosynthetic process	-	EKC/KEOPS complex	PTZ00340 PTZ00340 O-sialoglycoprotein endopeptidase-like protein Provisional.
TR5251|c0_g2_i2	-5.96396373	0.00461145	Q9LPV5	4.00E-54	High affinity nitrate transporter 2.5	-	-	-	-	Putative nitrate transporter (Fragment)	7.00E-169	Thalassiosira weissflogii	-	nitrate transmembrane transporter activity]---[nitrite transmembrane transporter activity	integral to membrane	PLN00028 PLN00028 nitrate transmembrane transporter Provisional.]---[TIGR00886 Nitrate/nitrite_transporter_NarK nitrite extrusion protein (nitrite facilitator). Transport and binding proteins Anions .]---[COG2223 NarK Nitrate/nitrite transporter Inorganic ion transport and metabolism .]---[cd06174 MFS The Major Facilitator Superfamily (MFS) is a large and diverse group of secondary transporters t…
TR2187|c0_g2_i1	-3.377414314	0.004621017	-	-	-	-	-	-	-	-	-	-	-	-	-	-
TR1305|c0_g1_i1	-3.156032242	0.004654723	-	-	-	-	-	-	-	-	-	-	-	-	-	-
TR6422|c1_g1_i4	-2.252737696	0.004656238	-	-	-	-	-	-	-	-	-	-	-	-	-	-
TR4794|c1_g1_i1	-2.698447103	0.004659846	-	-	-	-	-	-	-	Predicted protein	5.00E-41	Phaeodactylum tricornutum (strain CCAP 1055/1)	-	-	-	-
TR6514|c2_g1_i1	2.883882467	0.004672729	-	-	-	-	-	-	-	Mer3 meiotic cross-over helicase	2.00E-23	Phaeodactylum tricornutum (strain CCAP 1055/1)	-	ATP binding]---[helicase activity]---[nucleic acid binding	-	-
TR6683|c2_g1_i1	-3.213303797	0.00471202	-	-	-	-	-	-	-	Gag-pol polyprotein	6.00E-15	Thalassiosira pseudonana	DNA integration	nucleic acid binding]---[zinc ion binding	-	-
TR6893|c6_g2_i1	-3.279052794	0.004725481	-	-	-	-	-	-	-	Uncharacterized protein	5.00E-07	Pythium ultimum DAOM BR144	-	-	-	-
TR4921|c0_g2_i2	-2.470409339	0.004727243	Q8T1C6	8.00E-16	Skp1-protein -hydroxyproline N-acetylglucosaminyltransferase	Skp1-protein -hydroxyproline N-acetylglucosaminyltransferase.	Protein modification	protein glycosylation	-	Uncharacterized protein	5.00E-55	Thalassiosira oceanica	-	-	-	pfam11397 GlcNAc Glycosyltransferase (GlcNAc). GlcNAc is an enzyme that carries out the first glycosylation step of hydroxylated Skp1 a ubiquitous eukaryotic protein in the cytoplasm.
TR5327|c1_g1_i1	2.79789227	0.004727243	-	-	-	-	-	-	-	Predicted protein	1.00E-17	Phaeodactylum tricornutum (strain CCAP 1055/1)	-	peptide-methionine (R)-S-oxide reductase activity	-	-
TR6456|c0_g1_i1	-7.629176307	0.0047686	-	-	-	-	-	-	-	-	-	-	-	-	-	-
TR6306|c2_g1_i1	-2.559700547	0.004773895	-	-	-	-	-	-	-	Predicted protein	4.00E-66	Phaeodactylum tricornutum (strain CCAP 1055/1)	-	-	-	cd10461 PUB_UBA_plant PNGase/UBA or UBX (PUB) domain of plant Ubiquitin-associated (UBA) domain containing proteins. The PUB domain functions as a p97 (also known as valosin-containing protein or VCP) adaptor by interacting with the D1 and/or D2 ATPase domains. The type II AAA ATPase p97 is involved in a variety of cellular processes such as the deglycosylation of ERAD substrates membrane fusion …
TR5000|c3_g2_i1	2.950691662	0.004833529	-	-	-	-	-	-	-	-	-	-	-	-	-	-
TR6125|c0_g3_i1	-3.499875041	0.004836886	Q32LQ6	1.00E-17	Major facilitator superfamily domain-containing protein 1	-	-	-	-	Predicted protein	2.00E-35	Phaeodactylum tricornutum (strain CCAP 1055/1)	transmembrane transport	-	integral to membrane	cd06174 MFS The Major Facilitator Superfamily (MFS) is a large and diverse group of secondary transporters that includes uniporters symporters and antiporters. MFS proteins facilitate the transport across cytoplasmic or internal membranes of a variety of substrates including ions sugar phosphates drugs neurotransmitters nucleosides amino acids and peptides. They do so using the electrochemical po…
TR3215|c0_g1_i1	2.93538948	0.004898026	-	-	-	-	-	-	-	-	-	-	-	-	-	-
TR6959|c11_g2_i5	-3.432890671	0.004930102	-	-	-	-	-	-	-	-	-	-	-	-	-	-
TR6564|c0_g2_i2	-2.411266622	0.004956125	Q9BT30	4.00E-25	Alpha-ketoglutarate-dependent dioxygenase alkB homolog 7 mitochondrial	-	-	-	-	Predicted protein	8.00E-35	Phaeodactylum tricornutum (strain CCAP 1055/1)	-	-	-	-
TR7133|c7_g1_i9	-2.736453915	0.004961532	-	-	-	-	-	-	-	-	-	-	-	-	-	-
TR6104|c5_g1_i1	2.600276867	0.005006801	Q9M2W2	3.00E-13	Glutathione S-transferase L2 chloroplastic	Glutathione transferase.	-	-	-	Uncharacterized protein	1.00E-113	Thalassiosira oceanica	-	-	-	COG0625 Gst Glutathione S-transferase Posttranslational modification protein turnover chaperones .]---[PLN02817 PLN02817 glutathione dehydrogenase (ascorbate).]---[pfam13417 GST_N_3 Glutathione S-transferase N-terminal domain. ]---[pfam13409 GST_N_2 Glutathione S-transferase N-terminal domain. This family is closely related to pfam02798.]---[cd00570 GST_N_family Glutathione S-transferase (GST) fa…
TR7155|c2_g1_i1	4.78397188	0.005012615	-	-	-	-	-	-	-	-	-	-	-	-	-	-
TR4690|c3_g1_i1	3.810783031	0.005012615	-	-	-	-	-	-	-	-	-	-	-	-	-	-
TR5435|c0_g1_i2	2.764483023	0.005041393	Q9FJI5	1.00E-79	Glucose-6-phosphate 1-dehydrogenase cytoplasmic isoform 2	Glucose-6-phosphate dehydrogenase (NADP( )).	Carbohydrate degradation	pentose phosphate pathway	D-ribulose 5-phosphate from D-glucose 6-phosphate (oxidative stage): step 1/3	G6PDH/6PGDH fusion protein	1.00E-96	Phaeodactylum tricornutum (strain CCAP 1055/1)	-	-	-	pfam02781 G6PD_C Glucose-6-phosphate dehydrogenase C-terminal domain. ]---[PLN02539 PLN02539 glucose-6-phosphate 1-dehydrogenase.]---[PTZ00309 PTZ00309 glucose-6-phosphate 1-dehydrogenase Provisional.]---[TIGR00871 Glucose-6-phosphate_1-dehydrogenase glucose-6-phosphate 1-dehydrogenase. This enzyme (EC 1.1.1.49) acts on glucose 6-phospate and reduces NADP( ). An alternate name appearing in the li…
TR6855|c5_g2_i4	3.180539003	0.005047121	-	-	-	-	-	-	-	-	-	-	-	-	-	-
TR7115|c8_g2_i14	-3.090446621	0.005050936	-	-	-	-	-	-	-	-	-	-	-	-	-	-
TR6755|c6_g1_i1	-3.108425551	0.005064114	-	-	-	-	-	-	-	Predicted protein	1.00E-06	Phaeodactylum tricornutum (strain CCAP 1055/1)	-	-	-	-
TR6832|c7_g2_i1	-3.732863471	0.005064114	-	-	-	-	-	-	-	Albugo candida WGS project CAIX00000000 data strain Ac Nc2 contig AcNc2_CONTIG_102_length_75744	7.00E-14	Albugo candida	-	-	-	-
TR3765|c1_g1_i1	-2.776145134	0.005111454	Q9STN7	5.00E-20	Protein BOBBER 2	-	-	-	-	Predicted protein	7.00E-36	Phaeodactylum tricornutum (strain CCAP 1055/1)	-	-	-	cd06467 p23_NUDC_like p23_like domain of NUD (nuclear distribution) C and similar proteins. Aspergillus nidulas (An) NUDC is needed for nuclear movement. AnNUDC is localized at the hyphal cortex and binds NUDF at spindle pole bodies (SPBs) and in the cytoplasm at different stages in the cell cycle. At the SPBs it is part of the dynein molecular motor/NUDF complex that regulates microtubule dynami…
TR97|c0_g1_i1	3.523366227	0.005113171	-	-	-	-	-	-	-	-	-	-	-	-	-	-
TR7636|c0_g1_i1	-3.823806182	0.005140997	-	-	-	-	-	-	-	-	-	-	-	-	-	-
TR7077|c2_g1_i1	3.053418834	0.005140997	-	-	-	-	-	-	-	-	-	-	-	-	-	-
TR7077|c4_g1_i5	2.356945258	0.005165865	-	-	-	-	-	-	-	-	-	-	-	-	-	-
TR6293|c0_g1_i3	2.722360743	0.00517438	-	-	-	-	-	-	-	Uncharacterized protein	4.00E-30	Thalassiosira pseudonana	-	2 iron, 2 sulfur cluster binding]---[electron carrier activity]---[metal ion binding	-	-
TR1179|c0_g1_i1	-3.282891217	0.005263114	-	-	-	-	-	-	-	-	-	-	-	-	-	-
TR7692|c0_g1_i1	-5.060121142	0.005271074	-	-	-	-	-	-	-	-	-	-	-	-	-	-
TR6698|c2_g1_i2	2.674890134	0.005290612	-	-	-	-	-	-	-	Predicted protein	2.00E-13	Phaeodactylum tricornutum (strain CCAP 1055/1)	-	-	-	-
TR6783|c4_g1_i2	-2.365875422	0.005297769	Q02724	5.00E-07	Ubiquitin-like-specific protease 1	Ulp1 peptidase.	-	-	-	Uncharacterized protein (Fragment)	5.00E-18	Thalassiosira oceanica	-	-	-	pfam02902 Peptidase_C48 Ulp1 protease family C-terminal catalytic domain. This domain contains the catalytic triad Cys-His-Asn.]---[COG5160 ULP1 Protease Ulp1 family Posttranslational modification protein turnover chaperones .
TR6357|c7_g1_i1	-3.597469787	0.00530148	-	-	-	-	-	-	-	-	-	-	-	-	-	-
TR7130|c0_g1_i1	3.454776842	0.005320717	-	-	-	-	-	-	-	-	-	-	-	-	-	-
TR3467|c0_g1_i1	-2.395525158	0.005356313	P0CT29	1.00E-06	Uncharacterized hydrolase UM10204	-	-	-	-	Uncharacterized protein	4.00E-34	Thalassiosira oceanica	-	hydrolase activity	-	-
TR6368|c8_g1_i8	-4.255796348	0.005358464	-	-	-	-	-	-	-	Uncharacterized protein (Fragment)	4.00E-27	Bos mutus	-	-	-	PHA03247 PHA03247 large tegument protein UL36 Provisional.]---[pfam03154 Atrophin-1 Atrophin-1 family. Atrophin-1 is the protein product of the dentatorubral-pallidoluysian atrophy (DRPLA) gene. DRPLA OMIM 125370 is a progressive neurodegenerative disorder. It is caused by the expansion of a CAG repeat in the DRPLA gene on chromosome 12p. This results in an extended polyglutamine region in atroph…
TR7134|c9_g1_i1	-4.097399709	0.005363912	-	-	-	-	-	-	-	-	-	-	-	-	-	-
TR7176|c4_g1_i1	-3.676683045	0.005394571	-	-	-	-	-	-	-	-	-	-	-	-	-	-
TR7432|c0_g1_i1	5.178099865	0.005394816	-	-	-	-	-	-	-	-	-	-	-	-	-	-
TR466|c0_g1_i1	-3.031998207	0.005431459	A1U7G1	0	Aliphatic amidase	Amidase.	-	-	-	Aliphatic amidase	0	Thalassiosira	nitrogen compound metabolic process	amidase activity	-	PRK13286 amiE acylamide amidohydrolase Provisional.]---[cd07565 aliphatic_amidase aliphatic amidases (class 2 nitrilases). Aliphatic amidases catalyze the hydrolysis of short-chain aliphatic amides to form ammonia and the corresponding organic acid. This group includes Pseudomonas aeruginosa (Pa) AmiE the amidase from Geobacillus pallidus RAPc8 (RAPc8 amidase) and Helicobacter pylori (Hp) AmiE an…
TR5886|c0_g2_i1	3.7325452	0.005437358	-	-	-	-	-	-	-	-	-	-	-	-	-	-
TR7094|c16_g1_i1	4.490216703	0.005445701	-	-	-	-	-	-	-	-	-	-	-	-	-	-
TR2853|c0_g2_i1	-2.433203639	0.005472487	-	-	-	-	-	-	-	Uncharacterized protein (Fragment)	3.00E-37	Thalassiosira oceanica	-	-	-	pfam13621 Cupin_8 Cupin-like domain. This cupin like domain shares similarity to the JmjC domain.
TR3016|c0_g1_i1	4.263588114	0.005514137	-	-	-	-	-	-	-	Predicted protein	2.00E-06	Phaeodactylum tricornutum (strain CCAP 1055/1)	-	-	-	-
TR1959|c2_g1_i1	-4.403170833	0.005524457	-	-	-	-	-	-	-	Uncharacterized protein	4.00E-15	Opisthorchis viverrini	-	-	-	-
TR5595|c0_g1_i1	-2.274162902	0.005524457	Q6J3Q7	1.00E-10	Cytochrome c oxidase copper chaperone	-	-	-	-	Copper chaperone Cox17 (Fragment)	2.00E-13	Thalassiosira pseudonana	copper ion transport	copper chaperone activity	mitochondrial intermembrane space	pfam05051 COX17 Cytochrome C oxidase copper chaperone (COX17). Cox17 is essential for the assembly of functional cytochrome c oxidase (CCO) and for delivery of copper ions to the mitochondrion for insertion into the enzyme in yeast. The structure of Cox17 shows the protein to have an unstructured N-terminal region followed by two helices and several unstructured C-terminal residues. The Cu(I) bin…
TR6672|c8_g1_i3	-2.467655867	0.005524457	-	-	-	-	-	-	-	-	-	-	-	-	-	-
TR7103|c3_g1_i1	-3.717487849	0.005527198	-	-	-	-	-	-	-	Uncharacterized protein (Fragment)	2.00E-23	Thalassiosira oceanica	-	-	-	-
TR4602|c0_g2_i1	2.584111464	0.005550957	O13842	2.00E-65	Chitin deacetylase 1	Chitin deacetylase.	-	-	-	Chitooligosaccharide deacetylase (Fragment)	2.00E-161	Thalassiosira pseudonana	carbohydrate metabolic process	hydrolase activity, acting on carbon-nitrogen (but not peptide) bonds	-	cd10977 CE4_PuuE_SpCDA1 Catalytic domain of bacterial PuuE allantoinases Schizosaccharomyces pombe chitin deacetylase 1 (SpCDA1) and similar proteins. Allantoinase (EC 3.5.2.5) can hydrolyze allantoin((2 5-dioxoimidazolidin-4-yl)urea) one of the most important nitrogen carrier for some plants soil animals and microorganisms to allantoate. DAL1 gene from Saccharomyces cerevisiae encodes an allanto…
TR7070|c6_g1_i1	2.766376126	0.005568825	-	-	-	-	-	-	-	-	-	-	-	-	-	-
TR6946|c4_g1_i2	-3.789301668	0.005581666	-	-	-	-	-	-	-	Predicted protein	3.00E-27	Thalassiosira pseudonana	carbohydrate metabolic process	hydrolase activity, hydrolyzing O-glycosyl compounds	-	-
TR3057|c1_g2_i1	4.72440612	0.005627679	-	-	-	-	-	-	-	-	-	-	-	-	-	-
TR6238|c0_g2_i1	2.901749188	0.00566829	P28606	2.00E-18	Uncharacterized protein SYNPCC7002_A1628	-	-	-	-	Predicted protein (Fragment)	5.00E-52	Phaeodactylum tricornutum (strain CCAP 1055/1)	-	-	-	cd09993 HDAC_classIV Histone deacetylase class IV also known as histone deacetylase 11. Class IV histone deacetylases (HDAC11 EC 3.5.1.98) are predicted Zn-dependent enzymes. This class includes animal HDAC11 plant HDA2 and related bacterial deacetylases. Enzymes in this subfamily participate in regulation of a number of different processes through protein modification (deacetylation). They catal…
TR3788|c0_g1_i2	3.378271586	0.00566829	-	-	-	-	-	-	-	-	-	-	-	-	-	-
TR5451|c4_g1_i1	3.851352201	0.005672022	-	-	-	-	-	-	-	-	-	-	-	-	-	-
TR7064|c14_g1_i1	-3.430359988	0.005697993	-	-	-	-	-	-	-	-	-	-	-	-	-	-
TR6016|c0_g2_i1	3.402816242	0.005730015	-	-	-	-	-	-	-	-	-	-	-	-	-	-
TR7165|c9_g2_i1	2.466231345	0.005767242	-	-	-	-	-	-	-	-	-	-	-	-	-	-
TR5562|c0_g1_i2	-3.399489031	0.005772941	-	-	-	-	-	-	-	Uncharacterized protein (Fragment)	3.00E-21	Thalassiosira oceanica	-	-	-	-
TR4602|c0_g2_i2	2.558025758	0.005785315	O13842	2.00E-69	Chitin deacetylase 1	Chitin deacetylase.	-	-	-	Chitooligosaccharide deacetylase (Fragment)	2.00E-168	Thalassiosira pseudonana	carbohydrate metabolic process	hydrolase activity, acting on carbon-nitrogen (but not peptide) bonds	-	TIGR03212 uraD_N-term-dom putative urate catabolism protein. This model represents a protein that is predominantly found just upstream of the UraD protein (OHCU decarboxylase) and in a number of instances as a N-terminal fusion with it. UraD itself catalyzes the last step in the catabolism of urate to allantoate. The function of this protein is presently unknown. It shows homology with the pfam01…
TR6681|c3_g2_i2	-2.237854895	0.005820074	Q09651	2.00E-12	Coiled-coil domain-containing protein 130 homolog	-	-	-	-	Uncharacterized protein	1.00E-60	Thalassiosira oceanica	-	-	-	pfam04502 DUF572 Family of unknown function (DUF572). Family of eukaryotic proteins with undetermined function.]---[COG5134 COG5134 Uncharacterized conserved protein Function unknown .
TR6366|c12_g1_i3	2.43203872	0.005830568	P73846	2.00E-21	Uncharacterized protein slr1717	-	-	-	-	Predicted protein (Fragment)	2.00E-62	Thalassiosira pseudonana	asparagine biosynthetic process	asparagine synthase (glutamine-hydrolyzing) activity	-	cd01990 Alpha_ANH_like_I This is a subfamily of Adenine nucleotide alpha hydrolases superfamily. Adenine nucleotide alpha hydrolases superfamily includes N type ATP PPases and ATP sulphurylases. It forms a apha/beta/apha fold which binds to Adenosine group. This subfamily of proteins probably binds ATP. This domain is about 200 amino acids long with a strongly conserved motif SGGKD at the N termi…
TR6652|c0_g2_i1	3.237102016	0.005856635	-	-	-	-	-	-	-	-	-	-	-	-	-	-
TR6448|c0_g1_i1	-3.268606729	0.005856686	-	-	-	-	-	-	-	-	-	-	-	-	-	-
TR2700|c0_g1_i1	-3.187352503	0.00587491	-	-	-	-	-	-	-	Nodule Cysteine-Rich (NCR) secreted peptide	7.00E-07	Medicago truncatula	response to wounding	serine-type endopeptidase inhibitor activity	-	pfam00280 potato_inhibit Potato inhibitor I family.
TR7131|c2_g3_i1	-3.734235445	0.005889499	-	-	-	-	-	-	-	-	-	-	-	-	-	-
TR5435|c0_g1_i1	2.675832442	0.005919395	Q9FJI5	3.00E-63	Glucose-6-phosphate 1-dehydrogenase cytoplasmic isoform 2	Glucose-6-phosphate dehydrogenase (NADP( )).	Carbohydrate degradation	pentose phosphate pathway	D-ribulose 5-phosphate from D-glucose 6-phosphate (oxidative stage): step 1/3	G6PDH/6PGDH fusion protein	2.00E-79	Phaeodactylum tricornutum (strain CCAP 1055/1)	-	-	-	pfam02781 G6PD_C Glucose-6-phosphate dehydrogenase C-terminal domain. ]---[PLN02539 PLN02539 glucose-6-phosphate 1-dehydrogenase.]---[PTZ00309 PTZ00309 glucose-6-phosphate 1-dehydrogenase Provisional.]---[TIGR00871 Glucose-6-phosphate_1-dehydrogenase glucose-6-phosphate 1-dehydrogenase. This enzyme (EC 1.1.1.49) acts on glucose 6-phospate and reduces NADP( ). An alternate name appearing in the li…
TR6815|c3_g1_i1	-4.146905241	0.005939706	-	-	-	-	-	-	-	Uncharacterized protein	2.00E-09	Thalassiosira pseudonana	-	-	-	-
TR6358|c0_g1_i1	-2.797333716	0.00594092	-	-	-	-	-	-	-	-	-	-	-	-	-	-
TR6674|c8_g1_i4	-2.467376896	0.005973169	-	-	-	-	-	-	-	Uncharacterized protein (Fragment)	5.00E-27	Thalassiosira oceanica	-	-	-	-
TR7047|c4_g3_i1	3.826017946	0.005980369	-	-	-	-	-	-	-	-	-	-	-	-	-	-
TR2572|c0_g1_i1	-5.883223472	0.005995143	-	-	-	-	-	-	-	-	-	-	-	-	-	-
TR6174|c0_g1_i1	-3.891591942	0.006028145	-	-	-	-	-	-	-	-	-	-	-	-	-	-
TR6746|c1_g1_i1	2.749503654	0.006053639	-	-	-	-	-	-	-	-	-	-	-	-	-	-
TR6864|c8_g1_i1	-3.494940825	0.006054836	-	-	-	-	-	-	-	-	-	-	-	-	-	-
TR5251|c0_g1_i2	-6.236674874	0.006054836	-	-	-	-	-	-	-	Predicted protein	8.00E-20	Phaeodactylum tricornutum (strain CCAP 1055/1)	-	nitrate transmembrane transporter activity]---[nitrite transmembrane transporter activity	integral to membrane	PLN00028 PLN00028 nitrate transmembrane transporter Provisional.
TR7107|c18_g1_i1	5.526148295	0.006064626	-	-	-	-	-	-	-	-	-	-	-	-	-	-
TR7206|c0_g1_i1	-4.517520629	0.006068818	-	-	-	-	-	-	-	-	-	-	-	-	-	-
TR6952|c10_g3_i1	-3.260610048	0.006084559	-	-	-	-	-	-	-	hypothetical protein partial	7.00E-11	Psychroserpens burtonensis	-	-	-	-
TR6979|c8_g2_i1	-3.711231417	0.006096023	-	-	-	-	-	-	-	-	-	-	-	-	-	-
TR6050|c0_g1_i1	3.502737562	0.006105466	Q2MHE4	6.00E-17	Serine/threonine-protein kinase HT1	Non-specific serine/threonine protein kinase.	-	-	-	Uncharacterized protein	3.00E-37	Thalassiosira oceanica	-	ATP binding]---[protein kinase activity	-	cd13999 STKc_MAP3K-like Catalytic domain of Mitogen-Activated Protein Kinase (MAPK) Kinase Kinase-like Serine/Threonine kinases. STKs catalyze the transfer of the gamma-phosphoryl group from ATP to serine/threonine residues on protein substrates. This subfamily is composed mainly of MAP3Ks and similar proteins including TGF-beta Activated Kinase-1 (TAK1 also called MAP3K7) MAP3K12 MAP3K13 Mixed l…
TR6412|c4_g1_i1	-3.123032029	0.006112228	Q28FI8	9.00E-16	Neuferricin	-	-	-	-	Predicted protein	5.00E-20	Phaeodactylum tricornutum (strain CCAP 1055/1)	-	-	-	-
TR6601|c2_g1_i1	-2.856613726	0.00612325	-	-	-	-	-	-	-	-	-	-	-	-	-	-
TR6759|c6_g1_i2	2.963075451	0.006163671	-	-	-	-	-	-	-	-	-	-	-	-	-	-
TR6949|c12_g1_i2	4.305719705	0.006196109	Q9LVP0	1.00E-16	Probable leucine-rich repeat receptor-like protein kinase At5g63930	Non-specific serine/threonine protein kinase.	-	-	-	Uncharacterized protein (Fragment)	8.00E-22	Emiliania huxleyi CCMP1516	-	-	-	PLN00113 PLN00113 leucine-rich repeat receptor-like protein kinase Provisional.]---[sd00033 LRR_RI leucine-rich repeats ribonuclease inhibitor (RI)-like subfamily. A leucine-rich repeat (LRR) is a structural protein motif of 20-30 amino acids that is unusually rich in the hydrophobic amino acid leucine. The conserved eleven-residue sequence motif (LxxLxLxxN/CxL) within the LRRs corresponds to the…
TR975|c0_g1_i1	2.507977296	0.006208483	-	-	-	-	-	-	-	-	-	-	-	-	-	-
TR6747|c2_g1_i1	2.67770323	0.006222487	B6IRB5	0	1-deoxy-D-xylulose-5-phosphate synthase	1-deoxy-D-xylulose-5-phosphate synthase.	Metabolic intermediate biosynthesis	1-deoxy-D-xylulose 5-phosphate biosynthesis	1-deoxy-D-xylulose 5-phosphate from D-glyceraldehyde 3-phosphate and pyruvate: step 1/1	Predicted protein	0	Thalassiosira pseudonana	1-deoxy-D-xylulose 5-phosphate biosynthetic process]---[terpenoid biosynthetic process]---[thiamine biosynthetic process	1-deoxy-D-xylulose-5-phosphate synthase activity]---[magnesium ion binding]---[thiamine pyrophosphate binding	-	PRK05444 PRK05444 1-deoxy-D-xylulose-5-phosphate synthase Provisional.]---[COG1154 Dxs Deoxyxylulose-5-phosphate synthase Coenzyme metabolism / Lipid metabolism .]---[PRK12571 PRK12571 1-deoxy-D-xylulose-5-phosphate synthase Provisional.]---[PLN02582 PLN02582 1-deoxy-D-xylulose-5-phosphate synthase.]---[TIGR00204 1-deoxy-D-xylulose-5-phosphate_synthase 1-deoxy-D-xylulose-5-phosphate synthase. DXP…
TR7144|c0_g1_i1	2.676222062	0.006222487	-	-	-	-	-	-	-	-	-	-	-	-	-	-
TR7149|c10_g1_i5	-2.196550136	0.006236805	-	-	-	-	-	-	-	-	-	-	-	-	-	-
TR7093|c5_g3_i1	-2.821391329	0.006236805	-	-	-	-	-	-	-	-	-	-	-	-	-	-
TR6999|c0_g1_i1	2.753142242	0.006236805	-	-	-	-	-	-	-	-	-	-	-	-	-	-
TR7022|c2_g1_i1	3.454497784	0.006236805	-	-	-	-	-	-	-	-	-	-	-	-	-	-
TR928|c0_g1_i1	4.952915558	0.006248158	-	-	-	-	-	-	-	Uncharacterized protein	2.00E-09	Thalassiosira pseudonana	-	-	-	-
TR6876|c1_g1_i1	2.722597966	0.006306869	-	-	-	-	-	-	-	Predicted protein	2.00E-14	Phaeodactylum tricornutum (strain CCAP 1055/1)	-	-	-	-
TR7022|c11_g1_i1	-3.557748389	0.006308639	-	-	-	-	-	-	-	-	-	-	-	-	-	-
TR7173|c5_g1_i1	3.402047806	0.006436115	-	-	-	-	-	-	-	-	-	-	-	-	-	-
TR2003|c0_g1_i1	3.907590968	0.006462894	Q90YK3	1.00E-31	L-gulonolactone oxidase	L-gulonolactone oxidase.	Cofactor biosynthesis	L-ascorbate biosynthesis via UDP-alpha-D-glucuronate pathway	L-ascorbate from UDP-alpha-D-glucuronate: step 4/4	FAD-linked oxidoreductase	2.00E-51	Corynebacterium singulare	-	D-arabinono-1,4-lactone oxidase activity]---[flavin adenine dinucleotide binding]---[UDP-N-acetylmuramate dehydrogenase activity	membrane	TIGR01678 D-arabinono-14-lactone_oxidase sugar 1 4-lactone oxidases. This model represents a family of at least two different sugar 1 4 lactone oxidases both involved in synthesizing ascorbic acid or a derivative. These include L-gulonolactone oxidase (EC 1.1.3.8) from rat and D-arabinono-1 4-lactone oxidase (EC 1.1.3.37) from Saccharomyces cerevisiae. Members are proposed to have the cofactor FA…
TR6999|c3_g1_i1	3.808691312	0.006491487	-	-	-	-	-	-	-	Uncharacterized protein	4.00E-07	unclassified Microgenomates	-	-	-	-
TR6955|c11_g3_i3	-2.341409883	0.006548672	-	-	-	-	-	-	-	-	-	-	-	-	-	-
TR4284|c1_g2_i1	-2.969355514	0.006581157	-	-	-	-	-	-	-	Uncharacterized protein	1.00E-06	Synechococcus sp. WH 8109	-	-	-	-
TR7186|c5_g3_i1	-3.950375036	0.006656634	-	-	-	-	-	-	-	-	-	-	-	-	-	cd05289 MDR_like_2 alcohol dehydrogenase and quinone reductase-like medium chain degydrogenases/reductases. Members identified as zinc-dependent alcohol dehydrogenases and quinone oxidoreductase. QOR catalyzes the conversion of a quinone NAD(P)H to a hydroquinone NAD(P) . Quinones are cyclic diones derived from aromatic compounds. Membrane bound QOR actin the respiratory chains of bacteria and mi…
TR6412|c4_g1_i2	-3.087967332	0.006656634	Q28FI8	9.00E-16	Neuferricin	-	-	-	-	Predicted protein	1.00E-20	Phaeodactylum tricornutum (strain CCAP 1055/1)	-	-	-	-
TR138|c1_g1_i1	-5.334239142	0.00667258	-	-	-	-	-	-	-	Marine sediment metagenome DNA contig S01H1_S08698 (Fragment)	6.00E-22	marine sediment metagenome	-	-	-	-
TR6385|c1_g1_i1	-3.948386844	0.006673662	-	-	-	-	-	-	-	-	-	-	-	-	-	-
TR7007|c5_g1_i1	-2.628209473	0.006678228	-	-	-	-	-	-	-	-	-	-	-	-	-	-
TR6627|c5_g1_i3	6.166313484	0.006730844	-	-	-	-	-	-	-	-	-	-	-	-	-	-
TR7001|c2_g1_i1	2.412657279	0.006735526	-	-	-	-	-	-	-	-	-	-	-	-	-	-
TR6502|c6_g1_i1	4.869267108	0.006808029	-	-	-	-	-	-	-	-	-	-	-	-	-	-
TR6162|c9_g1_i1	2.830474073	0.006832419	-	-	-	-	-	-	-	-	-	-	-	-	-	-
[truncated: 1,016 more rows]
