# Supplementary material for: Intraspecific Diversity in the Cold Stress Response of Transposable Elements in the Diatom Leptocylindrus aporus
Source: Genes (Basel). 2019 Dec 20;11(1):9. doi: 10.3390/genes11010009 (PMC7017206; doi:10.3390/genes11010009)
Supplement: Supplementary file 1 [file genes-11-00009-s001.zip › Supplementary File 6.csv]

TranscriptNames	logFC	FDR	HSPNameSP	HSPEvalueSP	DescriptionSP	EnzymeDescs	PwLev1	PwLev2	PwLev3	DescriptionUf	HSPEvalueUf	Taxonomy	BPDesc	MFDesc	CCDesc	CDDesc
TR7125|c1_g2_i1	12.97344793	1.64E-19	-	-	-	-	-	-	-	Uncharacterized protein	8.00E-39	Guillardia theta CCMP2712	-	-	-	-
TR5894|c1_g1_i1	-11.93621627	2.62E-19	-	-	-	-	-	-	-	Stackhouse genomic scaffold scaffold_9	4.00E-66	Chondrus crispus	-	flavin adenine dinucleotide binding]---[oxidoreductase activity	-	COG1252 Ndh NADH dehydrogenase FAD-containing subunit Energy production and conversion .]---[pfam07992 Pyr_redox_2 Pyridine nucleotide-disulphide oxidoreductase. This family includes both class I and class II oxidoreductases and also NADH oxidases and peroxidases. This domain is actually a small NADH binding domain within a larger FAD binding domain.]---[PRK09564 PRK09564 coenzyme A disulfide red…
TR5854|c0_g2_i1	-11.35205743	2.62E-19	-	-	-	-	-	-	-	Uncharacterized protein (Fragment)	3.00E-06	Thalassiosira oceanica	-	-	-	-
TR3511|c0_g1_i1	10.71510063	2.63E-19	-	-	-	-	-	-	-	Uncharacterized protein	1.00E-37	marine sediment metagenome	-	-	-	pfam05721 PhyH Phytanoyl-CoA dioxygenase (PhyH). This family is made up of several eukaryotic phytanoyl-CoA dioxygenase (PhyH) proteins ectoine hydroxylases and a number of bacterial deoxygenases. PhyH is a peroxisomal enzyme catalyzing the first step of phytanic acid alpha-oxidation. PhyH deficiency causes Refsum's disease (RD) which is an inherited neurological syndrome biochemically characteri…
TR6632|c5_g3_i1	-10.67406821	1.53E-18	-	-	-	-	-	-	-	Uncharacterized protein (Fragment)	3.00E-51	Thalassiosira oceanica	-	-	-	-
TR6385|c12_g1_i1	12.68306311	1.66E-18	-	-	-	-	-	-	-	-	-	-	-	-	-	-
TR6602|c4_g1_i1	-12.58240509	1.66E-18	-	-	-	-	-	-	-	Predicted protein	2.00E-65	Thalassiosira pseudonana	-	-	-	-
TR5260|c1_g1_i1	13.15616877	2.98E-18	-	-	-	-	-	-	-	Uncharacterized protein	2.00E-08	Thalassiosira pseudonana	-	-	integral to membrane	-
TR7325|c0_g1_i1	-11.36496861	7.01E-18	-	-	-	-	-	-	-	-	-	-	-	-	-	-
TR6650|c3_g1_i2	-10.53130207	9.16E-18	-	-	-	-	-	-	-	Uncharacterized protein	3.00E-06	Glaciecola punicea DSM 14233 ACAM 611	-	-	-	COG4337 COG4337 Uncharacterized protein conserved in bacteria Function unknown .
TR6425|c5_g1_i2	12.43774644	1.80E-17	-	-	-	-	-	-	-	-	-	-	-	-	-	-
TR1211|c0_g1_i1	9.684954355	3.25E-17	P04146	7.00E-21	Copia protein	-	-	-	-	Uncharacterized protein	3.00E-63	Thalassiosira oceanica	DNA integration	nucleic acid binding	-	cd09272 RNase_HI_RT_Ty1 Ty1/Copia family of RNase HI in long-term repeat retroelements. Ribonuclease H (RNase H) enzymes are divided into two major families Type 1 and Type 2 based on amino acid sequence similarities and biochemical properties. RNase H is an endonuclease that cleaves the RNA strand of an RNA/DNA hybrid in a sequence non-specific manner in the presence of divalent cations. RNase H…
TR6676|c6_g1_i1	9.491515769	4.45E-17	-	-	-	-	-	-	-	Predicted protein	1.00E-65	Thalassiosira pseudonana	-	-	-	-
TR6682|c0_g1_i1	-11.20856912	5.14E-17	P12783	7.00E-07	Phosphoglycerate kinase cytosolic	Phosphoglycerate kinase.	Carbohydrate degradation	glycolysis	pyruvate from D-glyceraldehyde 3-phosphate: step 2/5	Phosphoglycerate kinase	2.00E-06	Thalassiosira pseudonana	glycolysis	ATP binding]---[phosphoglycerate kinase activity	cytoplasm	pfam00162 PGK Phosphoglycerate kinase. ]---[PRK00073 pgk phosphoglycerate kinase Provisional.]---[PLN03034 PLN03034 phosphoglycerate kinase Provisional.]---[COG0126 Pgk 3-phosphoglycerate kinase Carbohydrate transport and metabolism .]---[cd00318 Phosphoglycerate_kinase Phosphoglycerate kinase (PGK) is a monomeric enzyme which catalyzes the transfer of the high-energy phosphate group of 1 3-bisph…
TR7176|c5_g1_i1	12.44494227	7.59E-17	-	-	-	-	-	-	-	-	-	-	-	-	-	-
TR7176|c5_g1_i6	12.43547395	7.59E-17	-	-	-	-	-	-	-	-	-	-	-	-	-	-
TR7176|c5_g1_i2	12.42324053	7.94E-17	-	-	-	-	-	-	-	-	-	-	-	-	-	-
TR7132|c9_g1_i1	-11.1283703	7.94E-17	-	-	-	-	-	-	-	-	-	-	-	-	-	-
TR7143|c17_g1_i1	-13.08135177	9.25E-17	-	-	-	-	-	-	-	-	-	-	-	-	-	-
TR6962|c19_g1_i1	-11.12911175	9.25E-17	-	-	-	-	-	-	-	Uncharacterized protein	4.00E-28	Thalassiosira pseudonana	-	oxidoreductase activity	-	-
TR3004|c1_g1_i1	9.949968435	9.25E-17	-	-	-	-	-	-	-	Predicted protein	1.00E-36	Thalassiosira pseudonana	-	-	-	-
TR6995|c6_g2_i1	9.83949195	1.23E-16	Q6Z4G3	7.00E-133	UDP-arabinopyranose mutase 3	UDP-arabinopyranose mutase.	-	-	-	UDP-L-arabinose mutase-like protein (Fragment)	1.00E-134	Selaginella moellendorffii	cellulose biosynthetic process	intramolecular transferase activity	-	PLN03180 PLN03180 reversibly glycosylated polypeptide Provisional.]---[pfam03214 RGP Reversibly glycosylated polypeptide. ]---[pfam03016 Exostosin Exostosin family. The EXT family is a family of tumor suppressor genes. Mutations of EXT1 on 8q24.1 EXT2 on 11p11-13 and EXT3 on 19p have been associated with the autosomal dominant disorder known as hereditary multiple exostoses (HME). This is the mos…
TR6995|c6_g3_i1	9.813455251	1.28E-16	Q6Z4G3	5.00E-108	UDP-arabinopyranose mutase 3	UDP-arabinopyranose mutase.	-	-	-	UDP-L-arabinose mutase-like protein (Fragment)	2.00E-109	Selaginella moellendorffii	cellulose biosynthetic process	intramolecular transferase activity	-	PLN03180 PLN03180 reversibly glycosylated polypeptide Provisional.]---[pfam03214 RGP Reversibly glycosylated polypeptide. ]---[pfam03016 Exostosin Exostosin family. The EXT family is a family of tumor suppressor genes. Mutations of EXT1 on 8q24.1 EXT2 on 11p11-13 and EXT3 on 19p have been associated with the autosomal dominant disorder known as hereditary multiple exostoses (HME). This is the mos…
TR502|c0_g2_i1	-10.41599986	1.41E-16	-	-	-	-	-	-	-	Uncharacterized protein	4.00E-102	Thalassiosira pseudonana	-	oxidoreductase activity	-	cd05233 SDR_c classical (c) SDRs. SDRs are a functionally diverse family of oxidoreductases that have a single domain with a structurally conserved Rossmann fold (alpha/beta folding pattern with a central beta-sheet) an NAD(P)(H)-binding region and a structurally diverse C-terminal region. Classical SDRs are typically about 250 residues long while extended SDRs are approximately 350 residues. Seq…
TR5118|c0_g1_i1	-13.27504945	1.91E-16	B5X3B2	8.00E-15	Adipocyte plasma membrane-associated protein	-	-	-	-	Predicted protein	5.00E-88	Phaeodactylum tricornutum (strain CCAP 1055/1)	biosynthetic process	strictosidine synthase activity	-	pfam03088 Str_synth Strictosidine synthase. Strictosidine synthase (E.C. 4.3.3.2) is a key enzyme in alkaloid biosynthesis. It catalyses the condensation of tryptamine with secologanin to form strictosidine.]---[COG3386 COG3386 Gluconolactonase Carbohydrate transport and metabolism .
TR5797|c9_g1_i1	-9.202725352	1.91E-16	Q7LHG5	9.00E-71	Transposon Ty3-I Gag-Pol polyprotein	DNA-directed DNA polymerase.]---[RNA-directed DNA polymerase.]---[Ribonuclease H.	-	-	-	Pol protein (Fragment)	3.00E-180	Thalassiosira pseudonana	DNA integration	nucleic acid binding	-	cd01647 RT_LTR RT_LTR Reverse transcriptases (RTs) from retrotransposons and retroviruses which have long terminal repeats (LTRs) in their DNA copies but not in their RNA template. RT catalyzes DNA replication from an RNA template and is responsible for the replication of retroelements. An RT gene is usually indicative of a mobile element such as a retrotransposon or retrovirus. RTs are present i…
TR5118|c0_g1_i3	-13.27725215	2.01E-16	Q4V3D9	1.00E-22	Protein STRICTOSIDINE SYNTHASE-LIKE 10	-	-	-	-	Predicted protein	2.00E-110	Phaeodactylum tricornutum (strain CCAP 1055/1)	biosynthetic process	strictosidine synthase activity	-	pfam03088 Str_synth Strictosidine synthase. Strictosidine synthase (E.C. 4.3.3.2) is a key enzyme in alkaloid biosynthesis. It catalyses the condensation of tryptamine with secologanin to form strictosidine.]---[COG3386 COG3386 Gluconolactonase Carbohydrate transport and metabolism .
TR5118|c0_g1_i4	-13.27948834	2.51E-16	Q4V3D9	2.00E-23	Protein STRICTOSIDINE SYNTHASE-LIKE 10	-	-	-	-	Predicted protein	3.00E-110	Phaeodactylum tricornutum (strain CCAP 1055/1)	biosynthetic process	strictosidine synthase activity	-	pfam03088 Str_synth Strictosidine synthase. Strictosidine synthase (E.C. 4.3.3.2) is a key enzyme in alkaloid biosynthesis. It catalyses the condensation of tryptamine with secologanin to form strictosidine.]---[COG3386 COG3386 Gluconolactonase Carbohydrate transport and metabolism .
TR6841|c9_g1_i1	12.02853709	2.80E-16	-	-	-	-	-	-	-	-	-	-	-	-	-	-
TR5118|c0_g1_i2	-13.26410532	2.95E-16	B5X3B2	9.00E-15	Adipocyte plasma membrane-associated protein	-	-	-	-	Predicted protein	3.00E-88	Phaeodactylum tricornutum (strain CCAP 1055/1)	biosynthetic process	strictosidine synthase activity	-	pfam03088 Str_synth Strictosidine synthase. Strictosidine synthase (E.C. 4.3.3.2) is a key enzyme in alkaloid biosynthesis. It catalyses the condensation of tryptamine with secologanin to form strictosidine.]---[COG3386 COG3386 Gluconolactonase Carbohydrate transport and metabolism .
TR5460|c5_g1_i1	-11.39533574	4.96E-16	-	-	-	-	-	-	-	Uncharacterized protein	5.00E-39	Thalassiosira oceanica	-	-	-	-
TR6653|c8_g1_i1	-11.26127708	6.17E-16	Q9S4D5	2.00E-53	Macrocin O-methyltransferase	Macrocin O-methyltransferase.	Antibiotic biosynthesis	tylosin biosynthesis	-	Bacteriocin o-metyltransferase	6.00E-112	Nannochloropsis gaditana	-	transferase activity	-	pfam05711 TylF Macrocin-O-methyltransferase (TylF). This family consists of bacterial macrocin O-methyltransferase (TylF) proteins. TylF is responsible for the methylation of macrocin to produce tylosin. Tylosin is a macrolide antibiotic used in veterinary medicine to treat infections caused by Gram-positive bacteria and as an animal growth promoter in the swine industry. It is produced by severa…
TR1329|c0_g1_i1	12.43730249	6.17E-16	-	-	-	-	-	-	-	Uncharacterized protein	4.00E-55	Thalassiosira pseudonana	-	-	-	pfam05050 Methyltransf_21 Methyltransferase FkbM domain. This family has members from bacteria to human and appears to be a methyltransferase.
TR220|c0_g1_i1	-10.7937443	7.83E-16	-	-	-	-	-	-	-	Uncharacterized protein	1.00E-39	Thalassiosira pseudonana	-	-	-	-
TR6715|c9_g3_i1	-9.3078114	7.83E-16	-	-	-	-	-	-	-	-	-	-	-	-	-	-
TR7145|c2_g2_i2	-10.96758377	9.85E-16	-	-	-	-	-	-	-	-	-	-	-	-	-	-
TR6962|c0_g1_i1	-10.13208829	1.22E-15	-	-	-	-	-	-	-	Conserved domain protein	9.00E-26	Pseudomonas fluorescens group	-	methyltransferase activity	-	pfam12847 Methyltransf_18 Methyltransferase domain. Protein in this family function as methyltransferases.]---[pfam08242 Methyltransf_12 Methyltransferase domain. Members of this family are SAM dependent methyltransferases.]---[cd02440 AdoMet_MTases S-adenosylmethionine-dependent methyltransferases (SAM or AdoMet-MTase) class I AdoMet-MTases are enzymes that use S-adenosyl-L-methionine (SAM or Ad…
TR665|c0_g1_i1	8.487428714	1.38E-15	P42251	3.00E-12	Alkaline phosphatase D	Alkaline phosphatase.	-	-	-	Uncharacterized protein	0	Thalassiosira oceanica	-	-	-	COG3540 PhoD Phosphodiesterase/alkaline phosphatase D Inorganic ion transport and metabolism .]---[pfam09423 PhoD PhoD-like phosphatase. ]---[cd07389 MPP_PhoD Bacillus subtilis PhoD and related proteins metallophosphatase domain. PhoD (also known as alkaline phosphatase D/APaseD in Bacillus subtilis) is a secreted phosphodiesterase encoded by phoD of the Pho regulon in Bacillus subtilis. PhoD hom…
TR6715|c9_g3_i2	-10.51637977	1.40E-15	-	-	-	-	-	-	-	-	-	-	-	-	-	-
TR2737|c0_g1_i1	-12.59087296	1.55E-15	-	-	-	-	-	-	-	-	-	-	-	-	-	-
TR7123|c7_g1_i1	10.35198023	2.09E-15	-	-	-	-	-	-	-	hypothetical protein	1.00E-07	Legionella shakespearei	-	-	-	-
TR6205|c5_g1_i5	7.324493877	2.86E-15	-	-	-	-	-	-	-	-	-	-	-	-	-	-
TR6612|c2_g1_i1	-10.03495254	3.35E-15	-	-	-	-	-	-	-	Pol protein	9.00E-32	Phaeodactylum tricornutum	-	nucleic acid binding	-	-
TR6632|c5_g2_i1	-12.6952642	3.36E-15	-	-	-	-	-	-	-	-	-	-	-	-	-	-
TR5260|c2_g1_i1	9.381550938	3.90E-15	-	-	-	-	-	-	-	Uncharacterized protein	2.00E-19	Thalassiosira pseudonana	-	-	integral to membrane	cd08761 Cyt_b561_CYB561D2_like Eukaryotic cytochrome b(561) including the CYB561D2 gene product. Cytochrome b(561) as found in eukaryotes similar to and including the human CYB561D2 gene product. CYB561D2 is a candidate tumor suppressor. The protein might act as a ferric-chelate reductase catalyzing the reduction of Fe(3 ) to Fe(2 ) such as associated with the transport of iron from the endosome …
TR1072|c0_g1_i1	12.58126685	4.21E-15	-	-	-	-	-	-	-	hypothetical protein	4.00E-07	Kordiimonas gwangyangensis	-	-	-	pfam04991 LicD LicD family. The LICD family of proteins show high sequence similarity and are involved in phosphorylcholine metabolizm. There is evidence to show that LicD2 mutants have a reduced ability to take up choline have decreased ability to adhere to host cells and are less virulent. These proteins are part of the nucleotidyltransferase superfamily.
TR2479|c0_g2_i1	8.832944732	4.24E-15	A6RF73	8.00E-06	Mitochondrial thiamine pyrophosphate carrier 1	-	-	-	-	Predicted protein	4.00E-69	Phaeodactylum tricornutum (strain CCAP 1055/1)	-	-	integral to membrane	-
TR7155|c4_g1_i8	-8.436376681	4.64E-15	-	-	-	-	-	-	-	-	-	-	-	-	-	-
TR6205|c5_g1_i1	7.754433481	4.92E-15	-	-	-	-	-	-	-	-	-	-	-	-	-	-
TR6283|c3_g1_i1	-7.96526477	5.52E-15	-	-	-	-	-	-	-	-	-	-	-	-	-	-
TR7132|c6_g1_i1	-9.642356289	5.64E-15	-	-	-	-	-	-	-	O-methyltransferase	4.00E-20	Streptomyces	-	-	-	pfam13578 Methyltransf_24 Methyltransferase domain. This family appears to be a methyltransferase domain.
TR6642|c8_g1_i1	-12.85570372	5.64E-15	-	-	-	-	-	-	-	Uncharacterized protein	5.00E-97	Thalassiosira oceanica	-	-	-	-
TR7129|c9_g5_i1	9.0481653	7.02E-15	P04146	1.00E-13	Copia protein	-	-	-	-	Pol protein	0	Phaeodactylum tricornutum	-	nucleic acid binding	-	cd09272 RNase_HI_RT_Ty1 Ty1/Copia family of RNase HI in long-term repeat retroelements. Ribonuclease H (RNase H) enzymes are divided into two major families Type 1 and Type 2 based on amino acid sequence similarities and biochemical properties. RNase H is an endonuclease that cleaves the RNA strand of an RNA/DNA hybrid in a sequence non-specific manner in the presence of divalent cations. RNase H…
TR6569|c3_g2_i2	-12.07302202	7.91E-15	-	-	-	-	-	-	-	-	-	-	-	-	-	-
TR6385|c4_g1_i1	-7.929393705	9.02E-15	-	-	-	-	-	-	-	-	-	-	-	-	-	-
TR6569|c3_g2_i4	-12.09034756	9.93E-15	-	-	-	-	-	-	-	-	-	-	-	-	-	-
TR7154|c8_g2_i2	-9.407066997	1.58E-14	P04146	7.00E-07	Copia protein	-	-	-	-	Uncharacterized protein	2.00E-21	Thalassiosira oceanica	-	-	-	cd09272 RNase_HI_RT_Ty1 Ty1/Copia family of RNase HI in long-term repeat retroelements. Ribonuclease H (RNase H) enzymes are divided into two major families Type 1 and Type 2 based on amino acid sequence similarities and biochemical properties. RNase H is an endonuclease that cleaves the RNA strand of an RNA/DNA hybrid in a sequence non-specific manner in the presence of divalent cations. RNase H…
TR5238|c0_g1_i1	-11.32721144	1.86E-14	Q58963	8.00E-16	RNA 2' 3'-cyclic phosphodiesterase	-	-	-	-	RNA 2' 3'-cyclic phosphodiesterase	1.00E-19	Desulfotomaculum hydrothermale Lam5 DSM 18033	RNA metabolic process	2'-5'-RNA ligase activity]---[phosphoric diester hydrolase activity	-	TIGR02258 UPF0097_protein_AF_2157 2'-5' RNA ligase. This protein family consists of bacterial and archaeal proteins with two tandem copies of Pfam domain pfam02834. Members for which activity has been measured perform a reversible ATP-independent 2'-5'-ligation of what is presumably a non-phyiological substrate half-tRNA splice intermediates from an intron-containing yeast tRNA. The physiological…
TR7200|c10_g1_i1	-12.27535773	2.02E-14	-	-	-	-	-	-	-	-	-	-	-	-	-	-
TR7145|c2_g2_i1	-10.40784316	3.59E-14	-	-	-	-	-	-	-	-	-	-	-	-	-	-
TR7196|c6_g2_i1	11.87823054	3.59E-14	-	-	-	-	-	-	-	-	-	-	-	-	-	-
TR5353|c1_g1_i1	-9.238755053	4.14E-14	-	-	-	-	-	-	-	-	-	-	-	-	-	-
TR6543|c7_g4_i3	7.482534301	5.04E-14	-	-	-	-	-	-	-	-	-	-	-	-	-	-
TR5460|c10_g1_i1	-7.035912894	5.43E-14	-	-	-	-	-	-	-	-	-	-	-	-	-	-
TR6986|c0_g1_i1	9.116908456	5.66E-14	-	-	-	-	-	-	-	-	-	-	-	-	-	-
TR6857|c1_g3_i3	-9.16129754	5.66E-14	-	-	-	-	-	-	-	-	-	-	-	-	-	-
TR6857|c1_g3_i2	-8.421147274	5.69E-14	-	-	-	-	-	-	-	-	-	-	-	-	-	-
TR6686|c8_g1_i1	-8.415664827	5.96E-14	-	-	-	-	-	-	-	-	-	-	-	-	-	-
TR6966|c8_g2_i1	12.10557361	6.08E-14	-	-	-	-	-	-	-	hypothetical protein	2.00E-11	delta proteobacterium PSCGC 5451	-	-	-	cd00431 cysteine_hydrolases Cysteine hydrolases This family contains amidohydrolases like CSHase (N-carbamoylsarcosine amidohydrolase) involved in creatine metabolism and nicotinamidase converting nicotinamide to nicotinic acid and ammonia in the pyridine nucleotide cycle. It also contains isochorismatase an enzyme that catalyzes the conversion of isochorismate to 2 3-dihydroxybenzoate and pyruva…
TR6792|c7_g1_i1	-10.15984832	7.27E-14	-	-	-	-	-	-	-	Uncharacterized protein	2.00E-62	Thalassiosira oceanica	-	-	-	-
TR6724|c2_g1_i1	9.995086628	9.99E-14	-	-	-	-	-	-	-	Transmembrane chitin synthase	5.00E-96	Phaeodactylum tricornutum (strain CCAP 1055/1)	-	chitin synthase activity	integral to membrane	cd04190 Chitin_synth_C C-terminal domain of Chitin Synthase catalyzes the incorporation of GlcNAc from substrate UDP-GlcNAc into chitin. Chitin synthase also called UDP-N-acetyl-D-glucosamine chitin 4-beta-N-acetylglucosaminyltransferase catalyzes the incorporation of GlcNAc from substrate UDP-GlcNAc into chitin which is a linear homopolymer of GlcNAc residues formed by covalent beta-1 4 linkages…
TR6983|c1_g1_i1	9.942002865	1.00E-13	-	-	-	-	-	-	-	Pol protein	8.00E-51	Phaeodactylum tricornutum	-	nucleic acid binding	-	cd09272 RNase_HI_RT_Ty1 Ty1/Copia family of RNase HI in long-term repeat retroelements. Ribonuclease H (RNase H) enzymes are divided into two major families Type 1 and Type 2 based on amino acid sequence similarities and biochemical properties. RNase H is an endonuclease that cleaves the RNA strand of an RNA/DNA hybrid in a sequence non-specific manner in the presence of divalent cations. RNase H…
TR2015|c0_g1_i1	9.543356956	1.00E-13	Q6Z9C8	4.00E-10	Heat stress transcription factor B-2b	-	-	-	-	Predicted protein	5.00E-22	Phaeodactylum tricornutum (strain CCAP 1055/1)	-	sequence-specific DNA binding]---[sequence-specific DNA binding transcription factor activity	nucleus	pfam00447 HSF_DNA-bind HSF-type DNA-binding. ]---[smart00415 HSF heat shock factor. ]---[COG5169 HSF1 Heat shock transcription factor Transcription .
TR6755|c6_g1_i2	9.156421552	1.01E-13	-	-	-	-	-	-	-	Predicted protein	1.00E-06	Phaeodactylum tricornutum (strain CCAP 1055/1)	-	-	-	-
TR5701|c10_g3_i1	9.520068103	1.07E-13	-	-	-	-	-	-	-	-	-	-	-	-	-	-
TR7718|c0_g1_i1	9.539105218	1.29E-13	-	-	-	-	-	-	-	-	-	-	-	-	-	-
TR7199|c1_g1_i1	-11.03638819	1.43E-13	-	-	-	-	-	-	-	Uncharacterized protein	4.00E-20	Saprolegnia parasitica (strain CBS 223.65)	-	-	-	pfam00339 Arrestin_N Arrestin (or S-antigen) N-terminal domain. Ig-like beta-sandwich fold. Scop reports duplication with C-terminal domain.]---[pfam02752 Arrestin_C Arrestin (or S-antigen) C-terminal domain. Ig-like beta-sandwich fold. Scop reports duplication with N-terminal domain.
TR6792|c5_g2_i2	7.767656462	1.46E-13	-	-	-	-	-	-	-	Uncharacterized protein (Fragment)	2.00E-77	Thalassiosira oceanica	-	-	-	-
TR6778|c11_g1_i1	11.35358584	1.60E-13	-	-	-	-	-	-	-	-	-	-	-	-	-	-
TR6714|c1_g1_i1	-7.918231392	1.60E-13	-	-	-	-	-	-	-	-	-	-	-	-	-	-
TR6599|c9_g1_i1	9.695889822	1.80E-13	Q12490	3.00E-07	Transposon Ty1-BL Gag-Pol polyprotein	DNA-directed DNA polymerase.]---[RNA-directed DNA polymerase.]---[Ribonuclease H.	-	-	-	Pol protein	2.00E-117	Thalassiosira pseudonana	-	nucleic acid binding	-	cd09272 RNase_HI_RT_Ty1 Ty1/Copia family of RNase HI in long-term repeat retroelements. Ribonuclease H (RNase H) enzymes are divided into two major families Type 1 and Type 2 based on amino acid sequence similarities and biochemical properties. RNase H is an endonuclease that cleaves the RNA strand of an RNA/DNA hybrid in a sequence non-specific manner in the presence of divalent cations. RNase H…
TR7082|c5_g1_i1	8.108173467	3.11E-13	-	-	-	-	-	-	-	-	-	-	-	-	-	-
TR6205|c5_g1_i2	7.125021732	3.21E-13	-	-	-	-	-	-	-	-	-	-	-	-	-	-
TR7057|c13_g1_i1	-9.906744182	3.60E-13	P04146	6.00E-11	Copia protein	-	-	-	-	Uncharacterized protein	1.00E-33	Thalassiosira oceanica	-	-	-	cd09272 RNase_HI_RT_Ty1 Ty1/Copia family of RNase HI in long-term repeat retroelements. Ribonuclease H (RNase H) enzymes are divided into two major families Type 1 and Type 2 based on amino acid sequence similarities and biochemical properties. RNase H is an endonuclease that cleaves the RNA strand of an RNA/DNA hybrid in a sequence non-specific manner in the presence of divalent cations. RNase H…
TR7126|c10_g1_i1	-8.518159175	3.60E-13	-	-	-	-	-	-	-	Uncharacterized protein	7.00E-15	Phytophthora parasitica (strain INRA-310)	-	nucleic acid binding	-	pfam05699 Dimer_Tnp_hAT hAT family C-terminal dimerization region. This dimerization region is found at the C terminus of the transposases of elements belonging to the Activator superfamily (hAT element superfamily). The isolated dimerization region forms extremely stable dimers in vitro.
TR6857|c1_g3_i1	-8.386212228	4.98E-13	-	-	-	-	-	-	-	-	-	-	-	-	-	-
TR6857|c1_g3_i4	-9.14179232	5.39E-13	-	-	-	-	-	-	-	-	-	-	-	-	-	-
TR7077|c0_g2_i1	-9.263740853	5.54E-13	Q6YRM6	4.00E-10	UPF0392 protein Os08g0121900	-	-	-	-	Uncharacterized protein	5.00E-66	Thalassiosira pseudonana	-	-	-	pfam01697 Glyco_transf_92 Glycosyltransferase family 92. Members of this family act as galactosyltransferases belonging to glycosyltransferase family 92. The aligned region contains several conserved cysteine residues and several charged residues that may be catalytic residues. This is supported by the inclusion of this family in the GT-A glycosyl transferase superfamily.]---[pfam13704 Glyco_tran…
TR1454|c0_g1_i1	7.163839053	5.66E-13	-	-	-	-	-	-	-	-	-	-	-	-	-	-
TR6352|c7_g1_i1	-11.46897247	8.30E-13	-	-	-	-	-	-	-	Uncharacterized protein	9.00E-15	Emiliania huxleyi CCMP1516	-	transferase activity, transferring glycosyl groups	-	-
TR6691|c3_g1_i1	11.39612704	8.54E-13	Q5UQC3	2.00E-09	Procollagen lysyl hydroxylase and glycosyltransferase	Procollagen-lysine 5-dioxygenase.	-	-	-	Uncharacterized protein	4.00E-106	Thalassiosira pseudonana	-	iron ion binding]---[L-ascorbic acid binding]---[oxidoreductase activity, acting on paired donors, with incorporation or reduction of molecular oxygen, 2-oxoglutarate as one donor, and incorporation of one atom each of oxygen into both donors	-	-
TR6844|c1_g1_i1	10.8281282	9.10E-13	-	-	-	-	-	-	-	-	-	-	-	-	-	-
TR7192|c7_g1_i1	-9.856519018	9.32E-13	-	-	-	-	-	-	-	-	-	-	-	-	-	-
TR602|c0_g1_i1	-11.87862318	1.06E-12	-	-	-	-	-	-	-	-	-	-	-	-	-	-
TR5801|c3_g1_i1	6.432756123	1.63E-12	D4GP29	9.00E-11	D-xylose 1-dehydrogenase (NADP( )) 1	D-xylose 1-dehydrogenase (NADP( )).	-	-	-	Predicted protein	3.00E-95	Thalassiosira pseudonana	-	oxidoreductase activity	-	COG0673 MviM Predicted dehydrogenases and related proteins General function prediction only .]---[pfam01408 GFO_IDH_MocA Oxidoreductase family NAD-binding Rossmann fold. This family of enzymes utilize NADP or NAD. This family is called the GFO/IDH/MOCA family in swiss-prot.]---[TIGR04380 hypothetical_protein_HOLDEFILI_04020 inositol 2-dehydrogenase. All members of the seed alignment for this mode…
TR6714|c4_g1_i1	-9.774659049	1.65E-12	-	-	-	-	-	-	-	Uncharacterized protein	7.00E-40	Thalassiosira oceanica	-	-	-	pfam13843 DDE_Tnp_1_7 Transposase IS4.
TR5153|c0_g2_i1	11.26897168	1.77E-12	-	-	-	-	-	-	-	-	-	-	-	-	-	-
TR6983|c0_g1_i1	11.14247809	1.82E-12	-	-	-	-	-	-	-	-	-	-	-	-	-	-
TR7545|c0_g1_i1	10.38736042	2.08E-12	-	-	-	-	-	-	-	-	-	-	-	-	-	cd09272 RNase_HI_RT_Ty1 Ty1/Copia family of RNase HI in long-term repeat retroelements. Ribonuclease H (RNase H) enzymes are divided into two major families Type 1 and Type 2 based on amino acid sequence similarities and biochemical properties. RNase H is an endonuclease that cleaves the RNA strand of an RNA/DNA hybrid in a sequence non-specific manner in the presence of divalent cations. RNase H…
TR6456|c7_g1_i1	-7.043439478	2.42E-12	Q83WF2	4.00E-14	Mycinamicin VI 2''-O-methyltransferase	Mycinamicin VI 2 -O-methyltransferase.	Antibiotic biosynthesis	mycinamicin biosynthesis	-	Uncharacterized protein	2.00E-87	Thalassiosira oceanica	-	-	-	-
TR2522|c0_g1_i1	-8.274864208	2.43E-12	B4RVF4	2.00E-56	S-adenosylmethionine tRNA ribosyltransferase-isomerase	S-adenosylmethionine tRNA ribosyltransferase-isomerase.	tRNA modification	tRNA-queuosine biosynthesis	-	Uncharacterized protein	0	Thalassiosira oceanica	folic acid-containing compound biosynthetic process]---[tetrahydrobiopterin biosynthetic process	4-alpha-hydroxytetrahydrobiopterin dehydratase activity]---[methylenetetrahydrofolate dehydrogenase (NADP+) activity	-	pfam02547 Queuosine_synth Queuosine biosynthesis protein. Queuosine (Q) biosynthesis protein or S-adenosylmethionine tRNA -ribosyltransferase-isomerase is required for the synthesis of the queuosine precursor (oQ). It catalyses the transfer and isomerization of the ribose moiety from AdoMet to the 7-aminomethyl group of 7-deazaguanine (preQ1-tRNA) to form epoxyqueuosine (oQ-tRNA). Q is a hypermod…
TR6365|c15_g1_i1	-12.14523552	2.53E-12	-	-	-	-	-	-	-	-	-	-	-	-	-	-
TR7090|c10_g1_i1	-12.26632748	2.65E-12	-	-	-	-	-	-	-	-	-	-	-	-	-	-
TR202|c0_g2_i1	-10.3486676	2.67E-12	Q6BLJ9	2.00E-74	Serine/threonine-protein kinase CBK1	Non-specific serine/threonine protein kinase.	-	-	-	Uncharacterized protein	0	Thalassiosira oceanica	-	ATP binding]---[protein kinase activity	-	cd05599 STKc_NDR_like Catalytic domain of Nuclear Dbf2-Related kinase-like Protein Serine/Threonine Kinases. STKs catalyze the transfer of the gamma-phosphoryl group from ATP to serine/threonine residues on protein substrates. NDR kinases regulate mitosis cell growth embryonic development and neurological processes. They are also required for proper centrosome duplication. Higher eukaryotes conta…
TR5892|c0_g1_i1	8.359804285	2.78E-12	-	-	-	-	-	-	-	-	-	-	-	-	-	-
TR7311|c0_g1_i1	-8.568263583	2.98E-12	Q2MHE4	1.00E-29	Serine/threonine-protein kinase HT1	Non-specific serine/threonine protein kinase.	-	-	-	Uncharacterized protein	2.00E-59	Thalassiosira oceanica	-	ATP binding]---[protein kinase activity	-	cd13999 STKc_MAP3K-like Catalytic domain of Mitogen-Activated Protein Kinase (MAPK) Kinase Kinase-like Serine/Threonine kinases. STKs catalyze the transfer of the gamma-phosphoryl group from ATP to serine/threonine residues on protein substrates. This subfamily is composed mainly of MAP3Ks and similar proteins including TGF-beta Activated Kinase-1 (TAK1 also called MAP3K7) MAP3K12 MAP3K13 Mixed l…
TR6988|c0_g2_i1	9.798132797	3.12E-12	-	-	-	-	-	-	-	-	-	-	-	-	-	-
TR2479|c0_g1_i1	9.104588822	3.40E-12	-	-	-	-	-	-	-	Predicted protein	2.00E-22	Phaeodactylum tricornutum (strain CCAP 1055/1)	-	-	integral to membrane	-
TR6988|c0_g1_i1	9.728250558	3.51E-12	-	-	-	-	-	-	-	-	-	-	-	-	-	-
TR7101|c11_g1_i1	7.870685995	3.63E-12	O13527	7.00E-08	Truncated transposon Ty1-A Gag-Pol polyprotein	DNA-directed DNA polymerase.]---[RNA-directed DNA polymerase.]---[Ribonuclease H.	-	-	-	Blackbeard	2.00E-170	Phaeodactylum tricornutum	-	nucleic acid binding	-	pfam07727 RVT_2 Reverse transcriptase (RNA-dependent DNA polymerase). A reverse transcriptase gene is usually indicative of a mobile element such as a retrotransposon or retrovirus. Reverse transcriptases occur in a variety of mobile elements including retrotransposons retroviruses group II introns bacterial msDNAs hepadnaviruses and caulimoviruses. This Pfam entry includes reverse transcriptases…
TR7148|c4_g2_i9	-8.697822136	3.77E-12	-	-	-	-	-	-	-	-	-	-	-	-	-	-
TR2776|c0_g1_i2	7.551121596	3.77E-12	-	-	-	-	-	-	-	-	-	-	-	-	-	pfam00867 XPG_I XPG I-region. ]---[cd09857 PIN_EXO1 PIN domain of Exonuclease-1 a structure-specific divalent-metal-ion dependent 5' nuclease and homologs. Exonuclease-1 (EXO1) is involved in multiple eukaryotic DNA metabolic pathways including DNA replication processes (5' flap DNA endonuclease activity and double stranded DNA 5'-exonuclease activity) DNA repair processes (DNA mismatch repair (M…
TR7091|c3_g1_i1	-7.368975287	3.83E-12	-	-	-	-	-	-	-	Uncharacterized protein	9.00E-65	Phytophthora ramorum	-	-	-	pfam13843 DDE_Tnp_1_7 Transposase IS4.
TR6930|c2_g1_i1	10.4730613	4.25E-12	-	-	-	-	-	-	-	-	-	-	-	-	-	pfam13839 PC-Esterase GDSL/SGNH-like Acyl-Esterase family found in Pmr5 and Cas1p. The PC-Esterase family is comprised of Cas1p the Homo sapiens C7orf58 Arabidopsis thaliana PMR5 and a group of plant freezing resistance/coldacclimatization proteins typified by Arabidopsis thaliana ESKIMO1. animal FAM55D proteins and animal FAM113 proteins. The PC-Esterase family has features that are both similar…
TR6877|c1_g2_i1	9.306242837	4.25E-12	P10978	2.00E-27	Retrovirus-related Pol polyprotein from transposon TNT 1-94	RNA-directed DNA polymerase.	-	-	-	Reverse transcriptase	1.00E-60	Thalassiosira oceanica	-	RNA-directed DNA polymerase activity	-	cd09272 RNase_HI_RT_Ty1 Ty1/Copia family of RNase HI in long-term repeat retroelements. Ribonuclease H (RNase H) enzymes are divided into two major families Type 1 and Type 2 based on amino acid sequence similarities and biochemical properties. RNase H is an endonuclease that cleaves the RNA strand of an RNA/DNA hybrid in a sequence non-specific manner in the presence of divalent cations. RNase H…
TR6488|c1_g1_i1	8.357721389	4.25E-12	-	-	-	-	-	-	-	Predicted protein	9.00E-45	Phaeodactylum tricornutum (strain CCAP 1055/1)	DNA integration	nucleic acid binding	-	-
TR2776|c0_g1_i1	7.527361044	4.61E-12	-	-	-	-	-	-	-	-	-	-	-	-	-	pfam00867 XPG_I XPG I-region. ]---[cd09857 PIN_EXO1 PIN domain of Exonuclease-1 a structure-specific divalent-metal-ion dependent 5' nuclease and homologs. Exonuclease-1 (EXO1) is involved in multiple eukaryotic DNA metabolic pathways including DNA replication processes (5' flap DNA endonuclease activity and double stranded DNA 5'-exonuclease activity) DNA repair processes (DNA mismatch repair (M…
TR375|c0_g1_i1	-11.74085902	4.71E-12	Q8I7P9	1.00E-08	Retrovirus-related Pol polyprotein from transposon opus	RNA-directed DNA polymerase.	-	-	-	Uncharacterized protein (Fragment)	7.00E-12	Thalassiosira oceanica	-	-	-	cd09274 RNase_HI_RT_Ty3 Ty3/Gypsy family of RNase HI in long-term repeat retroelements. Ribonuclease H (RNase H) enzymes are divided into two major families Type 1 and Type 2 based on amino acid sequence similarities and biochemical properties. RNase H is an endonuclease that cleaves the RNA strand of an RNA/DNA hybrid in a sequence non-specific manner in the presence of divalent cations. RNase H…
TR1520|c0_g1_i1	8.688723357	4.90E-12	-	-	-	-	-	-	-	Uncharacterized protein	3.00E-24	Synechococcus sp. RS9916	-	-	-	-
TR4742|c0_g1_i3	9.166220361	5.45E-12	Q70LM4	4.00E-66	Linear gramicidin synthase subunit D	-	Antibiotic biosynthesis	gramicidin S biosynthesis	-	Contig81 whole genome shotgun sequence	1.00E-78	Pedobacter sp. NL19	-	ligase activity	-	cd05930 A_NRPS The adenylation domain of nonribosomal peptide synthetases (NRPS). The adenylation (A) domain of NRPS recognizes a specific amino acid or hydroxy acid and activates it as an (amino) acyl adenylate by hydrolysis of ATP. The activated acyl moiety then forms a thioester bond to the enzyme-bound cofactor phosphopantetheine of a peptidyl carrier protein domain. NRPSs are large multifunc…
TR6388|c4_g1_i4	6.965357387	5.45E-12	-	-	-	-	-	-	-	Uncharacterized protein (Fragment)	1.00E-11	Danio rerio	-	nucleic acid binding	-	pfam05699 Dimer_Tnp_hAT hAT family C-terminal dimerization region. This dimerization region is found at the C terminus of the transposases of elements belonging to the Activator superfamily (hAT element superfamily). The isolated dimerization region forms extremely stable dimers in vitro.
TR879|c0_g1_i1	10.86222646	5.80E-12	-	-	-	-	-	-	-	-	-	-	-	-	-	-
TR6488|c1_g1_i3	7.160095507	6.51E-12	-	-	-	-	-	-	-	Predicted protein	1.00E-42	Phaeodactylum tricornutum (strain CCAP 1055/1)	DNA integration	nucleic acid binding	-	-
TR7149|c13_g1_i1	8.924756943	6.59E-12	-	-	-	-	-	-	-	-	-	-	-	-	-	-
TR7101|c3_g1_i1	7.628723387	7.57E-12	-	-	-	-	-	-	-	-	-	-	-	-	-	-
TR6488|c1_g1_i2	8.194906042	9.33E-12	-	-	-	-	-	-	-	Predicted protein	3.00E-47	Phaeodactylum tricornutum (strain CCAP 1055/1)	DNA integration	nucleic acid binding	-	-
TR6792|c5_g1_i1	7.080874511	1.01E-11	-	-	-	-	-	-	-	-	-	-	-	-	-	-
TR7173|c3_g2_i9	-6.573131657	1.11E-11	-	-	-	-	-	-	-	Uncharacterized protein (Fragment)	7.00E-08	Thalassiosira oceanica	-	-	-	-
TR682|c0_g1_i1	8.450028261	1.17E-11	-	-	-	-	-	-	-	Pol protein	1.00E-44	Phaeodactylum tricornutum	-	nucleic acid binding	-	cd09272 RNase_HI_RT_Ty1 Ty1/Copia family of RNase HI in long-term repeat retroelements. Ribonuclease H (RNase H) enzymes are divided into two major families Type 1 and Type 2 based on amino acid sequence similarities and biochemical properties. RNase H is an endonuclease that cleaves the RNA strand of an RNA/DNA hybrid in a sequence non-specific manner in the presence of divalent cations. RNase H…
TR6653|c9_g1_i2	-6.821060451	1.26E-11	-	-	-	-	-	-	-	Pol protein	2.00E-41	Phaeodactylum tricornutum	-	nucleic acid binding	-	-
TR6488|c1_g1_i4	7.03007757	1.36E-11	-	-	-	-	-	-	-	Predicted protein	2.00E-39	Phaeodactylum tricornutum (strain CCAP 1055/1)	DNA integration	nucleic acid binding	-	-
TR6236|c4_g1_i1	-7.920793611	1.40E-11	-	-	-	-	-	-	-	-	-	-	-	-	-	-
TR6912|c1_g1_i1	10.6014007	1.40E-11	-	-	-	-	-	-	-	-	-	-	-	-	-	-
TR6755|c6_g1_i1	8.087083434	1.45E-11	-	-	-	-	-	-	-	Predicted protein	1.00E-06	Phaeodactylum tricornutum (strain CCAP 1055/1)	-	-	-	-
TR6506|c0_g2_i1	-11.29028579	1.58E-11	-	-	-	-	-	-	-	-	-	-	-	-	-	-
TR6835|c9_g3_i1	-12.14429625	1.65E-11	-	-	-	-	-	-	-	Uncharacterized protein	1.00E-08	Thalassiosira pseudonana	-	-	-	-
TR6979|c12_g1_i1	10.65791705	1.77E-11	-	-	-	-	-	-	-	Uncharacterized protein	6.00E-51	Thalassiosira pseudonana	DNA integration	nucleic acid binding	-	-
TR879|c0_g2_i1	10.76394336	1.97E-11	-	-	-	-	-	-	-	-	-	-	-	-	-	-
TR6824|c8_g2_i3	-6.578048653	1.99E-11	O42900	2.00E-10	Serine/threonine-protein kinase ppk19	Non-specific serine/threonine protein kinase.	-	-	-	Uncharacterized protein	5.00E-17	Thalassiosira pseudonana	late endosome to vacuole transport]---[macroautophagy]---[peroxisome degradation]---[protein phosphorylation]---[protein targeting to vacuole	ATP binding]---[protein serine/threonine kinase activity	late endosome]---[nuclear pore]---[nucleus-vacuole junction]---[phosphatidylinositol 3-kinase complex I]---[phosphatidylinositol 3-kinase complex II	cd13980 STKc_Vps15 Catalytic domain of the Serine/Threonine kinase Vacuolar protein sorting-associated protein 15. STKs catalyze the transfer of the gamma-phosphoryl group from ATP to serine/threonine residues on protein substrates. Vps15 is a large protein consisting of an N-terminal kinase domain a C-terminal WD-repeat containing domain and an intermediate bridge domain that contain HEAT repeat…
TR6422|c1_g1_i3	6.637043501	2.02E-11	-	-	-	-	-	-	-	Uncharacterized protein	4.00E-09	Amphimedon queenslandica	-	DNA binding	-	-
TR6205|c0_g1_i1	10.90885882	2.06E-11	-	-	-	-	-	-	-	-	-	-	-	-	-	-
TR6421|c1_g1_i2	11.0599004	2.16E-11	-	-	-	-	-	-	-	-	-	-	-	-	-	-
TR6750|c5_g1_i2	-7.257575255	2.26E-11	-	-	-	-	-	-	-	-	-	-	-	-	-	-
TR959|c0_g1_i1	10.77821782	2.38E-11	-	-	-	-	-	-	-	-	-	-	-	-	-	-
TR7007|c7_g1_i1	-11.26132346	2.60E-11	-	-	-	-	-	-	-	-	-	-	-	-	-	-
TR6946|c6_g2_i1	6.360432813	3.12E-11	-	-	-	-	-	-	-	-	-	-	-	-	-	-
TR6205|c5_g1_i3	5.995531602	3.12E-11	-	-	-	-	-	-	-	Predicted protein	6.00E-07	Thalassiosira pseudonana	-	-	-	-
TR6336|c0_g1_i6	-10.59833833	3.43E-11	-	-	-	-	-	-	-	-	-	-	-	-	-	-
TR4742|c0_g1_i1	8.903533294	3.98E-11	Q70LM4	1.00E-98	Linear gramicidin synthase subunit D	-	Antibiotic biosynthesis	gramicidin S biosynthesis	-	Amino acid adenylation domain protein	3.00E-104	Caldithrix	-	catalytic activity	-	cd05930 A_NRPS The adenylation domain of nonribosomal peptide synthetases (NRPS). The adenylation (A) domain of NRPS recognizes a specific amino acid or hydroxy acid and activates it as an (amino) acyl adenylate by hydrolysis of ATP. The activated acyl moiety then forms a thioester bond to the enzyme-bound cofactor phosphopantetheine of a peptidyl carrier protein domain. NRPSs are large multifunc…
TR5892|c0_g1_i3	7.144511628	4.05E-11	-	-	-	-	-	-	-	-	-	-	-	-	-	-
TR7690|c0_g1_i1	-11.12071999	4.09E-11	-	-	-	-	-	-	-	-	-	-	-	-	-	-
TR6499|c7_g2_i2	-8.409522199	4.17E-11	P10978	2.00E-22	Retrovirus-related Pol polyprotein from transposon TNT 1-94	RNA-directed DNA polymerase.	-	-	-	Uncharacterized protein	1.00E-71	Thalassiosira oceanica	-	-	-	cd09272 RNase_HI_RT_Ty1 Ty1/Copia family of RNase HI in long-term repeat retroelements. Ribonuclease H (RNase H) enzymes are divided into two major families Type 1 and Type 2 based on amino acid sequence similarities and biochemical properties. RNase H is an endonuclease that cleaves the RNA strand of an RNA/DNA hybrid in a sequence non-specific manner in the presence of divalent cations. RNase H…
TR2238|c1_g1_i1	8.057901972	4.26E-11	-	-	-	-	-	-	-	-	-	-	-	-	-	-
TR6009|c0_g1_i1	7.893185279	4.61E-11	-	-	-	-	-	-	-	-	-	-	-	-	-	-
TR6104|c2_g1_i1	-9.935735633	4.78E-11	-	-	-	-	-	-	-	-	-	-	-	-	-	-
TR7045|c8_g1_i1	-8.23411553	5.21E-11	-	-	-	-	-	-	-	Pol protein (Fragment)	2.00E-13	Phaeodactylum tricornutum	DNA integration	nucleic acid binding	-	-
TR6178|c2_g2_i1	-9.3149085	5.36E-11	-	-	-	-	-	-	-	-	-	-	-	-	-	-
TR6986|c2_g1_i1	8.412978669	5.41E-11	-	-	-	-	-	-	-	-	-	-	-	-	-	-
TR4801|c2_g1_i1	-6.060726596	5.41E-11	-	-	-	-	-	-	-	-	-	-	-	-	-	-
TR7078|c4_g2_i1	7.707084526	6.45E-11	-	-	-	-	-	-	-	-	-	-	-	-	-	pfam03567 Sulfotransfer_2 Sulfotransferase family. This family includes a variety of sulfotransferase enzymes. Chondroitin 6-sulfotransferase catalyses the transfer of sulfate to position 6 of the N-acetylgalactosamine residue of chondroitin. This family also includes Heparan sulfate 2-O-sulfotransferase (HS2ST) and Heparan sulfate 6-sulfotransferase (HS6ST). Heparan sulfate (HS) is a co-receptor…
TR6388|c4_g1_i1	8.107998106	7.07E-11	-	-	-	-	-	-	-	Uncharacterized protein (Fragment)	3.00E-11	Danio rerio	-	nucleic acid binding	-	pfam05699 Dimer_Tnp_hAT hAT family C-terminal dimerization region. This dimerization region is found at the C terminus of the transposases of elements belonging to the Activator superfamily (hAT element superfamily). The isolated dimerization region forms extremely stable dimers in vitro.
TR542|c0_g1_i1	-10.95903212	7.11E-11	-	-	-	-	-	-	-	-	-	-	-	-	-	-
TR7166|c13_g2_i5	7.479563912	8.46E-11	Q03855	6.00E-12	Transposon Ty1-DR1 Gag-Pol polyprotein	DNA-directed DNA polymerase.]---[RNA-directed DNA polymerase.]---[Ribonuclease H.	-	-	-	Pol protein	0	Phaeodactylum tricornutum	-	nucleic acid binding	-	cd09272 RNase_HI_RT_Ty1 Ty1/Copia family of RNase HI in long-term repeat retroelements. Ribonuclease H (RNase H) enzymes are divided into two major families Type 1 and Type 2 based on amino acid sequence similarities and biochemical properties. RNase H is an endonuclease that cleaves the RNA strand of an RNA/DNA hybrid in a sequence non-specific manner in the presence of divalent cations. RNase H…
TR6756|c4_g1_i1	-6.462032727	8.99E-11	-	-	-	-	-	-	-	Uncharacterized protein	6.00E-17	Thalassiosira oceanica	-	-	-	pfam13359 DDE_Tnp_4 DDE superfamily endonuclease. This family of proteins are related to pfam00665 and are probably endonucleases of the DDE superfamily. Transposase proteins are necessary for efficient DNA transposition. This domain is a member of the DDE superfamily which contain three carboxylate residues that are believed to be responsible for coordinating metal ions needed for catalysis. The…
TR5305|c9_g1_i1	8.434213069	9.21E-11	-	-	-	-	-	-	-	-	-	-	-	-	-	-
TR2893|c0_g1_i1	-11.18914711	9.38E-11	-	-	-	-	-	-	-	-	-	-	-	-	-	-
TR6632|c11_g1_i6	-8.155118186	9.48E-11	-	-	-	-	-	-	-	-	-	-	-	-	-	-
TR6603|c0_g1_i1	-8.39190999	9.84E-11	-	-	-	-	-	-	-	-	-	-	-	-	-	-
TR7155|c4_g1_i2	-6.361976292	1.17E-10	-	-	-	-	-	-	-	-	-	-	-	-	-	cd00204 ANK ankyrin repeats ankyrin repeats mediate protein-protein interactions in very diverse families of proteins. The number of ANK repeats in a protein can range from 2 to over 20 (ankyrins for example). ANK repeats may occur in combinations with other types of domains. The structural repeat unit contains two antiparallel helices and a beta-hairpin repeats are stacked in a superhelical arra…
TR7067|c1_g1_i1	-8.279732066	1.20E-10	-	-	-	-	-	-	-	-	-	-	-	-	-	-
TR1909|c0_g1_i1	-7.337762074	1.20E-10	-	-	-	-	-	-	-	-	-	-	-	-	-	-
TR6959|c13_g1_i1	8.941365193	1.24E-10	-	-	-	-	-	-	-	-	-	-	-	-	-	-
TR6691|c2_g2_i8	8.069870639	1.37E-10	-	-	-	-	-	-	-	-	-	-	-	-	-	-
TR6488|c1_g1_i6	6.792954709	1.38E-10	-	-	-	-	-	-	-	Predicted protein	2.00E-31	Phaeodactylum tricornutum (strain CCAP 1055/1)	DNA integration	nucleic acid binding	-	-
TR6841|c6_g1_i1	10.15238118	1.39E-10	-	-	-	-	-	-	-	-	-	-	-	-	-	-
TR7155|c4_g1_i4	-6.285137508	1.65E-10	-	-	-	-	-	-	-	-	-	-	-	-	-	cd00204 ANK ankyrin repeats ankyrin repeats mediate protein-protein interactions in very diverse families of proteins. The number of ANK repeats in a protein can range from 2 to over 20 (ankyrins for example). ANK repeats may occur in combinations with other types of domains. The structural repeat unit contains two antiparallel helices and a beta-hairpin repeats are stacked in a superhelical arra…
TR6829|c6_g1_i1	-8.095852281	1.67E-10	-	-	-	-	-	-	-	Uncharacterized protein	7.00E-38	Thalassiosira oceanica	-	-	-	-
TR7618|c0_g1_i1	-10.76782078	1.79E-10	-	-	-	-	-	-	-	-	-	-	-	-	-	-
TR4745|c1_g1_i1	11.33797137	1.82E-10	-	-	-	-	-	-	-	hypothetical protein	9.00E-13	Longispora albida	-	-	-	cd00609 AAT_like Aspartate aminotransferase family. This family belongs to pyridoxal phosphate (PLP)-dependent aspartate aminotransferase superfamily (fold I). Pyridoxal phosphate combines with an alpha-amino acid to form a compound called a Schiff base or aldimine intermediate which depending on the reaction is the substrate in four kinds of reactions (1) transamination (movement of amino groups…
TR7121|c7_g2_i1	-5.693696944	2.34E-10	-	-	-	-	-	-	-	Uncharacterized protein	3.00E-15	Thalassiosira oceanica	-	nucleic acid binding	-	-
TR2238|c0_g1_i1	10.61900333	2.44E-10	-	-	-	-	-	-	-	hypothetical protein	2.00E-10	Psychroserpens burtonensis	-	-	-	-
TR6488|c1_g1_i7	7.610792282	3.05E-10	-	-	-	-	-	-	-	Predicted protein	5.00E-33	Phaeodactylum tricornutum (strain CCAP 1055/1)	DNA integration	nucleic acid binding	-	-
TR7029|c5_g1_i1	6.299367394	3.24E-10	-	-	-	-	-	-	-	-	-	-	-	-	-	-
TR6724|c2_g2_i1	9.079260923	3.30E-10	-	-	-	-	-	-	-	Transmembrane chitin synthase	1.00E-15	Phaeodactylum tricornutum (strain CCAP 1055/1)	-	chitin synthase activity	integral to membrane	pfam00535 Glycos_transf_2 Glycosyl transferase family 2. Diverse family transferring sugar from UDP-glucose UDP-N-acetyl- galactosamine GDP-mannose or CDP-abequose to a range of substrates including cellulose dolichol phosphate and teichoic acids.]---[COG0463 WcaA Glycosyltransferases involved in cell wall biogenesis Cell envelope biogenesis outer membrane .
TR500|c1_g1_i1	-7.352790463	3.34E-10	-	-	-	-	-	-	-	Uncharacterized protein	1.00E-12	Thalassiosira pseudonana	-	-	-	-
TR7191|c0_g1_i1	-10.66197651	3.80E-10	-	-	-	-	-	-	-	-	-	-	-	-	-	-
TR6357|c6_g1_i1	10.15795303	3.82E-10	-	-	-	-	-	-	-	-	-	-	-	-	-	cd12108 Hr-like Hemerythrin-like domain. Hemerythrin (Hr) like domains have the same four alpha helix bundle and a similar but slightly different active site structure than hemerythrin. They are non-heme diiron binding proteins mainly found in bacteria and eukaryotes. Like Hr they may be involved in oxygen transport or like human FBXL5 (F-box and leucine-rich repeat protein 5) a member of this gr…
TR6242|c11_g1_i1	-10.67018195	3.92E-10	-	-	-	-	-	-	-	-	-	-	-	-	-	-
TR7154|c8_g1_i4	-8.434765684	4.07E-10	-	-	-	-	-	-	-	-	-	-	-	-	-	-
TR7174|c22_g1_i1	7.388982739	4.08E-10	-	-	-	-	-	-	-	-	-	-	-	-	-	-
TR6639|c7_g1_i2	7.247522802	4.10E-10	-	-	-	-	-	-	-	-	-	-	-	-	-	-
TR5892|c0_g1_i4	6.883978073	4.28E-10	-	-	-	-	-	-	-	-	-	-	-	-	-	-
TR5997|c6_g1_i1	-11.16214383	4.40E-10	-	-	-	-	-	-	-	-	-	-	-	-	-	-
TR6603|c0_g2_i1	-7.600302581	4.63E-10	-	-	-	-	-	-	-	-	-	-	-	-	-	-
TR2211|c0_g1_i1	6.270219236	4.63E-10	-	-	-	-	-	-	-	Uncharacterized protein	2.00E-21	Thalassiosira oceanica	-	-	-	-
TR7077|c5_g1_i1	-7.428041969	4.67E-10	-	-	-	-	-	-	-	-	-	-	-	-	-	-
TR6986|c0_g2_i1	6.995978014	4.94E-10	-	-	-	-	-	-	-	-	-	-	-	-	-	-
TR6299|c3_g1_i1	11.88621313	5.36E-10	-	-	-	-	-	-	-	-	-	-	-	-	-	-
TR7045|c3_g1_i1	10.97881151	5.45E-10	-	-	-	-	-	-	-	-	-	-	-	-	-	-
TR6543|c7_g5_i1	7.854762525	5.49E-10	-	-	-	-	-	-	-	-	-	-	-	-	-	-
TR6499|c7_g1_i1	-10.96333362	5.81E-10	-	-	-	-	-	-	-	-	-	-	-	-	-	-
TR1025|c0_g1_i1	-6.659771039	5.96E-10	-	-	-	-	-	-	-	-	-	-	-	-	-	-
TR68|c0_g1_i1	-8.744472459	5.99E-10	-	-	-	-	-	-	-	-	-	-	-	-	-	-
TR7092|c2_g1_i1	-6.092830095	6.16E-10	-	-	-	-	-	-	-	Uncharacterized protein	4.00E-08	Thalassiosira oceanica	-	nucleic acid binding	-	-
TR7115|c6_g1_i1	10.66913678	6.25E-10	-	-	-	-	-	-	-	-	-	-	-	-	-	-
TR7118|c1_g1_i1	-10.86163877	6.29E-10	-	-	-	-	-	-	-	-	-	-	-	-	-	-
TR2136|c2_g1_i1	10.15705353	6.72E-10	-	-	-	-	-	-	-	-	-	-	-	-	-	-
TR7201|c10_g1_i1	-8.351441762	7.21E-10	-	-	-	-	-	-	-	Uncharacterized protein	3.00E-26	Thalassiosira pseudonana	-	-	-	-
TR7196|c6_g1_i2	-10.57310007	7.26E-10	-	-	-	-	-	-	-	-	-	-	-	-	-	-
TR7156|c11_g1_i1	10.7270028	7.26E-10	P77234	9.00E-07	Uncharacterized protein YbeQ	-	-	-	-	hypothetical protein partial	4.00E-13	Candidatus Paracaedibacter symbiosus	-	-	-	sd00010 SLR Sel1-like repeat. Sel1-like repeats (SLRs) share similar alpha-helical conformations with Tetratricopeptide repeats (TPRs) but with different consensus sequence lengths and superhelical topologies. SLRs contain 36 to 44 amino acids and are present in bacteria and eukaryotes but not in archaea. SLR proteins are involved in a variety of functions and many serve as adaptor proteins for t…
TR7143|c0_g2_i1	-8.50758702	7.75E-10	-	-	-	-	-	-	-	-	-	-	-	-	-	-
TR6570|c11_g5_i2	6.732923355	7.86E-10	-	-	-	-	-	-	-	Uncharacterized protein	9.00E-22	Thalassiosira oceanica	-	-	-	-
TR6792|c0_g1_i1	8.016457532	8.10E-10	-	-	-	-	-	-	-	-	-	-	-	-	-	-
TR6790|c9_g1_i1	-9.913718308	8.21E-10	-	-	-	-	-	-	-	-	-	-	-	-	-	-
TR6465|c7_g1_i1	-6.94109141	8.54E-10	-	-	-	-	-	-	-	-	-	-	-	-	-	-
TR7589|c0_g1_i1	-7.780880529	8.54E-10	-	-	-	-	-	-	-	-	-	-	-	-	-	-
TR6869|c3_g1_i1	-10.49306824	8.74E-10	-	-	-	-	-	-	-	Uncharacterized protein	4.00E-09	Thalassiosira oceanica	-	nucleic acid binding	-	-
TR6977|c2_g1_i1	10.71202673	9.24E-10	-	-	-	-	-	-	-	-	-	-	-	-	-	COG1215 COG1215 Glycosyltransferases probably involved in cell wall biogenesis Cell envelope biogenesis outer membrane .]---[cd04190 Chitin_synth_C C-terminal domain of Chitin Synthase catalyzes the incorporation of GlcNAc from substrate UDP-GlcNAc into chitin. Chitin synthase also called UDP-N-acetyl-D-glucosamine chitin 4-beta-N-acetylglucosaminyltransferase catalyzes the incorporation of GlcNA…
TR6412|c11_g2_i3	7.250168766	9.30E-10	-	-	-	-	-	-	-	-	-	-	-	-	-	-
TR7029|c6_g2_i1	7.991046141	1.00E-09	-	-	-	-	-	-	-	putative karyopherin-beta 3 variant (ISS)	3.00E-14	Ostreococcus tauri	-	-	-	-
TR6385|c3_g1_i1	-10.48923985	1.06E-09	P68182	1.00E-32	cAMP-dependent protein kinase catalytic subunit beta	cAMP-dependent protein kinase.	-	-	-	Putative uncharacterized protein	2.00E-53	Thalassiosira pseudonana	regulation of signal transduction	ATP binding]---[protein serine/threonine kinase activity	-	cd05580 STKc_PKA_like Catalytic subunit of the Serine/Threonine Kinases cAMP-dependent protein kinases. STKs catalyze the transfer of the gamma-phosphoryl group from ATP to serine/threonine residues on protein substrates. This subfamily is composed of the cAMP-dependent protein kinases PKA and PRKX and similar proteins. The inactive PKA holoenzyme is a heterotetramer composed of two phosphorylate…
TR229|c0_g1_i1	7.960683435	1.06E-09	-	-	-	-	-	-	-	Uncharacterized protein	3.00E-95	Thalassiosira oceanica	-	-	-	cd06174 MFS The Major Facilitator Superfamily (MFS) is a large and diverse group of secondary transporters that includes uniporters symporters and antiporters. MFS proteins facilitate the transport across cytoplasmic or internal membranes of a variety of substrates including ions sugar phosphates drugs neurotransmitters nucleosides amino acids and peptides. They do so using the electrochemical po…
TR6722|c3_g2_i1	9.717439121	1.09E-09	-	-	-	-	-	-	-	Predicted protein	7.00E-11	Phaeodactylum tricornutum (strain CCAP 1055/1)	-	nucleic acid binding	-	-
TR7065|c6_g1_i1	11.7899542	1.16E-09	-	-	-	-	-	-	-	-	-	-	-	-	-	-
TR6775|c4_g1_i4	-5.678275198	1.32E-09	-	-	-	-	-	-	-	Uncharacterized protein	2.00E-75	Thalassiosira oceanica	-	-	-	TIGR01444 2-O-methyltransferase_NoeI methyltransferase FkbM family. Members of this family are characterized by two well-conserved short regions separated by a variable in both sequence and length. The first of the two regions is found in a large number of proteins outside this subfamily a number of which have been characterized as methyltransferases. One member of the present family FkbM was sho…
TR7611|c0_g1_i1	9.861485247	1.35E-09	-	-	-	-	-	-	-	-	-	-	-	-	-	-
TR6931|c5_g2_i7	6.298852234	1.45E-09	-	-	-	-	-	-	-	-	-	-	-	-	-	-
TR6988|c4_g1_i1	-10.11554058	1.50E-09	-	-	-	-	-	-	-	-	-	-	-	-	-	-
TR6488|c0_g2_i1	6.674988231	1.61E-09	-	-	-	-	-	-	-	Predicted protein	6.00E-41	Phaeodactylum tricornutum (strain CCAP 1055/1)	DNA integration	nucleic acid binding	-	-
TR6840|c2_g2_i1	-10.58941346	1.67E-09	-	-	-	-	-	-	-	Uncharacterized protein	1.00E-31	Thalassiosira oceanica	-	-	-	-
TR3165|c0_g1_i1	10.73090246	1.71E-09	-	-	-	-	-	-	-	-	-	-	-	-	-	-
TR6450|c0_g1_i1	10.42256783	1.79E-09	-	-	-	-	-	-	-	-	-	-	-	-	-	-
TR7014|c9_g3_i1	9.897176181	1.89E-09	P77234	7.00E-18	Uncharacterized protein YbeQ	-	-	-	-	Sel1 repeat family protein	3.00E-30	Thalassobium sp. R2A62	-	-	-	sd00010 SLR Sel1-like repeat. Sel1-like repeats (SLRs) share similar alpha-helical conformations with Tetratricopeptide repeats (TPRs) but with different consensus sequence lengths and superhelical topologies. SLRs contain 36 to 44 amino acids and are present in bacteria and eukaryotes but not in archaea. SLR proteins are involved in a variety of functions and many serve as adaptor proteins for t…
TR6692|c0_g1_i1	6.620873586	1.94E-09	-	-	-	-	-	-	-	-	-	-	-	-	-	-
TR6106|c0_g1_i1	-8.641738471	2.03E-09	-	-	-	-	-	-	-	-	-	-	-	-	-	-
TR6650|c3_g1_i1	-8.462643707	2.03E-09	-	-	-	-	-	-	-	-	-	-	-	-	-	-
TR7094|c7_g1_i3	-6.873600376	2.11E-09	-	-	-	-	-	-	-	-	-	-	-	-	-	-
TR5177|c1_g1_i1	9.940996427	2.26E-09	-	-	-	-	-	-	-	-	-	-	-	-	-	pfam13499 EF-hand_7 EF-hand domain pair. ]---[cd00051 EFh EF-hand calcium binding motif A diverse superfamily of calcium sensors and calcium signal modulators most examples in this alignment model have 2 active canonical EF hands. Ca2 binding induces a conformational change in the EF-hand motif leading to the activation or inactivation of target proteins. EF-hands tend to occur in pairs or higher…
TR2893|c1_g1_i1	-9.155799072	2.50E-09	-	-	-	-	-	-	-	-	-	-	-	-	-	-
TR7064|c12_g1_i1	-10.26145221	2.59E-09	-	-	-	-	-	-	-	-	-	-	-	-	-	-
TR7175|c6_g4_i5	5.807649113	2.73E-09	-	-	-	-	-	-	-	Predicted protein	2.00E-30	Thalassiosira pseudonana	-	-	integral to membrane	TIGR00817 Triose_phosphate/phosphate_translocator Tpt phosphate/phosphoenolpyruvate translocator. The 6-8 TMS Triose-phosphate Transporter (TPT) Family (TC 2.A.7.9)Functionally characterized members of the TPT family are derived from the inner envelope membranes of chloroplasts and nongreen plastids of plants. However homologues are also present in yeast. Saccharomyces cerevisiae has three functi…
TR5372|c1_g1_i1	-10.72964154	2.73E-09	-	-	-	-	-	-	-	-	-	-	-	-	-	-
TR6002|c18_g1_i1	-8.406698916	2.82E-09	-	-	-	-	-	-	-	-	-	-	-	-	-	-
TR747|c0_g1_i1	-9.257769009	2.97E-09	Q84MB6	1.00E-06	Probable 2-oxoglutarate-dependent dioxygenase At3g49630	-	-	-	-	Uncharacterized protein (Fragment)	1.00E-92	Thalassiosira oceanica	-	oxidoreductase activity, acting on paired donors, with incorporation or reduction of molecular oxygen, 2-oxoglutarate as one donor, and incorporation of one atom each of oxygen into both donors	-	COG3491 PcbC Isopenicillin N synthase and related dioxygenases General function prediction only .]---[PLN02485 PLN02485 oxidoreductase.]---[pfam14226 DIOX_N non-haem dioxygenase in morphine synthesis N-terminal. This is the highly conserved N-terminal region of proteins with 2-oxoglutarate/Fe(II)-dependent dioxygenase activity.
TR6612|c9_g1_i1	-10.76756297	3.06E-09	-	-	-	-	-	-	-	-	-	-	-	-	-	-
TR2842|c1_g1_i1	9.781291915	3.06E-09	-	-	-	-	-	-	-	-	-	-	-	-	-	-
TR7092|c2_g1_i2	-5.901046018	3.30E-09	-	-	-	-	-	-	-	Uncharacterized protein	2.00E-08	Thalassiosira oceanica	-	nucleic acid binding	-	-
TR6412|c2_g1_i1	6.1555525	3.47E-09	-	-	-	-	-	-	-	Uncharacterized protein	3.00E-103	Amphimedon queenslandica	-	calcium ion binding]---[catalytic activity	-	-
TR7070|c9_g1_i12	-6.301922975	3.49E-09	Q9SFB8	5.00E-10	Phosphatidylinositol 4-phosphate 5-kinase 6	1-phosphatidylinositol-4-phosphate 5-kinase.	-	-	-	Fbox and MORN domain containing protein	3.00E-12	Acanthamoeba castellanii str. Neff	-	-	-	PLN03185 PLN03185 phosphatidylinositol phosphate kinase Provisional.
TR45|c0_g2_i1	6.454223878	3.56E-09	-	-	-	-	-	-	-	-	-	-	-	-	-	-
TR139|c0_g1_i1	-6.089142275	3.85E-09	-	-	-	-	-	-	-	-	-	-	-	-	-	-
TR6399|c8_g1_i1	-7.254375708	4.04E-09	-	-	-	-	-	-	-	-	-	-	-	-	-	-
TR6864|c10_g1_i1	9.810018718	4.38E-09	-	-	-	-	-	-	-	-	-	-	-	-	-	-
TR6658|c1_g1_i1	5.16024578	4.43E-09	-	-	-	-	-	-	-	-	-	-	-	-	-	-
TR1436|c0_g1_i1	9.6098385	4.54E-09	-	-	-	-	-	-	-	-	-	-	-	-	-	-
TR54|c0_g1_i1	-8.291313265	4.56E-09	-	-	-	-	-	-	-	Pol protein	3.00E-16	Phaeodactylum tricornutum	-	nucleic acid binding	-	cd09272 RNase_HI_RT_Ty1 Ty1/Copia family of RNase HI in long-term repeat retroelements. Ribonuclease H (RNase H) enzymes are divided into two major families Type 1 and Type 2 based on amino acid sequence similarities and biochemical properties. RNase H is an endonuclease that cleaves the RNA strand of an RNA/DNA hybrid in a sequence non-specific manner in the presence of divalent cations. RNase H…
TR5692|c0_g3_i2	6.725416647	4.58E-09	-	-	-	-	-	-	-	-	-	-	-	-	-	-
TR7053|c1_g1_i1	10.39200289	4.69E-09	-	-	-	-	-	-	-	-	-	-	-	-	-	-
TR7139|c2_g2_i1	-6.365428954	4.99E-09	Q55E72	5.00E-28	Probable polyketide synthase 1	Naringenin-chalcone synthase.	Secondary metabolite biosynthesis	flavonoid biosynthesis	-	Chalcone synthase	1.00E-55	Tetraselmis sp. GSL018	biosynthetic process	transferase activity, transferring acyl groups other than amino-acyl groups	-	cd00831 CHS_like Chalcone and stilbene synthases plant-specific polyketide synthases (PKS) and related enzymes also called type III PKSs. PKS generate an array of different products dependent on the nature of the starter molecule. They share a common chemical strategy after the starter molecule is loaded onto the active site cysteine a carboxylative condensation reation extends the polyketide cha…
TR7070|c9_g1_i3	-6.076812985	5.04E-09	Q9SFB8	3.00E-08	Phosphatidylinositol 4-phosphate 5-kinase 6	1-phosphatidylinositol-4-phosphate 5-kinase.	-	-	-	Fbox and MORN domain containing protein	2.00E-10	Acanthamoeba castellanii str. Neff	-	-	-	PLN03185 PLN03185 phosphatidylinositol phosphate kinase Provisional.
TR6106|c4_g1_i1	-6.189644966	5.36E-09	-	-	-	-	-	-	-	Uncharacterized protein (Fragment)	7.00E-19	Phytophthora parasitica P1569	-	-	-	-
TR7139|c2_g2_i2	-6.361551155	5.45E-09	Q55E72	5.00E-23	Probable polyketide synthase 1	Naringenin-chalcone synthase.	Secondary metabolite biosynthesis	flavonoid biosynthesis	-	Chalcone synthase	3.00E-59	Tetraselmis sp. GSL018	biosynthetic process	transferase activity, transferring acyl groups other than amino-acyl groups	-	COG0654 UbiH 2-polyprenyl-6-methoxyphenol hydroxylase and related FAD-dependent oxidoreductases Coenzyme metabolism / Energy production and conversion .]---[cd00831 CHS_like Chalcone and stilbene synthases plant-specific polyketide synthases (PKS) and related enzymes also called type III PKSs. PKS generate an array of different products dependent on the nature of the starter molecule. They share …
TR6632|c3_g1_i1	-6.473034417	5.63E-09	-	-	-	-	-	-	-	-	-	-	-	-	-	-
TR7170|c9_g1_i1	-8.441616517	5.96E-09	-	-	-	-	-	-	-	-	-	-	-	-	-	-
TR6620|c10_g1_i1	-10.60242952	6.03E-09	-	-	-	-	-	-	-	-	-	-	-	-	-	-
TR7014|c9_g4_i1	-10.25024207	6.20E-09	P77234	8.00E-12	Uncharacterized protein YbeQ	-	-	-	-	Sel1 repeat protein	1.00E-26	Amoebophilus asiaticus (strain 5a2)	-	-	-	sd00010 SLR Sel1-like repeat. Sel1-like repeats (SLRs) share similar alpha-helical conformations with Tetratricopeptide repeats (TPRs) but with different consensus sequence lengths and superhelical topologies. SLRs contain 36 to 44 amino acids and are present in bacteria and eukaryotes but not in archaea. SLR proteins are involved in a variety of functions and many serve as adaptor proteins for t…
TR6977|c9_g2_i2	7.076477292	6.20E-09	-	-	-	-	-	-	-	-	-	-	-	-	-	-
TR7074|c3_g1_i1	8.739354182	6.27E-09	-	-	-	-	-	-	-	Uncharacterized protein	7.00E-42	Ancylostoma ceylanicum	DNA repair]---[telomere maintenance	ATP binding]---[DNA helicase activity	-	pfam05970 PIF1 PIF1-like helicase. This family includes homologues of the PIF1 helicase which inhibits telomerase activity and is cell cycle regulated. This family includes a large number of largely uncharacterized plant proteins. This family includes a P-loop motif that is involved in nucleotide binding.
TR6586|c6_g2_i2	-8.361073826	6.36E-09	P04146	6.00E-10	Copia protein	-	-	-	-	Uncharacterized protein (Fragment)	5.00E-16	Thalassiosira oceanica	-	-	-	pfam07727 RVT_2 Reverse transcriptase (RNA-dependent DNA polymerase). A reverse transcriptase gene is usually indicative of a mobile element such as a retrotransposon or retrovirus. Reverse transcriptases occur in a variety of mobile elements including retrotransposons retroviruses group II introns bacterial msDNAs hepadnaviruses and caulimoviruses. This Pfam entry includes reverse transcriptases…
TR6804|c0_g1_i1	-6.567351399	6.36E-09	-	-	-	-	-	-	-	-	-	-	-	-	-	pfam05699 Dimer_Tnp_hAT hAT family C-terminal dimerization region. This dimerization region is found at the C terminus of the transposases of elements belonging to the Activator superfamily (hAT element superfamily). The isolated dimerization region forms extremely stable dimers in vitro.
TR6069|c3_g1_i1	-5.391414701	6.41E-09	-	-	-	-	-	-	-	-	-	-	-	-	-	-
TR7684|c0_g1_i1	6.872842863	6.48E-09	-	-	-	-	-	-	-	-	-	-	-	-	-	-
TR4285|c1_g1_i2	-5.809651302	6.63E-09	-	-	-	-	-	-	-	-	-	-	-	-	-	-
TR1482|c0_g1_i1	-10.36503941	6.69E-09	-	-	-	-	-	-	-	-	-	-	-	-	-	-
TR5861|c0_g1_i1	9.547636493	6.83E-09	-	-	-	-	-	-	-	-	-	-	-	-	-	-
TR5102|c1_g1_i1	5.169193195	6.94E-09	-	-	-	-	-	-	-	-	-	-	-	-	-	-
TR3607|c0_g1_i5	-7.137535704	6.94E-09	-	-	-	-	-	-	-	-	-	-	-	-	-	-
TR7145|c3_g4_i1	-6.884884742	6.99E-09	P35207	4.00E-18	Antiviral helicase SKI2	RNA helicase.	-	-	-	Uncharacterized protein	3.00E-28	Thalassiosira oceanica	-	ATP binding]---[helicase activity]---[nucleic acid binding	-	COG4581 COG4581 Superfamily II RNA helicase DNA replication recombination and repair .
TR6616|c5_g1_i1	5.306295423	8.40E-09	Q1HGE8	4.00E-07	Heat shock factor protein 4	-	-	-	-	Predicted protein	5.00E-25	Phaeodactylum tricornutum (strain CCAP 1055/1)	-	sequence-specific DNA binding]---[sequence-specific DNA binding transcription factor activity	nucleus	pfam00447 HSF_DNA-bind HSF-type DNA-binding. ]---[COG5169 HSF1 Heat shock transcription factor Transcription .]---[smart00415 HSF heat shock factor.
TR5465|c4_g1_i1	8.198860138	9.07E-09	-	-	-	-	-	-	-	-	-	-	-	-	-	-
TR6456|c12_g1_i1	9.76671141	9.52E-09	-	-	-	-	-	-	-	Uncharacterized protein	2.00E-36	Thalassiosira oceanica	-	-	-	-
TR7011|c13_g1_i1	9.280955939	9.60E-09	-	-	-	-	-	-	-	-	-	-	-	-	-	-
TR7090|c0_g1_i1	-9.562952553	1.01E-08	Q8UVC3	9.00E-06	Inversin	-	-	-	-	PREDICTED espin-like	1.00E-12	Beta vulgaris subsp. vulgaris	-	-	-	cd00204 ANK ankyrin repeats ankyrin repeats mediate protein-protein interactions in very diverse families of proteins. The number of ANK repeats in a protein can range from 2 to over 20 (ankyrins for example). ANK repeats may occur in combinations with other types of domains. The structural repeat unit contains two antiparallel helices and a beta-hairpin repeats are stacked in a superhelical arra…
TR5305|c1_g1_i1	10.17320583	1.07E-08	P04146	2.00E-12	Copia protein	-	-	-	-	Uncharacterized protein	9.00E-43	Thalassiosira oceanica	-	-	-	cd09272 RNase_HI_RT_Ty1 Ty1/Copia family of RNase HI in long-term repeat retroelements. Ribonuclease H (RNase H) enzymes are divided into two major families Type 1 and Type 2 based on amino acid sequence similarities and biochemical properties. RNase H is an endonuclease that cleaves the RNA strand of an RNA/DNA hybrid in a sequence non-specific manner in the presence of divalent cations. RNase H…
TR6931|c1_g1_i1	9.356253067	1.20E-08	-	-	-	-	-	-	-	-	-	-	-	-	-	-
TR5215|c0_g1_i2	-7.908794125	1.22E-08	-	-	-	-	-	-	-	-	-	-	-	-	-	-
TR6734|c5_g1_i1	-9.413913835	1.29E-08	O48809	4.00E-09	Leucine-rich repeat extensin-like protein 2	-	-	-	-	PREDICTED leucine-rich repeat extensin-like protein 4	3.00E-11	Beta vulgaris subsp. vulgaris	-	-	-	sd00033 LRR_RI leucine-rich repeats ribonuclease inhibitor (RI)-like subfamily. A leucine-rich repeat (LRR) is a structural protein motif of 20-30 amino acids that is unusually rich in the hydrophobic amino acid leucine. The conserved eleven-residue sequence motif (LxxLxLxxN/CxL) within the LRRs corresponds to the beta-strand and adjacent loop regions whereas the remaining parts of the repeats ar…
TR6797|c8_g1_i2	-5.82767823	1.35E-08	Q6YRM6	3.00E-08	UPF0392 protein Os08g0121900	-	-	-	-	Uncharacterized protein (Fragment)	3.00E-42	Thalassiosira oceanica	-	-	-	pfam01697 Glyco_transf_92 Glycosyltransferase family 92. Members of this family act as galactosyltransferases belonging to glycosyltransferase family 92. The aligned region contains several conserved cysteine residues and several charged residues that may be catalytic residues. This is supported by the inclusion of this family in the GT-A glycosyl transferase superfamily.]---[pfam13704 Glyco_tran…
TR6632|c11_g2_i1	-5.052461749	1.35E-08	-	-	-	-	-	-	-	-	-	-	-	-	-	-
TR7168|c3_g1_i1	9.75919117	1.35E-08	-	-	-	-	-	-	-	-	-	-	-	-	-	-
TR7143|c7_g2_i5	-5.831672207	1.35E-08	-	-	-	-	-	-	-	-	-	-	-	-	-	-
TR6783|c3_g1_i1	-5.371196707	1.35E-08	-	-	-	-	-	-	-	-	-	-	-	-	-	-
TR6485|c9_g1_i1	-10.06957126	1.37E-08	-	-	-	-	-	-	-	-	-	-	-	-	-	-
TR6893|c6_g1_i1	-10.41679004	1.47E-08	-	-	-	-	-	-	-	Uncharacterized protein	3.00E-07	Pythium ultimum DAOM BR144	-	-	-	-
TR7014|c11_g1_i1	7.651183566	1.47E-08	-	-	-	-	-	-	-	-	-	-	-	-	-	-
TR7178|c0_g1_i1	11.12973842	1.61E-08	-	-	-	-	-	-	-	-	-	-	-	-	-	-
TR6783|c5_g1_i1	-9.866449599	1.67E-08	-	-	-	-	-	-	-	-	-	-	-	-	-	-
TR6941|c2_g1_i1	5.658350928	1.74E-08	-	-	-	-	-	-	-	Uncharacterized protein	5.00E-24	Thalassiosira pseudonana	-	-	-	-
TR6756|c7_g1_i6	-6.351299755	1.77E-08	-	-	-	-	-	-	-	Uncharacterized protein	3.00E-11	Thalassiosira oceanica	-	-	-	-
TR7180|c1_g1_i1	6.304358515	1.94E-08	Q8BR93	7.00E-10	Putative nuclease HARBI1	-	-	-	-	Uncharacterized protein	6.00E-53	Aphanomyces astaci	-	-	-	pfam13359 DDE_Tnp_4 DDE superfamily endonuclease. This family of proteins are related to pfam00665 and are probably endonucleases of the DDE superfamily. Transposase proteins are necessary for efficient DNA transposition. This domain is a member of the DDE superfamily which contain three carboxylate residues that are believed to be responsible for coordinating metal ions needed for catalysis. The…
TR1863|c0_g1_i1	-10.2228925	1.97E-08	-	-	-	-	-	-	-	-	-	-	-	-	-	-
TR1367|c0_g1_i1	-5.203545103	2.00E-08	-	-	-	-	-	-	-	Uncharacterized protein	2.00E-48	Thalassiosira oceanica	-	-	-	-
TR7186|c6_g2_i10	11.97126775	2.00E-08	-	-	-	-	-	-	-	Pol protein	2.00E-44	Phaeodactylum tricornutum	-	nucleic acid binding	-	cd09272 RNase_HI_RT_Ty1 Ty1/Copia family of RNase HI in long-term repeat retroelements. Ribonuclease H (RNase H) enzymes are divided into two major families Type 1 and Type 2 based on amino acid sequence similarities and biochemical properties. RNase H is an endonuclease that cleaves the RNA strand of an RNA/DNA hybrid in a sequence non-specific manner in the presence of divalent cations. RNase H…
TR7157|c2_g2_i2	-8.533101244	2.22E-08	-	-	-	-	-	-	-	-	-	-	-	-	-	-
TR6801|c13_g1_i1	6.941017161	2.33E-08	-	-	-	-	-	-	-	Predicted protein	1.00E-07	Phaeodactylum tricornutum (strain CCAP 1055/1)	-	-	-	-
TR6986|c4_g2_i1	-10.2854642	2.39E-08	-	-	-	-	-	-	-	-	-	-	-	-	-	-
TR1188|c1_g1_i1	-9.91730626	2.44E-08	-	-	-	-	-	-	-	-	-	-	-	-	-	-
TR6971|c10_g3_i1	10.39528626	2.49E-08	C0LGV1	3.00E-20	LRR receptor-like serine/threonine-protein kinase RCH1	Non-specific serine/threonine protein kinase.	-	-	-	Uncharacterized protein	2.00E-21	Oryza barthii	-	-	-	sd00033 LRR_RI leucine-rich repeats ribonuclease inhibitor (RI)-like subfamily. A leucine-rich repeat (LRR) is a structural protein motif of 20-30 amino acids that is unusually rich in the hydrophobic amino acid leucine. The conserved eleven-residue sequence motif (LxxLxLxxN/CxL) within the LRRs corresponds to the beta-strand and adjacent loop regions whereas the remaining parts of the repeats ar…
TR6488|c1_g1_i5	6.024674164	2.69E-08	-	-	-	-	-	-	-	Predicted protein	1.00E-55	Phaeodactylum tricornutum (strain CCAP 1055/1)	DNA integration	nucleic acid binding	-	-
TR6865|c4_g1_i1	-9.111149798	2.89E-08	-	-	-	-	-	-	-	Predicted protein	1.00E-18	Phaeodactylum tricornutum (strain CCAP 1055/1)	-	-	-	-
TR6715|c9_g1_i1	-5.51877021	2.90E-08	-	-	-	-	-	-	-	-	-	-	-	-	-	-
TR7093|c7_g1_i1	5.394390339	3.11E-08	P77234	3.00E-07	Uncharacterized protein YbeQ	-	-	-	-	hypothetical protein partial	5.00E-15	Vibrio splendidus	-	-	-	sd00010 SLR Sel1-like repeat. Sel1-like repeats (SLRs) share similar alpha-helical conformations with Tetratricopeptide repeats (TPRs) but with different consensus sequence lengths and superhelical topologies. SLRs contain 36 to 44 amino acids and are present in bacteria and eukaryotes but not in archaea. SLR proteins are involved in a variety of functions and many serve as adaptor proteins for t…
TR7041|c1_g1_i1	9.318750396	3.18E-08	-	-	-	-	-	-	-	Predicted protein	1.00E-23	Phaeodactylum tricornutum (strain CCAP 1055/1)	-	-	-	-
TR6859|c2_g2_i1	7.571464061	3.26E-08	-	-	-	-	-	-	-	Predicted protein	1.00E-13	Monosiga brevicollis	-	-	-	pfam13843 DDE_Tnp_1_7 Transposase IS4.
TR6956|c15_g1_i1	-9.796366854	3.63E-08	-	-	-	-	-	-	-	Uncharacterized protein	2.00E-18	Phytophthora parasitica	-	-	-	-
TR6256|c12_g1_i1	-9.802106959	3.68E-08	-	-	-	-	-	-	-	-	-	-	-	-	-	-
TR5460|c19_g1_i1	-6.471080867	3.69E-08	-	-	-	-	-	-	-	-	-	-	-	-	-	-
TR5793|c3_g1_i1	-10.10123281	3.70E-08	-	-	-	-	-	-	-	-	-	-	-	-	-	-
TR6935|c7_g1_i2	-6.901715973	3.80E-08	-	-	-	-	-	-	-	-	-	-	-	-	-	-
TR7199|c5_g1_i1	11.08050035	4.21E-08	-	-	-	-	-	-	-	-	-	-	-	-	-	-
TR3027|c0_g1_i1	7.071853011	4.21E-08	-	-	-	-	-	-	-	Uncharacterized protein	4.00E-06	Thalassiosira pseudonana	-	-	-	cd00204 ANK ankyrin repeats ankyrin repeats mediate protein-protein interactions in very diverse families of proteins. The number of ANK repeats in a protein can range from 2 to over 20 (ankyrins for example). ANK repeats may occur in combinations with other types of domains. The structural repeat unit contains two antiparallel helices and a beta-hairpin repeats are stacked in a superhelical arra…
TR6307|c0_g1_i1	5.920328488	4.62E-08	-	-	-	-	-	-	-	-	-	-	-	-	-	-
TR6756|c3_g1_i1	-5.051067333	4.64E-08	-	-	-	-	-	-	-	Uncharacterized protein	6.00E-24	Thalassiosira oceanica	-	-	-	pfam13359 DDE_Tnp_4 DDE superfamily endonuclease. This family of proteins are related to pfam00665 and are probably endonucleases of the DDE superfamily. Transposase proteins are necessary for efficient DNA transposition. This domain is a member of the DDE superfamily which contain three carboxylate residues that are believed to be responsible for coordinating metal ions needed for catalysis. The…
TR7701|c0_g1_i1	7.63793949	4.67E-08	-	-	-	-	-	-	-	-	-	-	-	-	-	-
TR7132|c8_g5_i3	-6.106540641	4.72E-08	-	-	-	-	-	-	-	-	-	-	-	-	-	-
TR5305|c9_g2_i2	7.999443993	4.89E-08	-	-	-	-	-	-	-	-	-	-	-	-	-	cd00257 Fascin Fascin-like domain members include actin-bundling/crosslinking proteins facsin histoactophilin and singed identified in sea urchin Drosophila Xenopus rodents and humans The fascin-like domain adopts a beta-trefoil topology and contains an internal threefold repeat the fascin subgroup contains four copies of the domain Structurally similar to fibroblast growth factor (FGF).
TR1736|c0_g1_i1	9.550461217	4.91E-08	-	-	-	-	-	-	-	-	-	-	-	-	-	-
TR7057|c15_g1_i1	9.442927148	4.91E-08	-	-	-	-	-	-	-	-	-	-	-	-	-	-
TR6783|c3_g1_i2	-6.542086292	5.42E-08	-	-	-	-	-	-	-	-	-	-	-	-	-	-
TR6178|c2_g1_i1	-5.221853609	5.54E-08	-	-	-	-	-	-	-	-	-	-	-	-	-	-
TR6425|c1_g1_i1	-9.859753954	5.60E-08	-	-	-	-	-	-	-	-	-	-	-	-	-	-
TR2015|c1_g1_i1	9.656188506	5.89E-08	-	-	-	-	-	-	-	-	-	-	-	-	-	-
TR7174|c12_g1_i4	-9.559658315	6.48E-08	-	-	-	-	-	-	-	-	-	-	-	-	-	-
TR376|c1_g1_i1	9.186525946	6.50E-08	-	-	-	-	-	-	-	-	-	-	-	-	-	-
TR7132|c8_g2_i2	-7.191886152	6.50E-08	-	-	-	-	-	-	-	-	-	-	-	-	-	-
TR6995|c0_g2_i1	11.06871911	6.50E-08	-	-	-	-	-	-	-	-	-	-	-	-	-	-
TR4285|c1_g1_i1	-5.505730948	6.97E-08	-	-	-	-	-	-	-	-	-	-	-	-	-	-
TR7001|c0_g1_i1	7.954158041	7.14E-08	-	-	-	-	-	-	-	Uncharacterized protein	8.00E-06	Thalassiosira pseudonana	-	-	-	pfam13843 DDE_Tnp_1_7 Transposase IS4.
TR7613|c0_g1_i1	9.497080621	7.33E-08	P46825	2.00E-10	Kinesin light chain	-	-	-	-	Putative uncharacterized protein (Fragment)	5.00E-17	Trichoplax adhaerens	-	microtubule motor activity	kinesin complex	pfam13424 TPR_12 Tetratricopeptide repeat. ]---[sd00006 TPR Tetratricopeptide repeat. The Tetratricopeptide repeat (TPR) typically contains 34 amino acids and is found in a variety of organisms including bacteria cyanobacteria yeast fungi plants and humans. It is present in a variety of proteins including those involved in chaperone cell-cycle transcription and protein transport complexes. The nu…
TR6421|c1_g1_i1	5.566825044	7.35E-08	-	-	-	-	-	-	-	-	-	-	-	-	-	-
TR585|c0_g1_i1	11.3211833	7.35E-08	-	-	-	-	-	-	-	-	-	-	-	-	-	-
TR6324|c5_g1_i1	7.11346468	8.05E-08	-	-	-	-	-	-	-	-	-	-	-	-	-	-
TR7125|c8_g2_i6	8.412401761	8.31E-08	-	-	-	-	-	-	-	-	-	-	-	-	-	-
TR6987|c8_g1_i5	4.654243373	8.87E-08	-	-	-	-	-	-	-	-	-	-	-	-	-	-
TR5305|c9_g2_i1	7.20546963	8.88E-08	-	-	-	-	-	-	-	-	-	-	-	-	-	cd00257 Fascin Fascin-like domain members include actin-bundling/crosslinking proteins facsin histoactophilin and singed identified in sea urchin Drosophila Xenopus rodents and humans The fascin-like domain adopts a beta-trefoil topology and contains an internal threefold repeat the fascin subgroup contains four copies of the domain Structurally similar to fibroblast growth factor (FGF).
TR6302|c7_g2_i1	9.111894623	9.16E-08	-	-	-	-	-	-	-	-	-	-	-	-	-	-
TR7112|c3_g1_i3	5.188906889	9.26E-08	P38529	4.00E-12	Heat shock factor protein 1	-	-	-	-	Uncharacterized protein	2.00E-12	Astyanax mexicanus	response to heat]---[transcription, DNA-dependent	sequence-specific DNA binding]---[sequence-specific DNA binding transcription factor activity	nucleus	pfam00447 HSF_DNA-bind HSF-type DNA-binding. ]---[smart00415 HSF heat shock factor. ]---[COG5169 HSF1 Heat shock transcription factor Transcription .
TR7073|c1_g2_i2	6.991916351	9.39E-08	-	-	-	-	-	-	-	-	-	-	-	-	-	-
TR3159|c0_g1_i1	5.425844067	9.44E-08	-	-	-	-	-	-	-	Mbre TPR repeat protein	5.00E-31	Salpingoeca rosetta (strain ATCC 50818 / BSB-021)	-	-	-	COG0457 NrfG FOG TPR repeat General function prediction only .]---[COG3781 COG3781 Predicted membrane protein Function unknown .]---[pfam01062 Bestrophin Bestrophin RFP-TM chloride channel. Bestrophin is a 68-kDa basolateral plasma membrane protein expressed in retinal pigment epithelial cells (RPE). It is encoded by the VMD2 gene which is mutated in Best macular dystrophy a disease characterized…
TR7057|c7_g2_i1	-5.066419323	9.64E-08	-	-	-	-	-	-	-	Predicted protein	1.00E-32	Thalassiosira pseudonana	-	-	integral to membrane	pfam03151 TPT Triose-phosphate Transporter family. This family includes transporters with a specificity for triose phosphate.]---[PTZ00343 PTZ00343 triose or hexose phosphate/phosphate translocator Provisional.
TR5305|c16_g1_i1	-9.584592577	9.72E-08	-	-	-	-	-	-	-	-	-	-	-	-	-	-
TR7065|c5_g1_i1	9.204751847	9.72E-08	-	-	-	-	-	-	-	-	-	-	-	-	-	-
TR7118|c6_g1_i1	-4.73526551	9.74E-08	-	-	-	-	-	-	-	Uncharacterized protein	3.00E-17	Amphimedon queenslandica	-	ATP binding]---[helicase activity	-	-
TR6987|c6_g1_i1	9.595576639	9.74E-08	-	-	-	-	-	-	-	-	-	-	-	-	-	-
TR6987|c8_g1_i3	4.670850512	1.04E-07	-	-	-	-	-	-	-	-	-	-	-	-	-	-
TR7134|c11_g1_i1	-7.767210987	1.05E-07	-	-	-	-	-	-	-	-	-	-	-	-	-	-
TR7160|c20_g1_i1	9.50930773	1.07E-07	-	-	-	-	-	-	-	-	-	-	-	-	-	-
TR7225|c0_g1_i1	9.191570655	1.08E-07	-	-	-	-	-	-	-	Uncharacterized protein (Fragment)	9.00E-20	Thalassiosira oceanica	-	-	-	-
TR6488|c1_g1_i8	5.809573721	1.08E-07	-	-	-	-	-	-	-	Predicted protein	8.00E-40	Phaeodactylum tricornutum (strain CCAP 1055/1)	DNA integration	nucleic acid binding	-	-
TR7014|c9_g1_i1	8.889167199	1.15E-07	Q9ZG88	6.00E-06	Localization factor PodJL	-	-	-	-	Sel1 repeat superfamily protein	1.00E-08	Neisseria	-	-	-	sd00010 SLR Sel1-like repeat. Sel1-like repeats (SLRs) share similar alpha-helical conformations with Tetratricopeptide repeats (TPRs) but with different consensus sequence lengths and superhelical topologies. SLRs contain 36 to 44 amino acids and are present in bacteria and eukaryotes but not in archaea. SLR proteins are involved in a variety of functions and many serve as adaptor proteins for t…
TR6543|c7_g1_i1	7.264632279	1.24E-07	-	-	-	-	-	-	-	-	-	-	-	-	-	-
TR2699|c1_g1_i1	-10.14311257	1.29E-07	-	-	-	-	-	-	-	-	-	-	-	-	-	-
TR6871|c6_g2_i3	5.369177398	1.32E-07	-	-	-	-	-	-	-	-	-	-	-	-	-	-
TR1676|c0_g1_i1	8.89892999	1.32E-07	-	-	-	-	-	-	-	Uncharacterized protein	3.00E-37	Phytophthora parasitica	-	-	-	pfam13359 DDE_Tnp_4 DDE superfamily endonuclease. This family of proteins are related to pfam00665 and are probably endonucleases of the DDE superfamily. Transposase proteins are necessary for efficient DNA transposition. This domain is a member of the DDE superfamily which contain three carboxylate residues that are believed to be responsible for coordinating metal ions needed for catalysis. The…
TR7069|c8_g1_i1	-9.756151538	1.36E-07	-	-	-	-	-	-	-	-	-	-	-	-	-	-
TR5949|c9_g2_i1	6.56204043	1.37E-07	Q9I926	2.00E-09	Fucolectin-6	-	-	-	-	Putative uncharacterized protein	2.00E-30	Branchiostoma floridae	-	calcium ion binding]---[glycolipid binding]---[glycolipid transporter activity	cytoplasm	smart00607 FTP eel-Fucolectin Tachylectin-4 Pentaxrin-1 Domain. ]---[pfam00754 F5_F8_type_C F5/8 type C domain. This domain is also known as the discoidin (DS) domain family.
TR45|c0_g1_i1	5.89532725	1.37E-07	-	-	-	-	-	-	-	-	-	-	-	-	-	-
TR6835|c9_g3_i2	-8.42585907	1.40E-07	-	-	-	-	-	-	-	-	-	-	-	-	-	-
TR6661|c7_g1_i4	8.780528265	1.40E-07	-	-	-	-	-	-	-	-	-	-	-	-	-	-
TR7176|c4_g1_i1	6.806996586	1.42E-07	-	-	-	-	-	-	-	-	-	-	-	-	-	-
TR6301|c0_g1_i1	6.817404681	1.43E-07	-	-	-	-	-	-	-	-	-	-	-	-	-	-
TR6543|c7_g3_i1	-9.93080203	1.51E-07	-	-	-	-	-	-	-	-	-	-	-	-	-	-
TR6882|c6_g1_i7	-4.630845907	1.52E-07	O96006	2.00E-06	Zinc finger BED domain-containing protein 1	-	-	-	-	Uncharacterized protein	1.00E-12	Rhizophagus irregularis DAOM 197198w	-	DNA binding	-	pfam05699 Dimer_Tnp_hAT hAT family C-terminal dimerization region. This dimerization region is found at the C terminus of the transposases of elements belonging to the Activator superfamily (hAT element superfamily). The isolated dimerization region forms extremely stable dimers in vitro.
TR6306|c4_g1_i1	8.742456086	1.53E-07	-	-	-	-	-	-	-	-	-	-	-	-	-	-
TR6862|c0_g1_i1	10.00310743	1.56E-07	-	-	-	-	-	-	-	-	-	-	-	-	-	PTZ00368 PTZ00368 universal minicircle sequence binding protein (UMSBP) Provisional.]---[COG5082 AIR1 Arginine methyltransferase-interacting protein contains RING Zn-finger Posttranslational modification protein turnover chaperones / Intracellular trafficking and secretion .
TR1959|c2_g1_i1	7.972633755	1.58E-07	-	-	-	-	-	-	-	Uncharacterized protein	4.00E-15	Opisthorchis viverrini	-	-	-	-
TR6691|c2_g2_i7	5.420290477	1.64E-07	-	-	-	-	-	-	-	-	-	-	-	-	-	-
TR7173|c3_g2_i1	6.255135629	1.70E-07	-	-	-	-	-	-	-	-	-	-	-	-	-	-
TR6882|c6_g1_i4	-4.534698134	1.74E-07	O96006	7.00E-14	Zinc finger BED domain-containing protein 1	-	-	-	-	Uncharacterized protein	1.00E-30	Phytophthora parasitica (strain INRA-310)	-	nucleic acid binding	-	pfam05699 Dimer_Tnp_hAT hAT family C-terminal dimerization region. This dimerization region is found at the C terminus of the transposases of elements belonging to the Activator superfamily (hAT element superfamily). The isolated dimerization region forms extremely stable dimers in vitro.
TR6967|c10_g1_i1	-10.80511381	1.84E-07	-	-	-	-	-	-	-	-	-	-	-	-	-	-
TR6161|c6_g1_i1	6.536241496	1.90E-07	-	-	-	-	-	-	-	-	-	-	-	-	-	-
TR5797|c18_g1_i1	-9.377668082	2.00E-07	P0CT43	9.00E-11	Transposon Tf2-8 polyprotein	-	-	-	-	Uncharacterized protein	7.00E-22	Thalassiosira oceanica	DNA integration	nucleic acid binding	-	-
TR7118|c10_g1_i1	-9.46760024	2.02E-07	-	-	-	-	-	-	-	-	-	-	-	-	-	-
TR5800|c4_g1_i1	10.22262339	2.02E-07	-	-	-	-	-	-	-	-	-	-	-	-	-	-
TR7104|c2_g1_i1	9.283362502	2.07E-07	-	-	-	-	-	-	-	Uncharacterized protein	2.00E-17	Plasmodium vivax (strain Salvador I)	-	-	-	PHA03169 PHA03169 hypothetical protein Provisional.]---[COG0810 TonB Periplasmic protein TonB links inner and outer membranes Cell envelope biogenesis outer membrane .
TR6981|c2_g1_i1	-6.718195482	2.08E-07	-	-	-	-	-	-	-	-	-	-	-	-	-	-
TR280|c0_g1_i1	9.555224138	2.15E-07	-	-	-	-	-	-	-	-	-	-	-	-	-	-
TR6878|c2_g1_i2	5.69349288	2.30E-07	-	-	-	-	-	-	-	Predicted protein	1.00E-10	Phaeodactylum tricornutum (strain CCAP 1055/1)	-	-	-	-
TR6904|c6_g2_i1	6.004912464	2.35E-07	Q9FIZ7	4.00E-26	5-oxoprolinase	5-oxoprolinase (ATP-hydrolyzing).	-	-	-	PREDICTED 5-oxoprolinase	2.00E-30	Arecaceae	-	-	-	PLN02666 PLN02666 5-oxoprolinase.]---[pfam02538 Hydantoinase_B Hydantoinase B/oxoprolinase. This family includes N-methylhydaintoinase B which converts hydantoin to N-carbamyl-amino acids and 5-oxoprolinase EC 3.5.2.9 which catalyses the formation of L-glutamate from 5-oxo-L-proline. These enzymes are part of the oxoprolinase family and are related to pfam01968.]---[COG0146 HyuB N-methylhydantoin…
TR6632|c11_g1_i4	-9.298910974	2.37E-07	-	-	-	-	-	-	-	-	-	-	-	-	-	-
TR3045|c1_g1_i2	-4.175768844	2.41E-07	Q7ZVJ8	3.00E-22	UPF0585 protein C16orf13 homolog A	-	-	-	-	Uncharacterized protein	3.00E-40	Thalassiosira oceanica	-	-	-	pfam06080 DUF938 Protein of unknown function (DUF938). This family consists of several hypothetical proteins from both prokaryotes and eukaryotes. The function of this family is unknown.
TR6923|c15_g1_i1	-9.882591699	2.47E-07	-	-	-	-	-	-	-	-	-	-	-	-	-	-
TR1255|c0_g1_i1	10.04083724	2.49E-07	-	-	-	-	-	-	-	-	-	-	-	-	-	-
TR6979|c0_g1_i1	-9.323637159	2.62E-07	-	-	-	-	-	-	-	-	-	-	-	-	-	-
TR6864|c7_g3_i1	9.671517611	2.62E-07	-	-	-	-	-	-	-	-	-	-	-	-	-	-
TR1559|c1_g1_i1	-7.477464979	2.62E-07	-	-	-	-	-	-	-	Predicted protein	2.00E-19	Phaeodactylum tricornutum (strain CCAP 1055/1)	-	-	-	-
TR6002|c10_g4_i1	6.892146116	2.68E-07	-	-	-	-	-	-	-	-	-	-	-	-	-	-
TR6787|c7_g1_i1	-5.522936782	2.73E-07	-	-	-	-	-	-	-	-	-	-	-	-	-	-
TR6966|c8_g1_i1	9.945473224	2.76E-07	-	-	-	-	-	-	-	-	-	-	-	-	-	-
TR6899|c8_g1_i1	8.746562914	2.84E-07	-	-	-	-	-	-	-	-	-	-	-	-	-	-
TR6967|c9_g2_i1	9.078719217	2.98E-07	P77234	2.00E-12	Uncharacterized protein YbeQ	-	-	-	-	Uncharacterized protein	6.00E-18	Nitrosomonas communis	-	-	-	sd00010 SLR Sel1-like repeat. Sel1-like repeats (SLRs) share similar alpha-helical conformations with Tetratricopeptide repeats (TPRs) but with different consensus sequence lengths and superhelical topologies. SLRs contain 36 to 44 amino acids and are present in bacteria and eukaryotes but not in archaea. SLR proteins are involved in a variety of functions and many serve as adaptor proteins for t…
TR6287|c13_g1_i1	-5.878818247	3.01E-07	-	-	-	-	-	-	-	-	-	-	-	-	-	-
TR7624|c0_g1_i1	-7.740640733	3.05E-07	-	-	-	-	-	-	-	-	-	-	-	-	-	-
TR5153|c0_g1_i1	9.056470037	3.06E-07	-	-	-	-	-	-	-	-	-	-	-	-	-	-
TR4435|c0_g1_i1	-7.157159211	3.07E-07	-	-	-	-	-	-	-	-	-	-	-	-	-	-
TR6070|c4_g2_i1	5.939966412	3.09E-07	-	-	-	-	-	-	-	-	-	-	-	-	-	-
TR7087|c5_g1_i3	-5.63758137	3.14E-07	-	-	-	-	-	-	-	-	-	-	-	-	-	-
TR7148|c5_g1_i1	-9.746377493	3.16E-07	-	-	-	-	-	-	-	-	-	-	-	-	-	-
TR7166|c5_g1_i1	10.65409986	3.18E-07	-	-	-	-	-	-	-	Predicted protein	3.00E-47	Phaeodactylum tricornutum (strain CCAP 1055/1)	-	-	-	PHA03307 PHA03307 transcriptional regulator ICP4 Provisional.]---[PHA03247 PHA03247 large tegument protein UL36 Provisional.]---[pfam03154 Atrophin-1 Atrophin-1 family. Atrophin-1 is the protein product of the dentatorubral-pallidoluysian atrophy (DRPLA) gene. DRPLA OMIM 125370 is a progressive neurodegenerative disorder. It is caused by the expansion of a CAG repeat in the DRPLA gene on chromoso…
TR7105|c10_g3_i9	8.814183557	3.37E-07	-	-	-	-	-	-	-	Enterin neuropeptides (Fragment)	7.00E-10	Chaetura pelagica	neuropeptide signaling pathway	-	-	-
TR6412|c11_g2_i4	5.946956029	3.45E-07	-	-	-	-	-	-	-	-	-	-	-	-	-	-
TR7090|c7_g1_i3	-4.701049761	3.50E-07	-	-	-	-	-	-	-	-	-	-	-	-	-	-
TR5998|c2_g2_i1	5.785433073	3.60E-07	-	-	-	-	-	-	-	Pol protein (Fragment)	5.00E-76	Phaeodactylum tricornutum	-	nucleic acid binding	-	-
TR7065|c0_g1_i1	7.769887284	3.71E-07	-	-	-	-	-	-	-	-	-	-	-	-	-	-
TR5118|c1_g1_i1	-9.71653779	3.97E-07	-	-	-	-	-	-	-	-	-	-	-	-	-	-
TR6162|c2_g1_i1	9.729879252	3.98E-07	-	-	-	-	-	-	-	-	-	-	-	-	-	-
TR163|c0_g2_i1	10.44003786	3.98E-07	-	-	-	-	-	-	-	-	-	-	-	-	-	-
TR6869|c5_g1_i1	-9.614404069	3.99E-07	-	-	-	-	-	-	-	-	-	-	-	-	-	-
TR3604|c0_g1_i1	9.111774667	4.02E-07	-	-	-	-	-	-	-	-	-	-	-	-	-	-
TR7029|c2_g1_i1	5.146526838	4.02E-07	-	-	-	-	-	-	-	Uncharacterized protein	4.00E-147	Thalassiosira oceanica	-	calcium ion binding	-	-
TR6683|c2_g1_i1	5.822054785	4.02E-07	-	-	-	-	-	-	-	Gag-pol polyprotein	6.00E-15	Thalassiosira pseudonana	DNA integration	nucleic acid binding]---[zinc ion binding	-	-
TR7126|c2_g2_i1	9.045893418	4.06E-07	-	-	-	-	-	-	-	Uncharacterized protein	1.00E-17	Phytophthora parasitica (strain INRA-310)	-	nucleic acid binding	-	pfam05699 Dimer_Tnp_hAT hAT family C-terminal dimerization region. This dimerization region is found at the C terminus of the transposases of elements belonging to the Activator superfamily (hAT element superfamily). The isolated dimerization region forms extremely stable dimers in vitro.
TR7372|c0_g1_i1	-12.62146625	4.14E-07	-	-	-	-	-	-	-	-	-	-	-	-	-	-
TR6287|c14_g1_i1	-9.629714579	4.22E-07	-	-	-	-	-	-	-	-	-	-	-	-	-	-
TR7130|c4_g1_i1	9.166813063	4.22E-07	-	-	-	-	-	-	-	-	-	-	-	-	-	-
TR6893|c14_g1_i1	-9.120819462	4.33E-07	-	-	-	-	-	-	-	-	-	-	-	-	-	-
TR7145|c0_g1_i1	-5.968438009	4.33E-07	-	-	-	-	-	-	-	Uncharacterized protein	3.00E-11	Rhizophagus irregularis DAOM 197198w	-	DNA binding	-	-
TR6456|c4_g1_i1	6.698432546	4.33E-07	-	-	-	-	-	-	-	-	-	-	-	-	-	-
TR7029|c1_g1_i1	5.136563582	4.34E-07	-	-	-	-	-	-	-	Predicted protein	1.00E-44	Thalassiosira pseudonana	-	-	-	cd00352 Gn_AT_II Glutamine amidotransferases class-II (GATase). The glutaminase domain catalyzes an amide nitrogen transfer from glutamine to the appropriate substrate. In this process glutamine is hydrolyzed to glutamic acid and ammonia. This domain is related to members of the Ntn (N-terminal nucleophile) hydrolase superfamily and is found at the N-terminus of enzymes such as glucosamine-fructo…
TR6797|c15_g1_i1	8.799893041	4.39E-07	-	-	-	-	-	-	-	-	-	-	-	-	-	-
TR6162|c2_g2_i1	9.795094671	4.48E-07	-	-	-	-	-	-	-	-	-	-	-	-	-	-
TR6151|c14_g1_i1	-9.066024164	4.48E-07	-	-	-	-	-	-	-	-	-	-	-	-	-	-
TR7516|c0_g1_i1	6.788416438	4.68E-07	-	-	-	-	-	-	-	-	-	-	-	-	-	-
TR7045|c5_g2_i3	4.810768226	4.73E-07	-	-	-	-	-	-	-	Uncharacterized protein	4.00E-22	Thalassiosira oceanica	-	-	-	-
TR7168|c8_g1_i5	9.6603551	4.92E-07	-	-	-	-	-	-	-	-	-	-	-	-	-	-
TR6283|c9_g1_i1	8.499117775	4.93E-07	-	-	-	-	-	-	-	Predicted protein	8.00E-07	Phaeodactylum tricornutum (strain CCAP 1055/1)	-	-	-	-
TR6258|c2_g1_i1	-6.269138294	4.98E-07	-	-	-	-	-	-	-	-	-	-	-	-	-	-
TR2068|c1_g2_i1	5.827212376	4.99E-07	-	-	-	-	-	-	-	Pol protein (Fragment)	3.00E-65	Thalassiosira pseudonana	DNA integration	nucleic acid binding	-	cd09272 RNase_HI_RT_Ty1 Ty1/Copia family of RNase HI in long-term repeat retroelements. Ribonuclease H (RNase H) enzymes are divided into two major families Type 1 and Type 2 based on amino acid sequence similarities and biochemical properties. RNase H is an endonuclease that cleaves the RNA strand of an RNA/DNA hybrid in a sequence non-specific manner in the presence of divalent cations. RNase H…
TR2311|c0_g1_i1	-5.854931122	5.00E-07	-	-	-	-	-	-	-	Iron starvation induced protein	2.00E-60	Phaeodactylum tricornutum (strain CCAP 1055/1)	-	-	-	-
TR5102|c0_g2_i1	8.420048037	5.04E-07	-	-	-	-	-	-	-	Uncharacterized protein	1.00E-22	Thalassiosira oceanica	-	-	-	-
TR454|c0_g1_i1	10.60643471	5.22E-07	-	-	-	-	-	-	-	-	-	-	-	-	-	-
TR2136|c0_g1_i1	8.973508675	5.22E-07	-	-	-	-	-	-	-	-	-	-	-	-	-	-
TR4113|c3_g1_i1	8.517339883	5.43E-07	-	-	-	-	-	-	-	-	-	-	-	-	-	-
TR6922|c8_g1_i1	6.470708904	5.54E-07	-	-	-	-	-	-	-	-	-	-	-	-	-	-
TR6787|c8_g1_i1	-9.915487	5.56E-07	-	-	-	-	-	-	-	-	-	-	-	-	-	-
TR7173|c3_g2_i2	-4.967731314	5.66E-07	-	-	-	-	-	-	-	Uncharacterized protein (Fragment)	4.00E-15	Thalassiosira oceanica	-	-	-	-
TR5951|c3_g1_i1	9.820927117	5.81E-07	-	-	-	-	-	-	-	-	-	-	-	-	-	-
TR7065|c3_g1_i3	7.203578851	6.08E-07	-	-	-	-	-	-	-	Glycosyl transferase 2 family protein (Fragment)	9.00E-06	Lyngbya aestuarii	-	transferase activity	-	-
TR6896|c1_g2_i1	9.141101777	6.39E-07	-	-	-	-	-	-	-	-	-	-	-	-	-	-
TR7168|c11_g4_i8	-7.460284809	6.55E-07	-	-	-	-	-	-	-	-	-	-	-	-	-	-
TR6702|c4_g1_i1	6.047696039	6.88E-07	-	-	-	-	-	-	-	-	-	-	-	-	-	-
TR6203|c3_g1_i1	-11.17979588	6.96E-07	-	-	-	-	-	-	-	-	-	-	-	-	-	-
TR6966|c17_g1_i1	9.184476181	6.99E-07	-	-	-	-	-	-	-	-	-	-	-	-	-	-
TR7002|c4_g1_i2	-9.139582451	6.99E-07	-	-	-	-	-	-	-	-	-	-	-	-	-	-
TR2068|c1_g2_i2	5.768747957	6.99E-07	-	-	-	-	-	-	-	Pol protein (Fragment)	9.00E-50	Thalassiosira pseudonana	DNA integration	nucleic acid binding	-	cd09272 RNase_HI_RT_Ty1 Ty1/Copia family of RNase HI in long-term repeat retroelements. Ribonuclease H (RNase H) enzymes are divided into two major families Type 1 and Type 2 based on amino acid sequence similarities and biochemical properties. RNase H is an endonuclease that cleaves the RNA strand of an RNA/DNA hybrid in a sequence non-specific manner in the presence of divalent cations. RNase H…
TR7064|c5_g1_i1	-9.292143319	7.15E-07	-	-	-	-	-	-	-	-	-	-	-	-	-	-
TR6771|c1_g2_i2	-5.641871289	7.91E-07	P06245	4.00E-07	cAMP-dependent protein kinase type 2	cAMP-dependent protein kinase.	-	-	-	Uncharacterized protein	3.00E-07	Tulasnella calospora MUT 4182	-	ATP binding]---[protein serine/threonine kinase activity	-	cd05572 STKc_cGK Catalytic domain of the Serine/Threonine Kinase cGMP-dependent protein kinase (cGK or PKG). STKs catalyze the transfer of the gamma-phosphoryl group from ATP to serine/threonine residues on protein substrates. Mammals have two cGK isoforms from different genes cGKI and cGKII. cGKI exists as two splice variants cGKI-alpha and cGKI-beta. cGK consists of an N-terminal regulatory dom…
TR2344|c0_g1_i1	8.894337663	7.98E-07	-	-	-	-	-	-	-	-	-	-	-	-	-	-
TR6954|c9_g2_i2	5.407948516	8.02E-07	-	-	-	-	-	-	-	-	-	-	-	-	-	-
TR7603|c0_g1_i1	-9.136521381	8.03E-07	-	-	-	-	-	-	-	-	-	-	-	-	-	-
TR7196|c0_g1_i1	9.048598322	8.03E-07	-	-	-	-	-	-	-	-	-	-	-	-	-	-
TR6360|c0_g2_i1	4.824791693	8.16E-07	-	-	-	-	-	-	-	-	-	-	-	-	-	-
TR6543|c8_g1_i1	8.407098478	8.25E-07	-	-	-	-	-	-	-	-	-	-	-	-	-	-
TR2951|c1_g1_i1	-6.840370438	8.29E-07	P46824	2.00E-10	Kinesin light chain	-	-	-	-	Marine sediment metagenome DNA contig S01H1_C00241 (Fragment)	6.00E-17	marine sediment metagenome	-	microtubule motor activity	kinesin complex	pfam13424 TPR_12 Tetratricopeptide repeat. ]---[sd00006 TPR Tetratricopeptide repeat. The Tetratricopeptide repeat (TPR) typically contains 34 amino acids and is found in a variety of organisms including bacteria cyanobacteria yeast fungi plants and humans. It is present in a variety of proteins including those involved in chaperone cell-cycle transcription and protein transport complexes. The nu…
TR6242|c10_g2_i3	4.77377631	8.29E-07	Q58E76	2.00E-20	ATPase family AAA domain-containing protein 3-A	-	-	-	-	Uncharacterized protein	7.00E-45	Thalassiosira pseudonana	-	ATP binding	-	pfam12037 DUF3523 Domain of unknown function (DUF3523). This presumed domain is functionally uncharacterized. This domain is found in eukaryotes. This domain is typically between 257 to 277 amino acids in length. This domain is found associated with pfam00004. This domain has a conserved LER sequence motif.
TR6703|c0_g1_i4	10.58717558	8.31E-07	-	-	-	-	-	-	-	-	-	-	-	-	-	-
TR6456|c8_g1_i3	4.576381088	8.31E-07	-	-	-	-	-	-	-	-	-	-	-	-	-	-
TR6399|c6_g1_i5	-4.644033941	8.42E-07	P04146	6.00E-37	Copia protein	-	-	-	-	Uncharacterized protein	2.00E-156	Thalassiosira oceanica	-	-	-	cd09272 RNase_HI_RT_Ty1 Ty1/Copia family of RNase HI in long-term repeat retroelements. Ribonuclease H (RNase H) enzymes are divided into two major families Type 1 and Type 2 based on amino acid sequence similarities and biochemical properties. RNase H is an endonuclease that cleaves the RNA strand of an RNA/DNA hybrid in a sequence non-specific manner in the presence of divalent cations. RNase H…
TR6793|c1_g1_i1	-9.087939248	8.42E-07	-	-	-	-	-	-	-	-	-	-	-	-	-	-
TR6860|c6_g1_i1	10.64354283	8.43E-07	-	-	-	-	-	-	-	-	-	-	-	-	-	-
TR6399|c6_g1_i9	-4.626167066	8.45E-07	P04146	6.00E-37	Copia protein	-	-	-	-	Uncharacterized protein	2.00E-161	Thalassiosira oceanica	-	-	-	cd09272 RNase_HI_RT_Ty1 Ty1/Copia family of RNase HI in long-term repeat retroelements. Ribonuclease H (RNase H) enzymes are divided into two major families Type 1 and Type 2 based on amino acid sequence similarities and biochemical properties. RNase H is an endonuclease that cleaves the RNA strand of an RNA/DNA hybrid in a sequence non-specific manner in the presence of divalent cations. RNase H…
TR3320|c0_g1_i1	-7.832864133	8.64E-07	-	-	-	-	-	-	-	-	-	-	-	-	-	-
TR6399|c6_g1_i7	-4.63846036	8.65E-07	P04146	6.00E-37	Copia protein	-	-	-	-	Uncharacterized protein	3.00E-131	Thalassiosira oceanica	-	-	-	cd09272 RNase_HI_RT_Ty1 Ty1/Copia family of RNase HI in long-term repeat retroelements. Ribonuclease H (RNase H) enzymes are divided into two major families Type 1 and Type 2 based on amino acid sequence similarities and biochemical properties. RNase H is an endonuclease that cleaves the RNA strand of an RNA/DNA hybrid in a sequence non-specific manner in the presence of divalent cations. RNase H…
TR7135|c9_g1_i1	9.470137436	8.65E-07	-	-	-	-	-	-	-	-	-	-	-	-	-	-
TR6399|c6_g1_i2	-4.620533567	8.70E-07	P04146	6.00E-37	Copia protein	-	-	-	-	Uncharacterized protein	3.00E-131	Thalassiosira oceanica	-	-	-	cd09272 RNase_HI_RT_Ty1 Ty1/Copia family of RNase HI in long-term repeat retroelements. Ribonuclease H (RNase H) enzymes are divided into two major families Type 1 and Type 2 based on amino acid sequence similarities and biochemical properties. RNase H is an endonuclease that cleaves the RNA strand of an RNA/DNA hybrid in a sequence non-specific manner in the presence of divalent cations. RNase H…
TR7188|c9_g3_i1	-3.90722701	9.07E-07	-	-	-	-	-	-	-	Uncharacterized protein	5.00E-42	Thalassiosira oceanica	-	-	-	pfam13359 DDE_Tnp_4 DDE superfamily endonuclease. This family of proteins are related to pfam00665 and are probably endonucleases of the DDE superfamily. Transposase proteins are necessary for efficient DNA transposition. This domain is a member of the DDE superfamily which contain three carboxylate residues that are believed to be responsible for coordinating metal ions needed for catalysis. The…
TR6844|c4_g1_i2	-6.905064048	9.07E-07	-	-	-	-	-	-	-	-	-	-	-	-	-	-
TR5886|c0_g2_i1	-7.320292462	9.17E-07	-	-	-	-	-	-	-	-	-	-	-	-	-	-
TR7153|c5_g1_i4	8.687153065	9.63E-07	-	-	-	-	-	-	-	-	-	-	-	-	-	-
TR6340|c4_g1_i1	-9.822043061	9.73E-07	-	-	-	-	-	-	-	-	-	-	-	-	-	-
TR6746|c6_g1_i1	-7.149748284	9.89E-07	-	-	-	-	-	-	-	-	-	-	-	-	-	-
TR6569|c0_g2_i1	-9.259711173	9.97E-07	-	-	-	-	-	-	-	Uncharacterized protein (Fragment)	4.00E-11	Thalassiosira oceanica	-	-	-	-
TR6632|c11_g2_i3	-5.086030368	1.11E-06	-	-	-	-	-	-	-	-	-	-	-	-	-	-
TR6872|c2_g1_i4	-4.071720018	1.11E-06	-	-	-	-	-	-	-	-	-	-	-	-	-	-
TR5793|c11_g3_i1	-5.767896737	1.11E-06	-	-	-	-	-	-	-	-	-	-	-	-	-	-
TR6562|c0_g1_i1	8.941824149	1.11E-06	-	-	-	-	-	-	-	-	-	-	-	-	-	-
TR7029|c8_g2_i3	-4.213390704	1.13E-06	-	-	-	-	-	-	-	Probable metalloprotease (Fragment)	6.00E-15	Thalassiosira pseudonana	-	metal ion binding]---[metalloendopeptidase activity	-	-
TR6686|c1_g1_i1	9.22922551	1.14E-06	-	-	-	-	-	-	-	-	-	-	-	-	-	-
TR7136|c2_g1_i1	-7.132722386	1.17E-06	-	-	-	-	-	-	-	-	-	-	-	-	-	-
TR7178|c6_g3_i1	8.332262151	1.17E-06	-	-	-	-	-	-	-	-	-	-	-	-	-	-
TR6360|c5_g2_i1	4.479139487	1.17E-06	-	-	-	-	-	-	-	Pol protein (Fragment)	5.00E-66	Phaeodactylum tricornutum	-	nucleic acid binding	-	cd09272 RNase_HI_RT_Ty1 Ty1/Copia family of RNase HI in long-term repeat retroelements. Ribonuclease H (RNase H) enzymes are divided into two major families Type 1 and Type 2 based on amino acid sequence similarities and biochemical properties. RNase H is an endonuclease that cleaves the RNA strand of an RNA/DNA hybrid in a sequence non-specific manner in the presence of divalent cations. RNase H…
TR7164|c0_g2_i1	7.251267664	1.19E-06	-	-	-	-	-	-	-	-	-	-	-	-	-	-
TR6527|c0_g1_i1	6.765893952	1.19E-06	-	-	-	-	-	-	-	-	-	-	-	-	-	-
TR7085|c13_g1_i1	8.895605061	1.20E-06	-	-	-	-	-	-	-	-	-	-	-	-	-	-
TR7681|c0_g1_i1	8.469620142	1.21E-06	-	-	-	-	-	-	-	-	-	-	-	-	-	-
TR6964|c2_g1_i1	-6.455215249	1.21E-06	-	-	-	-	-	-	-	-	-	-	-	-	-	-
TR3422|c1_g1_i1	-9.208147207	1.22E-06	-	-	-	-	-	-	-	Uncharacterized protein	2.00E-08	Phytophthora parasitica P1569	-	-	-	-
TR6725|c2_g1_i2	-6.717666271	1.22E-06	-	-	-	-	-	-	-	-	-	-	-	-	-	-
TR6642|c11_g1_i1	9.631186494	1.24E-06	-	-	-	-	-	-	-	-	-	-	-	-	-	-
TR7093|c3_g1_i1	4.127054641	1.24E-06	P77234	1.00E-27	Uncharacterized protein YbeQ	-	-	-	-	Uncharacterized protein	3.00E-53	Neisseria mucosa C102	-	-	-	sd00010 SLR Sel1-like repeat. Sel1-like repeats (SLRs) share similar alpha-helical conformations with Tetratricopeptide repeats (TPRs) but with different consensus sequence lengths and superhelical topologies. SLRs contain 36 to 44 amino acids and are present in bacteria and eukaryotes but not in archaea. SLR proteins are involved in a variety of functions and many serve as adaptor proteins for t…
TR6632|c11_g1_i3	-6.866056473	1.24E-06	-	-	-	-	-	-	-	-	-	-	-	-	-	-
TR4882|c2_g1_i1	8.97877887	1.26E-06	-	-	-	-	-	-	-	-	-	-	-	-	-	-
TR7166|c13_g2_i1	9.024738542	1.28E-06	-	-	-	-	-	-	-	-	-	-	-	-	-	-
TR6977|c6_g2_i5	4.180425135	1.29E-06	-	-	-	-	-	-	-	Endoplasmic reticulum oxidoreductin 1	7.00E-26	Ophiocordyceps sinensis (strain Co18 / CGMCC 3.14243)	-	oxidoreductase activity, acting on a sulfur group of donors, disulfide as acceptor]---[protein disulfide isomerase activity	endoplasmic reticulum	-
TR6593|c4_g1_i1	6.638414668	1.31E-06	-	-	-	-	-	-	-	-	-	-	-	-	-	-
TR6787|c7_g2_i1	-7.370448908	1.34E-06	-	-	-	-	-	-	-	-	-	-	-	-	-	-
TR6057|c13_g1_i1	9.104650888	1.34E-06	-	-	-	-	-	-	-	-	-	-	-	-	-	-
TR6412|c0_g1_i1	-8.892855653	1.36E-06	-	-	-	-	-	-	-	-	-	-	-	-	-	-
TR6153|c2_g1_i1	4.981087929	1.37E-06	-	-	-	-	-	-	-	-	-	-	-	-	-	-
TR5152|c3_g1_i4	5.651503664	1.37E-06	Q62724	4.00E-30	DNA replication licensing factor MCM6 (Fragment)	DNA helicase.	-	-	-	Uncharacterized protein (Fragment)	3.00E-35	Thalassiosira oceanica	DNA-dependent DNA replication initiation	ATP binding]---[DNA binding]---[DNA helicase activity	MCM complex]---[nucleus	smart00350 MCM minichromosome maintenance proteins. ]---[pfam00493 MCM MCM2/3/5 family. ]---[COG1241 MCM2 Predicted ATPase involved in replication control Cdc46/Mcm family DNA replication recombination and repair .]---[PTZ00111 PTZ00111 DNA replication licensing factor MCM4 Provisional.
TR6933|c7_g1_i1	8.591468327	1.40E-06	-	-	-	-	-	-	-	-	-	-	-	-	-	-
TR66|c0_g1_i1	6.165980518	1.40E-06	-	-	-	-	-	-	-	-	-	-	-	-	-	-
TR6797|c8_g1_i1	-4.631780503	1.40E-06	Q6YRM6	4.00E-08	UPF0392 protein Os08g0121900	-	-	-	-	Uncharacterized protein (Fragment)	4.00E-42	Thalassiosira oceanica	-	-	-	pfam01697 Glyco_transf_92 Glycosyltransferase family 92. Members of this family act as galactosyltransferases belonging to glycosyltransferase family 92. The aligned region contains several conserved cysteine residues and several charged residues that may be catalytic residues. This is supported by the inclusion of this family in the GT-A glycosyl transferase superfamily.]---[pfam13704 Glyco_tran…
TR6350|c0_g1_i2	4.233238458	1.41E-06	-	-	-	-	-	-	-	-	-	-	-	-	-	-
TR7003|c2_g1_i1	6.626740019	1.41E-06	-	-	-	-	-	-	-	-	-	-	-	-	-	-
TR7096|c1_g2_i1	7.632224093	1.42E-06	P10978	8.00E-08	Retrovirus-related Pol polyprotein from transposon TNT 1-94	RNA-directed DNA polymerase.	-	-	-	Pol protein	7.00E-60	Phaeodactylum tricornutum	-	nucleic acid binding	-	cd09272 RNase_HI_RT_Ty1 Ty1/Copia family of RNase HI in long-term repeat retroelements. Ribonuclease H (RNase H) enzymes are divided into two major families Type 1 and Type 2 based on amino acid sequence similarities and biochemical properties. RNase H is an endonuclease that cleaves the RNA strand of an RNA/DNA hybrid in a sequence non-specific manner in the presence of divalent cations. RNase H…
TR7126|c1_g1_i1	-7.352314814	1.48E-06	-	-	-	-	-	-	-	Uncharacterized protein	7.00E-09	Phytophthora parasitica	-	-	-	-
TR6202|c2_g2_i1	8.565988086	1.50E-06	-	-	-	-	-	-	-	-	-	-	-	-	-	-
TR4148|c1_g1_i1	-8.758287562	1.51E-06	-	-	-	-	-	-	-	-	-	-	-	-	-	-
TR7155|c2_g2_i1	-9.134171091	1.51E-06	-	-	-	-	-	-	-	-	-	-	-	-	-	-
TR3268|c1_g1_i1	-5.943593187	1.53E-06	-	-	-	-	-	-	-	-	-	-	-	-	-	-
TR7053|c15_g1_i1	-8.558220422	1.53E-06	-	-	-	-	-	-	-	-	-	-	-	-	-	-
TR6650|c6_g1_i1	-9.203961512	1.54E-06	-	-	-	-	-	-	-	-	-	-	-	-	-	-
TR861|c0_g1_i1	-7.905637272	1.65E-06	-	-	-	-	-	-	-	-	-	-	-	-	-	-
TR6612|c4_g1_i1	-9.89341681	1.65E-06	-	-	-	-	-	-	-	-	-	-	-	-	-	-
TR1209|c0_g1_i1	10.99811223	1.65E-06	-	-	-	-	-	-	-	-	-	-	-	-	-	-
TR6926|c13_g1_i1	-8.790976266	1.65E-06	-	-	-	-	-	-	-	-	-	-	-	-	-	-
TR6939|c10_g1_i1	7.22208129	1.65E-06	-	-	-	-	-	-	-	-	-	-	-	-	-	-
TR2161|c0_g1_i1	8.300792241	1.66E-06	-	-	-	-	-	-	-	-	-	-	-	-	-	-
TR7679|c0_g2_i1	-8.791710246	1.67E-06	-	-	-	-	-	-	-	-	-	-	-	-	-	-
TR7014|c9_g2_i1	8.740798141	1.68E-06	Q9UBV2	2.00E-06	Protein sel-1 homolog 1	-	-	-	-	Uncharacterized protein	2.00E-17	Aeromonas caviae	-	-	-	sd00010 SLR Sel1-like repeat. Sel1-like repeats (SLRs) share similar alpha-helical conformations with Tetratricopeptide repeats (TPRs) but with different consensus sequence lengths and superhelical topologies. SLRs contain 36 to 44 amino acids and are present in bacteria and eukaryotes but not in archaea. SLR proteins are involved in a variety of functions and many serve as adaptor proteins for t…
TR6599|c8_g3_i1	4.488877713	1.68E-06	O13527	2.00E-13	Truncated transposon Ty1-A Gag-Pol polyprotein	DNA-directed DNA polymerase.]---[RNA-directed DNA polymerase.]---[Ribonuclease H.	-	-	-	Pol protein	0	Phaeodactylum tricornutum	-	nucleic acid binding	-	cd09272 RNase_HI_RT_Ty1 Ty1/Copia family of RNase HI in long-term repeat retroelements. Ribonuclease H (RNase H) enzymes are divided into two major families Type 1 and Type 2 based on amino acid sequence similarities and biochemical properties. RNase H is an endonuclease that cleaves the RNA strand of an RNA/DNA hybrid in a sequence non-specific manner in the presence of divalent cations. RNase H…
TR7178|c4_g1_i1	7.637170745	1.71E-06	-	-	-	-	-	-	-	PLAAOx	1.00E-28	Tisochrysis lutea	-	oxidoreductase activity	-	cd00081 Hint Hedgehog/Intein domain found in Hedgehog proteins as well as proteins which contain inteins and undergo protein splicing (e.g. DnaB RIR1-2 GyrA and Pol). In protein splicing an intervening polypeptide sequence - the intein - is excised from a protein and the flanking polypeptide sequences - the exteins - are joined by a peptide bond. In addition to the autocatalytic splicing domain m…
TR7077|c3_g1_i3	5.573867371	1.73E-06	-	-	-	-	-	-	-	-	-	-	-	-	-	-
TR6771|c1_g1_i1	-4.589242459	1.74E-06	-	-	-	-	-	-	-	hypothetical protein TREMEDRAFT_44181	2.00E-10	Tremella mesenterica (strain ATCC 24925 / CBS 8224 / DSM 1558 / NBRC 9311 / NRRL Y-6157 / RJB 2259-6)	-	-	-	cd00038 CAP_ED effector domain of the CAP family of transcription factors members include CAP (or cAMP receptor protein (CRP)) which binds cAMP FNR (fumarate and nitrate reduction) which uses an iron-sulfur cluster to sense oxygen) and CooA a heme containing CO sensor. In all cases binding of the effector leads to conformational changes and the ability to activate transcription. Cyclic nucleotide…
TR6771|c1_g2_i3	-5.069858463	1.74E-06	P36887	9.00E-49	cAMP-dependent protein kinase catalytic subunit alpha	cAMP-dependent protein kinase.	-	-	-	Predicted protein (Fragment)	1.00E-50	Phaeodactylum tricornutum (strain CCAP 1055/1)	-	ATP binding]---[protein serine/threonine kinase activity	-	cd05123 STKc_AGC Catalytic domain of AGC family Serine/Threonine Kinases. STKs catalyze the transfer of the gamma-phosphoryl group from ATP to serine/threonine residues on protein substrates. AGC kinases regulate many cellular processes including division growth survival metabolism motility and differentiation. Many are implicated in the development of various human diseases. Members of this fami…
TR6599|c8_g3_i3	4.402053108	1.74E-06	O13527	2.00E-11	Truncated transposon Ty1-A Gag-Pol polyprotein	DNA-directed DNA polymerase.]---[RNA-directed DNA polymerase.]---[Ribonuclease H.	-	-	-	Pol protein	0	Phaeodactylum tricornutum	-	nucleic acid binding	-	cd09272 RNase_HI_RT_Ty1 Ty1/Copia family of RNase HI in long-term repeat retroelements. Ribonuclease H (RNase H) enzymes are divided into two major families Type 1 and Type 2 based on amino acid sequence similarities and biochemical properties. RNase H is an endonuclease that cleaves the RNA strand of an RNA/DNA hybrid in a sequence non-specific manner in the presence of divalent cations. RNase H…
TR6699|c0_g1_i1	5.839963779	1.74E-06	-	-	-	-	-	-	-	Uncharacterized protein	5.00E-72	Thalassiosira oceanica	-	-	-	cd09272 RNase_HI_RT_Ty1 Ty1/Copia family of RNase HI in long-term repeat retroelements. Ribonuclease H (RNase H) enzymes are divided into two major families Type 1 and Type 2 based on amino acid sequence similarities and biochemical properties. RNase H is an endonuclease that cleaves the RNA strand of an RNA/DNA hybrid in a sequence non-specific manner in the presence of divalent cations. RNase H…
TR7160|c17_g1_i1	10.20519934	1.79E-06	-	-	-	-	-	-	-	Uncharacterized protein	7.00E-136	Thalassiosira oceanica	DNA integration	-	-	cd09272 RNase_HI_RT_Ty1 Ty1/Copia family of RNase HI in long-term repeat retroelements. Ribonuclease H (RNase H) enzymes are divided into two major families Type 1 and Type 2 based on amino acid sequence similarities and biochemical properties. RNase H is an endonuclease that cleaves the RNA strand of an RNA/DNA hybrid in a sequence non-specific manner in the presence of divalent cations. RNase H…
TR7069|c6_g2_i1	-9.245279156	1.85E-06	-	-	-	-	-	-	-	-	-	-	-	-	-	-
TR1255|c1_g1_i1	9.305945289	1.91E-06	-	-	-	-	-	-	-	-	-	-	-	-	-	-
TR435|c0_g1_i1	8.890241219	1.91E-06	-	-	-	-	-	-	-	Predicted protein	3.00E-16	Phaeodactylum tricornutum (strain CCAP 1055/1)	-	-	-	-
TR6935|c7_g1_i3	-5.615327355	1.93E-06	-	-	-	-	-	-	-	-	-	-	-	-	-	-
TR6632|c11_g1_i2	-7.093643184	1.93E-06	-	-	-	-	-	-	-	-	-	-	-	-	-	-
TR7132|c8_g5_i2	-4.679895581	1.98E-06	-	-	-	-	-	-	-	-	-	-	-	-	-	-
TR6171|c4_g1_i1	-6.7790223	1.99E-06	-	-	-	-	-	-	-	-	-	-	-	-	-	-
TR6357|c4_g1_i1	-5.186352638	1.99E-06	-	-	-	-	-	-	-	-	-	-	-	-	-	-
TR5797|c1_g1_i1	-6.7060575	2.07E-06	-	-	-	-	-	-	-	Pol protein (Fragment)	2.00E-25	Thalassiosira pseudonana	DNA integration	nucleic acid binding	-	-
TR784|c0_g1_i1	8.320090564	2.09E-06	-	-	-	-	-	-	-	-	-	-	-	-	-	-
TR7097|c9_g3_i1	9.468321759	2.10E-06	-	-	-	-	-	-	-	-	-	-	-	-	-	-
TR2869|c0_g1_i1	-6.043019789	2.10E-06	-	-	-	-	-	-	-	-	-	-	-	-	-	-
TR1088|c1_g1_i1	8.445091209	2.11E-06	-	-	-	-	-	-	-	-	-	-	-	-	-	-
TR6539|c4_g3_i1	4.133784036	2.14E-06	-	-	-	-	-	-	-	-	-	-	-	-	-	-
TR6742|c4_g1_i1	5.487314397	2.15E-06	-	-	-	-	-	-	-	-	-	-	-	-	-	-
TR6543|c7_g4_i4	4.971626044	2.27E-06	-	-	-	-	-	-	-	-	-	-	-	-	-	-
TR4262|c0_g2_i1	5.018393311	2.29E-06	-	-	-	-	-	-	-	Uncharacterized protein	3.00E-28	Emiliania huxleyi CCMP1516	-	ATP binding]---[calcium ion binding]---[protein kinase activity	-	-
TR7071|c7_g1_i2	-5.881648221	2.33E-06	Q6CEJ6	2.00E-14	Glucose-repressible alcohol dehydrogenase transcriptional effector	Poly(A)-specific ribonuclease.	-	-	-	Uncharacterized protein	3.00E-63	Thalassiosira oceanica	-	-	-	cd09097 Deadenylase_CCR4 C-terminal deadenylase domain of CCR4 and related domains. This subfamily contains the C-terminal catalytic domain of the deadenylases Saccharomyces cerevisiae Ccr4p and two vertebrate homologs (CCR4a and CCR4b) and related domains. CCR4 belongs to the large EEP (exonuclease/endonuclease/phosphatase) superfamily that contains functionally diverse enzymes that share a comm…
TR7059|c10_g1_i1	-5.14434493	2.34E-06	-	-	-	-	-	-	-	-	-	-	-	-	-	-
TR6750|c5_g1_i1	-4.357860246	2.36E-06	-	-	-	-	-	-	-	-	-	-	-	-	-	-
TR6555|c4_g1_i1	8.684412412	2.38E-06	-	-	-	-	-	-	-	-	-	-	-	-	-	-
TR7152|c8_g1_i7	5.443954951	2.44E-06	-	-	-	-	-	-	-	-	-	-	-	-	-	-
TR6783|c3_g2_i1	-6.773156009	2.51E-06	-	-	-	-	-	-	-	-	-	-	-	-	-	-
TR6057|c18_g1_i1	8.579607693	2.52E-06	-	-	-	-	-	-	-	-	-	-	-	-	-	-
TR7053|c18_g1_i1	7.451415167	2.52E-06	-	-	-	-	-	-	-	Gag-pol polyprotein	2.00E-17	Thalassiosira pseudonana	DNA integration	nucleic acid binding]---[zinc ion binding	-	-
TR6242|c10_g2_i4	4.643041609	2.53E-06	Q58E76	7.00E-21	ATPase family AAA domain-containing protein 3-A	-	-	-	-	Uncharacterized protein	4.00E-45	Thalassiosira pseudonana	-	ATP binding	-	pfam12037 DUF3523 Domain of unknown function (DUF3523). This presumed domain is functionally uncharacterized. This domain is found in eukaryotes. This domain is typically between 257 to 277 amino acids in length. This domain is found associated with pfam00004. This domain has a conserved LER sequence motif.
TR6952|c15_g1_i1	8.762206	2.56E-06	-	-	-	-	-	-	-	-	-	-	-	-	-	-
TR6128|c5_g1_i1	-8.881430279	2.56E-06	-	-	-	-	-	-	-	-	-	-	-	-	-	-
TR6399|c6_g1_i10	-4.419327875	2.59E-06	P04146	7.00E-19	Copia protein	-	-	-	-	Uncharacterized protein	3.00E-137	Thalassiosira oceanica	-	-	-	pfam07727 RVT_2 Reverse transcriptase (RNA-dependent DNA polymerase). A reverse transcriptase gene is usually indicative of a mobile element such as a retrotransposon or retrovirus. Reverse transcriptases occur in a variety of mobile elements including retrotransposons retroviruses group II introns bacterial msDNAs hepadnaviruses and caulimoviruses. This Pfam entry includes reverse transcriptases…
TR6488|c0_g1_i1	8.328640072	2.59E-06	-	-	-	-	-	-	-	-	-	-	-	-	-	cd09272 RNase_HI_RT_Ty1 Ty1/Copia family of RNase HI in long-term repeat retroelements. Ribonuclease H (RNase H) enzymes are divided into two major families Type 1 and Type 2 based on amino acid sequence similarities and biochemical properties. RNase H is an endonuclease that cleaves the RNA strand of an RNA/DNA hybrid in a sequence non-specific manner in the presence of divalent cations. RNase H…
TR6399|c6_g1_i3	-4.39956736	2.65E-06	P04146	7.00E-19	Copia protein	-	-	-	-	Uncharacterized protein	6.00E-141	Thalassiosira oceanica	-	-	-	pfam07727 RVT_2 Reverse transcriptase (RNA-dependent DNA polymerase). A reverse transcriptase gene is usually indicative of a mobile element such as a retrotransposon or retrovirus. Reverse transcriptases occur in a variety of mobile elements including retrotransposons retroviruses group II introns bacterial msDNAs hepadnaviruses and caulimoviruses. This Pfam entry includes reverse transcriptases…
TR6804|c12_g1_i1	-6.339832389	2.66E-06	-	-	-	-	-	-	-	-	-	-	-	-	-	-
TR562|c0_g1_i1	-7.557618984	2.70E-06	-	-	-	-	-	-	-	-	-	-	-	-	-	-
TR5951|c9_g1_i2	8.514116895	2.78E-06	-	-	-	-	-	-	-	-	-	-	-	-	-	-
TR6555|c4_g1_i3	8.884870698	2.82E-06	-	-	-	-	-	-	-	-	-	-	-	-	-	-
TR6485|c7_g1_i1	-4.271502859	2.84E-06	-	-	-	-	-	-	-	-	-	-	-	-	-	-
TR7165|c11_g4_i8	-5.581723137	2.89E-06	-	-	-	-	-	-	-	Predicted protein	8.00E-07	Phaeodactylum tricornutum (strain CCAP 1055/1)	-	-	-	-
TR6003|c3_g1_i1	-9.05423836	2.90E-06	-	-	-	-	-	-	-	-	-	-	-	-	-	-
TR655|c0_g1_i1	10.49606565	2.96E-06	B0SW60	4.00E-23	Peroxyureidoacrylate/ureidoacrylate amidohydrolase RutB	Peroxyureidoacrylate/ureidoacrylate amidohydrolase.	-	-	-	Isochorismatase hydrolase	3.00E-68	Monoraphidium neglectum	-	catalytic activity	-	pfam00857 Isochorismatase Isochorismatase family. This family are hydrolase enzymes.]---[cd00431 cysteine_hydrolases Cysteine hydrolases This family contains amidohydrolases like CSHase (N-carbamoylsarcosine amidohydrolase) involved in creatine metabolism and nicotinamidase converting nicotinamide to nicotinic acid and ammonia in the pyridine nucleotide cycle. It also contains isochorismatase an …
TR6957|c3_g1_i1	9.535221081	3.06E-06	-	-	-	-	-	-	-	-	-	-	-	-	-	-
TR6069|c0_g1_i1	-5.832469298	3.15E-06	-	-	-	-	-	-	-	Uncharacterized protein	2.00E-42	Phytophthora parasitica	-	-	-	pfam13359 DDE_Tnp_4 DDE superfamily endonuclease. This family of proteins are related to pfam00665 and are probably endonucleases of the DDE superfamily. Transposase proteins are necessary for efficient DNA transposition. This domain is a member of the DDE superfamily which contain three carboxylate residues that are believed to be responsible for coordinating metal ions needed for catalysis. The…
TR6477|c3_g1_i1	-8.563687274	3.15E-06	-	-	-	-	-	-	-	Uncharacterized protein	4.00E-33	Thalassiosira oceanica	-	nucleic acid binding	-	-
TR1139|c0_g1_i1	-6.723657058	3.16E-06	-	-	-	-	-	-	-	-	-	-	-	-	-	-
TR6995|c0_g1_i1	9.845444147	3.18E-06	-	-	-	-	-	-	-	-	-	-	-	-	-	-
TR6514|c8_g1_i1	-8.565967371	3.22E-06	-	-	-	-	-	-	-	-	-	-	-	-	-	-
TR7237|c0_g1_i1	5.525791378	3.22E-06	-	-	-	-	-	-	-	-	-	-	-	-	-	-
TR7172|c14_g1_i1	-8.767710286	3.22E-06	-	-	-	-	-	-	-	-	-	-	-	-	-	-
TR6620|c8_g1_i1	-6.186272886	3.22E-06	-	-	-	-	-	-	-	-	-	-	-	-	-	-
TR6205|c2_g1_i1	8.123689105	3.30E-06	-	-	-	-	-	-	-	-	-	-	-	-	-	-
TR6755|c5_g1_i1	4.563684536	3.33E-06	-	-	-	-	-	-	-	Uncharacterized protein	1.00E-89	Thalassiosira oceanica	-	-	-	-
TR6675|c9_g1_i1	8.758723953	3.33E-06	-	-	-	-	-	-	-	Uncharacterized protein	5.00E-07	Anaerococcus	-	serine-type endopeptidase activity	cell wall]---[membrane	-
TR6702|c4_g3_i3	4.371523121	3.33E-06	-	-	-	-	-	-	-	-	-	-	-	-	-	-
TR6104|c6_g2_i1	-7.579352562	3.33E-06	-	-	-	-	-	-	-	Predicted protein	3.00E-25	Thalassiosira pseudonana	-	-	integral to membrane	-
TR6892|c10_g1_i1	3.701065225	3.33E-06	-	-	-	-	-	-	-	-	-	-	-	-	-	-
TR6977|c6_g2_i2	3.996971477	3.45E-06	-	-	-	-	-	-	-	Endoplasmic reticulum oxidoreductin 1	7.00E-26	Ophiocordyceps sinensis (strain Co18 / CGMCC 3.14243)	-	oxidoreductase activity, acting on a sulfur group of donors, disulfide as acceptor]---[protein disulfide isomerase activity	endoplasmic reticulum	-
TR5490|c10_g6_i1	8.463339796	3.48E-06	-	-	-	-	-	-	-	-	-	-	-	-	-	-
TR6640|c2_g1_i1	4.763142686	3.55E-06	-	-	-	-	-	-	-	-	-	-	-	-	-	-
TR6892|c10_g1_i5	3.701107389	3.61E-06	-	-	-	-	-	-	-	-	-	-	-	-	-	-
TR500|c0_g2_i1	-8.099674162	3.71E-06	-	-	-	-	-	-	-	-	-	-	-	-	-	-
TR2701|c0_g1_i1	9.610049483	3.74E-06	-	-	-	-	-	-	-	-	-	-	-	-	-	-
TR6702|c4_g3_i1	4.199167426	3.74E-06	-	-	-	-	-	-	-	Uncharacterized protein	1.00E-06	Thalassiosira oceanica	-	oxidoreductase activity, acting on the aldehyde or oxo group of donors, NAD or NADP as acceptor	-	-
TR7164|c0_g1_i1	7.046458518	3.79E-06	-	-	-	-	-	-	-	-	-	-	-	-	-	-
TR6465|c7_g1_i2	-6.681305473	3.83E-06	-	-	-	-	-	-	-	-	-	-	-	-	-	-
TR6773|c0_g2_i1	-6.562460725	3.96E-06	-	-	-	-	-	-	-	-	-	-	-	-	-	-
TR6406|c5_g1_i1	-8.754804474	3.98E-06	-	-	-	-	-	-	-	Uncharacterized protein	3.00E-08	Thalassiosira pseudonana	-	carbohydrate binding	-	-
TR6256|c7_g1_i3	4.534005907	4.09E-06	-	-	-	-	-	-	-	hypothetical protein	5.00E-07	Lachnospiraceae bacterium V9D3004	-	-	-	-
TR6499|c7_g2_i1	-6.263583479	4.22E-06	P10978	5.00E-18	Retrovirus-related Pol polyprotein from transposon TNT 1-94	RNA-directed DNA polymerase.	-	-	-	Uncharacterized protein	2.00E-52	Thalassiosira oceanica	-	-	-	cd09272 RNase_HI_RT_Ty1 Ty1/Copia family of RNase HI in long-term repeat retroelements. Ribonuclease H (RNase H) enzymes are divided into two major families Type 1 and Type 2 based on amino acid sequence similarities and biochemical properties. RNase H is an endonuclease that cleaves the RNA strand of an RNA/DNA hybrid in a sequence non-specific manner in the presence of divalent cations. RNase H…
TR6409|c0_g1_i1	8.105951128	4.25E-06	-	-	-	-	-	-	-	-	-	-	-	-	-	-
TR6787|c9_g1_i1	-8.540090728	4.25E-06	-	-	-	-	-	-	-	Pol protein (Fragment)	4.00E-26	Thalassiosira pseudonana	DNA integration	nucleic acid binding	-	-
TR2136|c1_g1_i1	8.273757351	4.26E-06	-	-	-	-	-	-	-	-	-	-	-	-	-	-
TR6983|c8_g1_i1	8.624888087	4.26E-06	-	-	-	-	-	-	-	Pol protein	5.00E-16	Phaeodactylum tricornutum	-	nucleic acid binding	-	-
TR1076|c0_g1_i1	8.620827265	4.29E-06	-	-	-	-	-	-	-	Predicted protein	3.00E-14	Phaeodactylum tricornutum (strain CCAP 1055/1)	-	calcium ion binding	-	-
TR4827|c1_g1_i1	-9.484529579	4.33E-06	-	-	-	-	-	-	-	-	-	-	-	-	-	-
TR6235|c0_g1_i1	-5.721174662	4.33E-06	-	-	-	-	-	-	-	-	-	-	-	-	-	-
TR6697|c4_g2_i5	10.05053931	4.56E-06	-	-	-	-	-	-	-	-	-	-	-	-	-	-
TR2614|c1_g1_i1	8.727161512	4.56E-06	-	-	-	-	-	-	-	-	-	-	-	-	-	-
TR6877|c1_g1_i1	7.051183119	4.87E-06	-	-	-	-	-	-	-	Predicted protein	9.00E-153	Phaeodactylum tricornutum (strain CCAP 1055/1)	DNA integration	nucleic acid binding]---[zinc ion binding	-	pfam07727 RVT_2 Reverse transcriptase (RNA-dependent DNA polymerase). A reverse transcriptase gene is usually indicative of a mobile element such as a retrotransposon or retrovirus. Reverse transcriptases occur in a variety of mobile elements including retrotransposons retroviruses group II introns bacterial msDNAs hepadnaviruses and caulimoviruses. This Pfam entry includes reverse transcriptases…
TR7003|c0_g2_i1	6.647470455	4.88E-06	-	-	-	-	-	-	-	-	-	-	-	-	-	-
TR7153|c0_g2_i1	-8.496953814	4.88E-06	-	-	-	-	-	-	-	-	-	-	-	-	-	-
TR6385|c15_g1_i1	-8.565994086	4.92E-06	-	-	-	-	-	-	-	-	-	-	-	-	-	-
TR5100|c0_g1_i1	-6.68917462	4.93E-06	-	-	-	-	-	-	-	Predicted protein	2.00E-08	Thalassiosira pseudonana	-	-	-	-
TR2377|c1_g1_i1	-6.859382947	4.95E-06	-	-	-	-	-	-	-	-	-	-	-	-	-	-
TR6792|c5_g3_i1	8.696801208	4.96E-06	-	-	-	-	-	-	-	-	-	-	-	-	-	-
TR7082|c3_g1_i1	8.409222458	5.02E-06	-	-	-	-	-	-	-	-	-	-	-	-	-	-
TR5152|c3_g1_i3	5.96382984	5.02E-06	Q86B14	2.00E-13	DNA replication licensing factor mcm6	DNA helicase.	-	-	-	DNA helicase	4.00E-12	Branchiostoma floridae	cell cycle]---[DNA-dependent DNA replication initiation	ATP binding]---[DNA binding]---[DNA helicase activity	MCM complex]---[nucleus	smart00350 MCM minichromosome maintenance proteins. ]---[pfam00493 MCM MCM2/3/5 family. ]---[COG1241 MCM2 Predicted ATPase involved in replication control Cdc46/Mcm family DNA replication recombination and repair .]---[PTZ00111 PTZ00111 DNA replication licensing factor MCM4 Provisional.
TR6385|c9_g1_i2	5.054736848	5.08E-06	-	-	-	-	-	-	-	-	-	-	-	-	-	-
TR6840|c2_g1_i1	-8.497683871	5.11E-06	-	-	-	-	-	-	-	Uncharacterized protein (Fragment)	3.00E-12	Thalassiosira oceanica	-	-	-	-
TR6648|c0_g2_i1	6.511435456	5.15E-06	-	-	-	-	-	-	-	-	-	-	-	-	-	-
TR7111|c2_g1_i1	9.134762373	5.16E-06	-	-	-	-	-	-	-	-	-	-	-	-	-	-
TR7041|c1_g2_i1	4.820384188	5.17E-06	-	-	-	-	-	-	-	Predicted protein	2.00E-38	Phaeodactylum tricornutum (strain CCAP 1055/1)	-	-	-	pfam05050 Methyltransf_21 Methyltransferase FkbM domain. This family has members from bacteria to human and appears to be a methyltransferase.
TR6645|c5_g1_i1	9.178483603	5.26E-06	-	-	-	-	-	-	-	-	-	-	-	-	-	pfam07727 RVT_2 Reverse transcriptase (RNA-dependent DNA polymerase). A reverse transcriptase gene is usually indicative of a mobile element such as a retrotransposon or retrovirus. Reverse transcriptases occur in a variety of mobile elements including retrotransposons retroviruses group II introns bacterial msDNAs hepadnaviruses and caulimoviruses. This Pfam entry includes reverse transcriptases…
TR6848|c4_g1_i1	6.972808008	5.30E-06	-	-	-	-	-	-	-	Predicted protein	2.00E-13	Phaeodactylum tricornutum (strain CCAP 1055/1)	-	nucleic acid binding	-	-
TR7157|c6_g1_i1	8.242161593	5.43E-06	-	-	-	-	-	-	-	-	-	-	-	-	-	-
TR1042|c0_g2_i1	-4.810472355	5.49E-06	-	-	-	-	-	-	-	-	-	-	-	-	-	-
TR7092|c10_g2_i1	4.671894224	5.56E-06	-	-	-	-	-	-	-	Uncharacterized protein	3.00E-65	Thalassiosira oceanica	-	-	-	cd09272 RNase_HI_RT_Ty1 Ty1/Copia family of RNase HI in long-term repeat retroelements. Ribonuclease H (RNase H) enzymes are divided into two major families Type 1 and Type 2 based on amino acid sequence similarities and biochemical properties. RNase H is an endonuclease that cleaves the RNA strand of an RNA/DNA hybrid in a sequence non-specific manner in the presence of divalent cations. RNase H…
TR6543|c7_g4_i2	4.716278258	5.57E-06	-	-	-	-	-	-	-	-	-	-	-	-	-	-
TR6913|c13_g1_i1	-6.772126531	5.58E-06	-	-	-	-	-	-	-	-	-	-	-	-	-	-
TR6899|c7_g2_i1	4.450315941	5.67E-06	-	-	-	-	-	-	-	-	-	-	-	-	-	-
TR6382|c5_g1_i1	8.682216855	5.71E-06	-	-	-	-	-	-	-	-	-	-	-	-	-	-
TR5100|c4_g1_i1	-6.708513467	5.71E-06	-	-	-	-	-	-	-	-	-	-	-	-	-	-
TR3625|c0_g2_i1	7.009066607	5.76E-06	-	-	-	-	-	-	-	Putative uncharacterized protein	9.00E-73	Aureococcus anophagefferens	-	-	-	-
TR6984|c19_g1_i1	-7.448205725	5.90E-06	-	-	-	-	-	-	-	-	-	-	-	-	-	-
TR1717|c0_g1_i1	-8.348105152	6.16E-06	-	-	-	-	-	-	-	-	-	-	-	-	-	-
TR7176|c8_g1_i1	-6.808398677	6.22E-06	-	-	-	-	-	-	-	-	-	-	-	-	-	-
TR7105|c13_g1_i1	-8.585113051	6.23E-06	-	-	-	-	-	-	-	-	-	-	-	-	-	-
TR2476|c0_g1_i1	7.009673231	6.26E-06	-	-	-	-	-	-	-	-	-	-	-	-	-	-
TR7134|c0_g1_i1	-8.357675372	6.37E-06	-	-	-	-	-	-	-	-	-	-	-	-	-	-
TR7174|c4_g1_i1	6.226844346	6.38E-06	-	-	-	-	-	-	-	-	-	-	-	-	-	-
TR6718|c1_g1_i1	-8.416947144	6.51E-06	-	-	-	-	-	-	-	-	-	-	-	-	-	-
TR778|c0_g1_i1	-5.395807239	6.72E-06	-	-	-	-	-	-	-	-	-	-	-	-	-	-
TR6769|c8_g1_i1	-9.330167522	6.72E-06	-	-	-	-	-	-	-	-	-	-	-	-	-	-
TR7163|c5_g1_i1	7.175575573	6.72E-06	-	-	-	-	-	-	-	-	-	-	-	-	-	-
TR3045|c1_g2_i1	-3.803793364	6.97E-06	-	-	-	-	-	-	-	Uncharacterized protein (Fragment)	2.00E-07	Thalassiosira oceanica	-	-	-	pfam06080 DUF938 Protein of unknown function (DUF938). This family consists of several hypothetical proteins from both prokaryotes and eukaryotes. The function of this family is unknown.
TR5460|c17_g1_i1	8.702272807	6.97E-06	-	-	-	-	-	-	-	Uncharacterized protein (Fragment)	7.00E-35	Thalassiosira oceanica	-	-	-	-
TR5184|c0_g1_i1	9.3248364	7.00E-06	-	-	-	-	-	-	-	Uncharacterized protein (Fragment)	1.00E-24	Thalassiosira oceanica	-	nucleic acid binding	-	-
TR7090|c15_g1_i1	8.694609909	7.31E-06	-	-	-	-	-	-	-	-	-	-	-	-	-	-
TR7067|c5_g1_i2	-5.452400675	7.50E-06	-	-	-	-	-	-	-	-	-	-	-	-	-	-
TR6755|c1_g1_i1	4.486590686	7.55E-06	Q9C0C7	4.00E-25	Activating molecule in BECN1-regulated autophagy protein 1	-	-	-	-	Predicted protein	2.00E-70	Phaeodactylum tricornutum (strain CCAP 1055/1)	-	-	-	cd00200 WD40 WD40 domain found in a number of eukaryotic proteins that cover a wide variety of functions including adaptor/regulatory modules in signal transduction pre-mRNA processing and cytoskeleton assembly typically contains a GH dipeptide 11-24 residues from its N-terminus and the WD dipeptide at its C-terminus and is 40 residues long hence the name WD40 between GH and WD lies a conserved c…
TR6697|c4_g2_i1	8.995064687	7.64E-06	-	-	-	-	-	-	-	-	-	-	-	-	-	-
TR7149|c14_g1_i1	4.479940852	7.69E-06	-	-	-	-	-	-	-	Putative uncharacterized protein	2.00E-14	Puccinia graminis f. sp. tritici (strain CRL 75-36-700-3 / race SCCL)	-	nucleic acid binding	-	-
TR6877|c4_g1_i1	6.781392935	7.75E-06	-	-	-	-	-	-	-	-	-	-	-	-	-	-
TR6759|c2_g1_i1	8.294249648	7.76E-06	-	-	-	-	-	-	-	-	-	-	-	-	-	-
TR7020|c9_g1_i7	-4.567714471	7.85E-06	-	-	-	-	-	-	-	-	-	-	-	-	-	-
TR7118|c13_g1_i1	-6.092519942	7.88E-06	-	-	-	-	-	-	-	Putative uncharacterized protein	6.00E-14	Daphnia pulex	-	-	-	-
TR7165|c11_g1_i1	6.75526611	8.07E-06	P04146	9.00E-25	Copia protein	-	-	-	-	Uncharacterized protein (Fragment)	1.00E-145	Thalassiosira oceanica	-	-	-	cd09272 RNase_HI_RT_Ty1 Ty1/Copia family of RNase HI in long-term repeat retroelements. Ribonuclease H (RNase H) enzymes are divided into two major families Type 1 and Type 2 based on amino acid sequence similarities and biochemical properties. RNase H is an endonuclease that cleaves the RNA strand of an RNA/DNA hybrid in a sequence non-specific manner in the presence of divalent cations. RNase H…
TR7166|c13_g1_i1	-7.245156104	8.10E-06	-	-	-	-	-	-	-	Pol protein	3.00E-27	Phaeodactylum tricornutum	-	nucleic acid binding	-	-
TR6715|c7_g1_i3	-5.382827344	8.10E-06	-	-	-	-	-	-	-	-	-	-	-	-	-	-
TR6499|c0_g1_i1	-8.552179439	8.19E-06	-	-	-	-	-	-	-	-	-	-	-	-	-	-
TR7290|c0_g1_i1	-9.864414699	8.23E-06	-	-	-	-	-	-	-	-	-	-	-	-	-	-
TR4980|c2_g1_i1	5.011115654	8.24E-06	-	-	-	-	-	-	-	-	-	-	-	-	-	-
TR6671|c14_g1_i1	-4.672787317	8.24E-06	-	-	-	-	-	-	-	-	-	-	-	-	-	-
TR7154|c9_g1_i1	9.21861561	8.28E-06	-	-	-	-	-	-	-	-	-	-	-	-	-	-
TR7188|c8_g1_i4	5.014064137	8.44E-06	-	-	-	-	-	-	-	-	-	-	-	-	-	-
TR7186|c8_g1_i1	8.267213236	8.48E-06	-	-	-	-	-	-	-	Blackbeard	8.00E-07	Phaeodactylum tricornutum	-	nucleic acid binding	-	-
TR7390|c0_g1_i1	8.061228832	8.65E-06	-	-	-	-	-	-	-	-	-	-	-	-	-	-
TR7155|c2_g1_i1	-10.28374715	8.71E-06	-	-	-	-	-	-	-	-	-	-	-	-	-	-
TR6778|c10_g1_i1	-8.364687165	8.71E-06	-	-	-	-	-	-	-	Predicted protein (Fragment)	2.00E-10	Phaeodactylum tricornutum (strain CCAP 1055/1)	-	methyltransferase activity	-	-
TR6356|c3_g1_i1	8.991898237	8.71E-06	-	-	-	-	-	-	-	Uncharacterized protein (Fragment)	1.00E-14	Thalassiosira oceanica	-	-	-	-
TR6875|c2_g1_i1	-7.41322633	8.72E-06	-	-	-	-	-	-	-	-	-	-	-	-	-	-
TR169|c0_g1_i1	5.464768765	8.75E-06	-	-	-	-	-	-	-	-	-	-	-	-	-	-
TR6562|c8_g1_i2	-6.976717238	8.85E-06	-	-	-	-	-	-	-	-	-	-	-	-	-	-
TR6788|c2_g1_i1	7.416221212	9.04E-06	-	-	-	-	-	-	-	Uncharacterized protein	7.00E-53	Thalassiosira oceanica	-	-	-	-
TR6836|c3_g1_i1	-5.861766297	9.04E-06	-	-	-	-	-	-	-	-	-	-	-	-	-	-
TR6543|c4_g2_i1	10.00094099	9.31E-06	-	-	-	-	-	-	-	-	-	-	-	-	-	-
TR1671|c1_g1_i1	8.726401318	9.36E-06	-	-	-	-	-	-	-	-	-	-	-	-	-	-
TR5353|c0_g1_i1	6.697857471	9.42E-06	-	-	-	-	-	-	-	Uncharacterized protein	3.00E-22	Thalassiosira oceanica	DNA integration	nucleic acid binding	-	-
TR52|c0_g1_i1	-5.150798071	9.60E-06	-	-	-	-	-	-	-	Uncharacterized protein	2.00E-08	Thalassiosira oceanica	-	-	-	-
TR6586|c2_g1_i1	-6.707098766	9.61E-06	P10978	1.00E-14	Retrovirus-related Pol polyprotein from transposon TNT 1-94	RNA-directed DNA polymerase.	-	-	-	Uncharacterized protein	4.00E-41	Thalassiosira oceanica	-	-	-	pfam07727 RVT_2 Reverse transcriptase (RNA-dependent DNA polymerase). A reverse transcriptase gene is usually indicative of a mobile element such as a retrotransposon or retrovirus. Reverse transcriptases occur in a variety of mobile elements including retrotransposons retroviruses group II introns bacterial msDNAs hepadnaviruses and caulimoviruses. This Pfam entry includes reverse transcriptases…
TR6385|c9_g1_i3	4.862345539	9.69E-06	-	-	-	-	-	-	-	-	-	-	-	-	-	-
TR6616|c6_g1_i1	6.079939662	9.76E-06	-	-	-	-	-	-	-	-	-	-	-	-	-	-
TR6328|c2_g1_i1	3.974364533	9.87E-06	-	-	-	-	-	-	-	Uncharacterized protein	4.00E-25	Mesotoga infera	-	microtubule motor activity	kinesin complex	pfam13424 TPR_12 Tetratricopeptide repeat. ]---[TIGR02917 TPR_domain_protein putative PEP-CTERM system TPR-repeat lipoprotein. This protein family occurs in strictly within a subset of Gram-negative bacterial species with the proposed PEP-CTERM/exosortase system analogous to the LPXTG/sortase system common in Gram-positive bacteria. This protein occurs in a species if and only if a transmembrane …
TR7172|c7_g1_i1	-8.282714063	1.01E-05	-	-	-	-	-	-	-	-	-	-	-	-	-	-
TR7042|c0_g1_i1	10.70289885	1.01E-05	-	-	-	-	-	-	-	-	-	-	-	-	-	-
TR6946|c6_g2_i3	3.776919367	1.02E-05	-	-	-	-	-	-	-	-	-	-	-	-	-	-
TR7043|c3_g1_i2	5.062752633	1.04E-05	-	-	-	-	-	-	-	-	-	-	-	-	-	pfam04434 SWIM SWIM zinc finger. This domain is found in bacterial archaeal and eukaryotic proteins. It is predicted to be organized into two N-terminal beta-strands and a C-terminal alpha helix thus possibly adopting a fold similar to that of the C2H2 zinc finger (pfam00096). SWIM is thought to be a versatile domain that can interact with DNA or proteins in different contexts.
TR6756|c7_g1_i11	-4.313120192	1.06E-05	-	-	-	-	-	-	-	Uncharacterized protein	1.00E-10	Thalassiosira oceanica	-	-	-	-
TR7182|c0_g1_i1	4.164125611	1.09E-05	-	-	-	-	-	-	-	-	-	-	-	-	-	-
TR6954|c4_g1_i2	5.107123865	1.10E-05	-	-	-	-	-	-	-	-	-	-	-	-	-	-
TR5177|c2_g1_i1	9.294320929	1.14E-05	-	-	-	-	-	-	-	-	-	-	-	-	-	-
TR6285|c7_g1_i1	7.978771436	1.15E-05	-	-	-	-	-	-	-	-	-	-	-	-	-	-
TR7194|c0_g1_i1	-8.675800568	1.16E-05	-	-	-	-	-	-	-	-	-	-	-	-	-	-
TR7279|c0_g1_i1	-8.900580481	1.17E-05	-	-	-	-	-	-	-	-	-	-	-	-	-	-
TR7142|c8_g1_i1	9.254754704	1.17E-05	-	-	-	-	-	-	-	-	-	-	-	-	-	-
TR7104|c5_g1_i5	3.706182327	1.18E-05	-	-	-	-	-	-	-	Uncharacterized protein	1.00E-16	Thalassiosira oceanica	-	-	-	-
TR7154|c6_g1_i1	-3.717023079	1.18E-05	-	-	-	-	-	-	-	-	-	-	-	-	-	-
TR1619|c0_g1_i1	8.971429811	1.18E-05	-	-	-	-	-	-	-	-	-	-	-	-	-	-
TR7019|c5_g1_i2	4.547723526	1.18E-05	-	-	-	-	-	-	-	Blackbeard	2.00E-87	Phaeodactylum tricornutum	-	nucleic acid binding	-	pfam07727 RVT_2 Reverse transcriptase (RNA-dependent DNA polymerase). A reverse transcriptase gene is usually indicative of a mobile element such as a retrotransposon or retrovirus. Reverse transcriptases occur in a variety of mobile elements including retrotransposons retroviruses group II introns bacterial msDNAs hepadnaviruses and caulimoviruses. This Pfam entry includes reverse transcriptases…
TR7003|c12_g1_i1	-8.895712445	1.18E-05	-	-	-	-	-	-	-	-	-	-	-	-	-	-
TR6409|c9_g1_i1	4.231677135	1.24E-05	-	-	-	-	-	-	-	-	-	-	-	-	-	-
TR7176|c7_g1_i1	-3.72870331	1.25E-05	-	-	-	-	-	-	-	-	-	-	-	-	-	-
TR6195|c5_g1_i1	3.541555639	1.26E-05	-	-	-	-	-	-	-	-	-	-	-	-	-	-
TR6828|c16_g1_i1	4.76784282	1.32E-05	-	-	-	-	-	-	-	-	-	-	-	-	-	-
TR7155|c4_g1_i7	-5.675986741	1.35E-05	-	-	-	-	-	-	-	-	-	-	-	-	-	-
TR6611|c0_g4_i1	8.294032595	1.37E-05	-	-	-	-	-	-	-	-	-	-	-	-	-	-
TR6701|c6_g1_i1	6.813595999	1.38E-05	-	-	-	-	-	-	-	-	-	-	-	-	-	-
TR1863|c1_g1_i1	-8.668894968	1.44E-05	-	-	-	-	-	-	-	-	-	-	-	-	-	-
TR6287|c16_g1_i1	7.741653641	1.45E-05	-	-	-	-	-	-	-	-	-	-	-	-	-	-
TR6756|c8_g1_i1	9.267054012	1.46E-05	-	-	-	-	-	-	-	-	-	-	-	-	-	-
TR6467|c9_g1_i1	-3.821341791	1.50E-05	Q748J3	3.00E-08	Nicotinate-nucleotide--dimethylbenzimidazole phosphoribosyltransferase	Nicotinate-nucleotide--dimethylbenzimidazole phosphoribosyltransferase.	Nucleoside biosynthesis	alpha-ribazole biosynthesis	alpha-ribazole from 5,6-dimethylbenzimidazole: step 1/2	Predicted protein (Fragment)	7.00E-16	Phaeodactylum tricornutum (strain CCAP 1055/1)	cobalamin biosynthetic process	nicotinate-nucleotide-dimethylbenzimidazole phosphoribosyltransferase activity	-	PRK00105 cobT nicotinate-nucleotide--dimethylbenzimidazole phosphoribosyltransferase Reviewed.]---[TIGR03160 cobT_DBIPRT nicotinate-nucleotide--dimethylbenzimidazole phosphoribosyltransferase. Members of this family are nicotinate-nucleotide--dimethylbenzimidazole phosphoribosyltransferase an enzyme of cobalamin biosynthesis. Biosynthesis of cofactors prosthetic groups and carriers Heme porphyrin…
TR6414|c0_g1_i2	-4.08822733	1.51E-05	-	-	-	-	-	-	-	-	-	-	-	-	-	-
TR1823|c1_g1_i1	-8.846970682	1.52E-05	-	-	-	-	-	-	-	Uncharacterized protein	1.00E-14	Phytophthora parasitica (strain INRA-310)	-	nucleic acid binding]---[zinc ion binding	-	-
TR6328|c0_g1_i1	-8.551399981	1.53E-05	-	-	-	-	-	-	-	-	-	-	-	-	-	-
TR6652|c3_g1_i1	-6.598315057	1.55E-05	-	-	-	-	-	-	-	-	-	-	-	-	-	-
TR6848|c0_g1_i1	7.387009679	1.59E-05	-	-	-	-	-	-	-	Uncharacterized protein	1.00E-33	Thalassiosira oceanica	-	nucleic acid binding	-	-
TR6828|c24_g1_i1	6.899125482	1.59E-05	-	-	-	-	-	-	-	-	-	-	-	-	-	-
TR747|c1_g1_i1	-8.59144053	1.63E-05	A6BM06	5.00E-07	1-aminocyclopropane-1-carboxylate oxidase	Aminocyclopropanecarboxylate oxidase.	Alkene biosynthesis	ethylene biosynthesis via S-adenosyl-L-methionine	ethylene from S-adenosyl-L-methionine: step 2/2	Uncharacterized protein (Fragment)	2.00E-41	Thalassiosira oceanica	-	oxidoreductase activity, acting on paired donors, with incorporation or reduction of molecular oxygen, 2-oxoglutarate as one donor, and incorporation of one atom each of oxygen into both donors	-	COG3491 PcbC Isopenicillin N synthase and related dioxygenases General function prediction only .]---[PTZ00273 PTZ00273 oxidase reductase Provisional.]---[PLN03002 PLN03002 oxidoreductase 2OG-Fe(II) oxygenase family protein.]---[PLN02485 PLN02485 oxidoreductase.]---[pfam03171 2OG-FeII_Oxy 2OG-Fe(II) oxygenase superfamily. This family contains members of the 2-oxoglutarate (2OG) and Fe(II)-depende…
TR4714|c0_g1_i1	-4.746350497	1.64E-05	Q8CHP8	4.00E-47	Phosphoglycolate phosphatase	Phosphoglycolate phosphatase.]---[Protein-tyrosine-phosphatase.	-	-	-	Uncharacterized protein (Fragment)	2.00E-69	Thalassiosira oceanica	-	phosphatase activity	-	PLN02645 PLN02645 phosphoglycolate phosphatase.]---[TIGR01452 PGP_euk phosphoglycolate/pyridoxal phosphate phosphatase family. PGP is an essential enzyme in the glycolate salvage pathway in higher organisms (photorespiration in plants). Phosphoglycolate results from the oxidase activity of RubisCO in the Calvin cycle when concentrations of carbon dioxide are low relative to oxygen. In mammals PGP…
TR7150|c6_g1_i9	-5.132212651	1.65E-05	-	-	-	-	-	-	-	-	-	-	-	-	-	-
TR7007|c4_g1_i1	5.407489833	1.65E-05	-	-	-	-	-	-	-	Gag protein	5.00E-20	Phaeodactylum tricornutum	-	-	-	-
TR951|c1_g1_i1	-8.346507197	1.65E-05	-	-	-	-	-	-	-	-	-	-	-	-	-	-
TR7167|c7_g1_i1	6.080316041	1.65E-05	-	-	-	-	-	-	-	-	-	-	-	-	-	-
TR6882|c6_g1_i11	-4.441056568	1.67E-05	-	-	-	-	-	-	-	Uncharacterized protein	2.00E-09	Phytophthora parasitica P1569	-	-	-	-
TR7160|c11_g1_i1	5.107492434	1.68E-05	-	-	-	-	-	-	-	-	-	-	-	-	-	-
TR6175|c7_g1_i1	-5.668091803	1.68E-05	-	-	-	-	-	-	-	-	-	-	-	-	-	-
TR6869|c11_g1_i1	3.640827139	1.70E-05	-	-	-	-	-	-	-	Uncharacterized protein (Fragment)	1.00E-13	Thalassiosira oceanica	-	-	-	-
TR7526|c0_g1_i1	-6.5357295	1.71E-05	-	-	-	-	-	-	-	Gag-pol polyprotein	1.00E-25	Phaeodactylum tricornutum	-	nucleic acid binding	-	-
TR2957|c0_g1_i1	8.644258188	1.73E-05	-	-	-	-	-	-	-	-	-	-	-	-	-	-
TR5501|c0_g1_i1	-5.928960303	1.79E-05	-	-	-	-	-	-	-	-	-	-	-	-	-	-
TR3122|c0_g2_i1	-5.524418141	1.79E-05	-	-	-	-	-	-	-	-	-	-	-	-	-	-
TR7165|c11_g4_i3	-4.946333201	1.79E-05	-	-	-	-	-	-	-	Predicted protein	4.00E-07	Phaeodactylum tricornutum (strain CCAP 1055/1)	-	-	-	-
TR6406|c6_g1_i1	-5.843359246	1.80E-05	-	-	-	-	-	-	-	-	-	-	-	-	-	-
TR2964|c0_g1_i1	3.393584951	1.80E-05	Q8NFV4	4.00E-10	Alpha/beta hydrolase domain-containing protein 11	-	-	-	-	Predicted protein	2.00E-55	Thalassiosira pseudonana	-	-	-	pfam12697 Abhydrolase_6 Alpha/beta hydrolase family. This family contains alpha/beta hydrolase enzymes of diverse specificity.]---[PRK10673 PRK10673 acyl-CoA esterase Provisional.]---[PRK11126 PRK11126 2-succinyl-6-hydroxy-2 4-cyclohexadiene-1-carboxylate synthase Provisional.]---[TIGR03695 menH_SHCHC 2-succinyl-6-hydroxy-2 4-cyclohexadiene-1-carboxylate synthase. This protein catalyzes the forma…
TR6388|c0_g2_i1	6.010940094	1.84E-05	-	-	-	-	-	-	-	-	-	-	-	-	-	-
TR6429|c8_g1_i4	-3.789050309	1.84E-05	-	-	-	-	-	-	-	Uncharacterized protein (Fragment)	3.00E-06	Thalassiosira oceanica	protein dephosphorylation	metal ion binding]---[protein serine/threonine phosphatase activity	-	-
TR3118|c0_g1_i1	-4.527105425	1.84E-05	-	-	-	-	-	-	-	-	-	-	-	-	-	-
TR6997|c10_g1_i1	3.722006024	1.84E-05	P77296	3.00E-18	Uncharacterized protein YbeT	-	-	-	-	hypothetical protein	9.00E-33	Haemophilus influenzae	-	-	-	sd00010 SLR Sel1-like repeat. Sel1-like repeats (SLRs) share similar alpha-helical conformations with Tetratricopeptide repeats (TPRs) but with different consensus sequence lengths and superhelical topologies. SLRs contain 36 to 44 amino acids and are present in bacteria and eukaryotes but not in archaea. SLR proteins are involved in a variety of functions and many serve as adaptor proteins for t…
TR6527|c12_g1_i1	7.965426141	1.85E-05	-	-	-	-	-	-	-	-	-	-	-	-	-	-
TR6612|c4_g2_i1	-4.778321134	1.86E-05	-	-	-	-	-	-	-	-	-	-	-	-	-	-
TR6256|c7_g1_i1	4.221880739	1.93E-05	-	-	-	-	-	-	-	-	-	-	-	-	-	-
TR6926|c8_g1_i6	-4.349050592	1.95E-05	-	-	-	-	-	-	-	-	-	-	-	-	-	-
TR7125|c10_g1_i1	7.289932686	1.98E-05	-	-	-	-	-	-	-	-	-	-	-	-	-	-
TR6586|c3_g1_i1	-6.612472166	2.00E-05	P10978	5.00E-08	Retrovirus-related Pol polyprotein from transposon TNT 1-94	RNA-directed DNA polymerase.	-	-	-	Uncharacterized protein (Fragment)	5.00E-31	Thalassiosira oceanica	-	-	-	cd09272 RNase_HI_RT_Ty1 Ty1/Copia family of RNase HI in long-term repeat retroelements. Ribonuclease H (RNase H) enzymes are divided into two major families Type 1 and Type 2 based on amino acid sequence similarities and biochemical properties. RNase H is an endonuclease that cleaves the RNA strand of an RNA/DNA hybrid in a sequence non-specific manner in the presence of divalent cations. RNase H…
TR7175|c6_g4_i1	4.041676727	2.00E-05	-	-	-	-	-	-	-	Predicted protein	7.00E-31	Thalassiosira pseudonana	-	-	integral to membrane	TIGR00817 Triose_phosphate/phosphate_translocator Tpt phosphate/phosphoenolpyruvate translocator. The 6-8 TMS Triose-phosphate Transporter (TPT) Family (TC 2.A.7.9)Functionally characterized members of the TPT family are derived from the inner envelope membranes of chloroplasts and nongreen plastids of plants. However homologues are also present in yeast. Saccharomyces cerevisiae has three functi…
TR6366|c12_g1_i5	-3.713193729	2.02E-05	P73846	2.00E-15	Uncharacterized protein slr1717	-	-	-	-	Predicted protein (Fragment)	4.00E-50	Thalassiosira pseudonana	asparagine biosynthetic process	asparagine synthase (glutamine-hydrolyzing) activity	-	cd01990 Alpha_ANH_like_I This is a subfamily of Adenine nucleotide alpha hydrolases superfamily. Adenine nucleotide alpha hydrolases superfamily includes N type ATP PPases and ATP sulphurylases. It forms a apha/beta/apha fold which binds to Adenosine group. This subfamily of proteins probably binds ATP. This domain is about 200 amino acids long with a strongly conserved motif SGGKD at the N termi…
TR7002|c0_g1_i1	8.125452047	2.03E-05	-	-	-	-	-	-	-	-	-	-	-	-	-	-
TR6899|c8_g3_i1	3.930501315	2.04E-05	-	-	-	-	-	-	-	Predicted protein	3.00E-12	Thalassiosira pseudonana	-	-	-	-
TR6299|c3_g2_i1	8.629911248	2.05E-05	-	-	-	-	-	-	-	-	-	-	-	-	-	-
TR7089|c5_g1_i3	5.55507573	2.06E-05	-	-	-	-	-	-	-	-	-	-	-	-	-	-
TR7070|c9_g1_i9	-4.407701526	2.11E-05	-	-	-	-	-	-	-	-	-	-	-	-	-	-
TR7126|c9_g1_i1	6.001847935	2.14E-05	-	-	-	-	-	-	-	-	-	-	-	-	-	-
TR6412|c11_g2_i5	5.041069877	2.15E-05	-	-	-	-	-	-	-	-	-	-	-	-	-	-
TR532|c0_g1_i1	7.938236605	2.16E-05	-	-	-	-	-	-	-	-	-	-	-	-	-	-
TR6907|c8_g1_i1	8.487931067	2.17E-05	-	-	-	-	-	-	-	-	-	-	-	-	-	-
TR6358|c16_g1_i1	-9.201746993	2.21E-05	-	-	-	-	-	-	-	-	-	-	-	-	-	-
TR6886|c5_g1_i1	8.256585819	2.21E-05	-	-	-	-	-	-	-	-	-	-	-	-	-	-
TR5862|c2_g1_i2	3.702432171	2.22E-05	-	-	-	-	-	-	-	-	-	-	-	-	-	-
TR3165|c0_g2_i1	8.47847545	2.22E-05	-	-	-	-	-	-	-	-	-	-	-	-	-	-
TR7178|c6_g2_i1	6.613890909	2.24E-05	-	-	-	-	-	-	-	PLAAOx	9.00E-27	Tisochrysis lutea	-	oxidoreductase activity	-	-
TR6927|c9_g1_i1	-5.329394604	2.28E-05	-	-	-	-	-	-	-	-	-	-	-	-	-	-
TR6787|c4_g1_i1	7.986695194	2.39E-05	-	-	-	-	-	-	-	-	-	-	-	-	-	-
TR7435|c0_g1_i1	5.931599598	2.47E-05	-	-	-	-	-	-	-	-	-	-	-	-	-	-
TR1806|c0_g1_i1	-6.237571438	2.47E-05	-	-	-	-	-	-	-	-	-	-	-	-	-	-
TR6366|c5_g1_i2	5.034876664	2.55E-05	-	-	-	-	-	-	-	-	-	-	-	-	-	-
TR7134|c1_g1_i1	-4.593884771	2.61E-05	-	-	-	-	-	-	-	Uncharacterized protein	5.00E-28	Thalassiosira oceanica	-	-	-	cd09272 RNase_HI_RT_Ty1 Ty1/Copia family of RNase HI in long-term repeat retroelements. Ribonuclease H (RNase H) enzymes are divided into two major families Type 1 and Type 2 based on amino acid sequence similarities and biochemical properties. RNase H is an endonuclease that cleaves the RNA strand of an RNA/DNA hybrid in a sequence non-specific manner in the presence of divalent cations. RNase H…
TR6074|c1_g1_i4	4.404726952	2.62E-05	-	-	-	-	-	-	-	-	-	-	-	-	-	-
TR7127|c8_g3_i1	4.560512055	2.64E-05	-	-	-	-	-	-	-	-	-	-	-	-	-	-
TR6499|c4_g1_i1	-5.744333717	2.67E-05	-	-	-	-	-	-	-	Uncharacterized protein	7.00E-18	Amphimedon queenslandica	-	nucleic acid binding	-	pfam05699 Dimer_Tnp_hAT hAT family C-terminal dimerization region. This dimerization region is found at the C terminus of the transposases of elements belonging to the Activator superfamily (hAT element superfamily). The isolated dimerization region forms extremely stable dimers in vitro.
TR2951|c0_g1_i1	5.332387607	2.70E-05	P46824	2.00E-09	Kinesin light chain	-	-	-	-	Putative uncharacterized protein (Fragment)	2.00E-17	Trichoplax adhaerens	-	microtubule motor activity	kinesin complex	pfam13424 TPR_12 Tetratricopeptide repeat. ]---[sd00006 TPR Tetratricopeptide repeat. The Tetratricopeptide repeat (TPR) typically contains 34 amino acids and is found in a variety of organisms including bacteria cyanobacteria yeast fungi plants and humans. It is present in a variety of proteins including those involved in chaperone cell-cycle transcription and protein transport complexes. The nu…
TR6876|c0_g1_i1	4.203302385	2.76E-05	-	-	-	-	-	-	-	Predicted protein	3.00E-104	Phaeodactylum tricornutum (strain CCAP 1055/1)	-	-	-	pfam01062 Bestrophin Bestrophin RFP-TM chloride channel. Bestrophin is a 68-kDa basolateral plasma membrane protein expressed in retinal pigment epithelial cells (RPE). It is encoded by the VMD2 gene which is mutated in Best macular dystrophy a disease characterized by a depressed light peak in the electrooculogram. VMD2 encodes a 585-amino acid protein with an approximate mass of 68 kDa which ha…
TR7080|c3_g1_i4	4.545055919	2.77E-05	-	-	-	-	-	-	-	-	-	-	-	-	-	-
TR1126|c0_g1_i1	-5.691485488	2.77E-05	-	-	-	-	-	-	-	-	-	-	-	-	-	-
TR7015|c0_g1_i1	7.510071962	2.86E-05	-	-	-	-	-	-	-	Uncharacterized protein	1.00E-11	Thalassiosira oceanica	-	-	-	-
TR6450|c4_g1_i2	8.046575048	2.87E-05	-	-	-	-	-	-	-	-	-	-	-	-	-	-
TR6664|c0_g1_i1	-5.955306496	2.90E-05	-	-	-	-	-	-	-	Pol protein (Fragment)	5.00E-26	Thalassiosira pseudonana	DNA integration	nucleic acid binding	-	-
TR7125|c8_g4_i1	-7.673908627	2.91E-05	-	-	-	-	-	-	-	Predicted protein	7.00E-06	Phaeodactylum tricornutum (strain CCAP 1055/1)	-	ATP binding]---[ATPase activity	-	-
TR7536|c0_g1_i1	-6.125135145	2.91E-05	-	-	-	-	-	-	-	-	-	-	-	-	-	-
TR6577|c0_g2_i1	4.915495814	2.93E-05	-	-	-	-	-	-	-	-	-	-	-	-	-	-
TR951|c0_g2_i1	-3.925109924	3.08E-05	-	-	-	-	-	-	-	Uncharacterized protein	7.00E-45	Emiliania huxleyi CCMP1516	-	-	-	-
TR6683|c4_g3_i1	7.56417009	3.08E-05	P10978	4.00E-76	Retrovirus-related Pol polyprotein from transposon TNT 1-94	RNA-directed DNA polymerase.	-	-	-	Gag-pol polyprotein	0	Thalassiosira pseudonana	DNA integration	nucleic acid binding]---[zinc ion binding	-	pfam07727 RVT_2 Reverse transcriptase (RNA-dependent DNA polymerase). A reverse transcriptase gene is usually indicative of a mobile element such as a retrotransposon or retrovirus. Reverse transcriptases occur in a variety of mobile elements including retrotransposons retroviruses group II introns bacterial msDNAs hepadnaviruses and caulimoviruses. This Pfam entry includes reverse transcriptases…
TR7164|c7_g1_i2	4.468471079	3.10E-05	-	-	-	-	-	-	-	Putative uncharacterized protein	7.00E-06	Branchiostoma floridae	-	-	-	-
TR6844|c4_g1_i1	-6.246532754	3.11E-05	-	-	-	-	-	-	-	-	-	-	-	-	-	-
TR6559|c3_g1_i1	-5.494134996	3.14E-05	-	-	-	-	-	-	-	-	-	-	-	-	-	-
TR6002|c17_g1_i1	8.477323894	3.14E-05	-	-	-	-	-	-	-	-	-	-	-	-	-	-
TR6599|c8_g3_i4	5.790126001	3.16E-05	O13527	3.00E-14	Truncated transposon Ty1-A Gag-Pol polyprotein	DNA-directed DNA polymerase.]---[RNA-directed DNA polymerase.]---[Ribonuclease H.	-	-	-	Pol protein	0	Phaeodactylum tricornutum	-	nucleic acid binding	-	cd09272 RNase_HI_RT_Ty1 Ty1/Copia family of RNase HI in long-term repeat retroelements. Ribonuclease H (RNase H) enzymes are divided into two major families Type 1 and Type 2 based on amino acid sequence similarities and biochemical properties. RNase H is an endonuclease that cleaves the RNA strand of an RNA/DNA hybrid in a sequence non-specific manner in the presence of divalent cations. RNase H…
TR7139|c3_g1_i16	-4.761132066	3.17E-05	Q08DJ8	1.00E-11	Heat shock factor protein 1	-	-	-	-	DNA-binding heat shock factor	3.00E-24	Phaeodactylum tricornutum (strain CCAP 1055/1)	-	sequence-specific DNA binding]---[sequence-specific DNA binding transcription factor activity	nucleus	pfam00447 HSF_DNA-bind HSF-type DNA-binding. ]---[COG5169 HSF1 Heat shock transcription factor Transcription .]---[smart00415 HSF heat shock factor.
TR6444|c3_g1_i2	-5.183850795	3.18E-05	-	-	-	-	-	-	-	-	-	-	-	-	-	-
TR7133|c3_g1_i2	5.099119178	3.19E-05	-	-	-	-	-	-	-	-	-	-	-	-	-	-
TR6794|c0_g1_i1	-4.736652778	3.25E-05	-	-	-	-	-	-	-	-	-	-	-	-	-	-
TR5745|c4_g1_i1	-5.556427423	3.25E-05	-	-	-	-	-	-	-	-	-	-	-	-	-	-
TR6790|c10_g2_i1	-6.818431943	3.25E-05	-	-	-	-	-	-	-	-	-	-	-	-	-	-
TR6952|c10_g2_i1	8.600117857	3.25E-05	-	-	-	-	-	-	-	DNA polymerase-like protein PA0670	7.00E-20	Algibacter lectus	-	-	-	-
TR5680|c7_g1_i1	-6.340108092	3.34E-05	-	-	-	-	-	-	-	-	-	-	-	-	-	-
TR7199|c12_g1_i1	8.270968801	3.40E-05	-	-	-	-	-	-	-	-	-	-	-	-	-	-
TR6355|c2_g2_i1	5.491068513	3.47E-05	-	-	-	-	-	-	-	Endonuclease	3.00E-15	Moumouvirus goulette	-	endonuclease activity	-	-
TR6702|c4_g2_i1	4.781547824	3.48E-05	-	-	-	-	-	-	-	-	-	-	-	-	-	-
TR4606|c2_g1_i1	7.634318608	3.52E-05	-	-	-	-	-	-	-	-	-	-	-	-	-	-
TR7006|c3_g1_i1	9.350702971	3.55E-05	-	-	-	-	-	-	-	-	-	-	-	-	-	-
TR1959|c0_g1_i1	5.775574923	3.56E-05	-	-	-	-	-	-	-	Uncharacterized protein	1.00E-14	bacterium UASB270	-	-	-	-
TR7075|c4_g1_i2	10.38288627	3.56E-05	-	-	-	-	-	-	-	-	-	-	-	-	-	-
TR5924|c0_g2_i1	5.365646079	3.61E-05	P04146	1.00E-14	Copia protein	-	-	-	-	Pol protein	3.00E-80	Phaeodactylum tricornutum	-	nucleic acid binding	-	cd09272 RNase_HI_RT_Ty1 Ty1/Copia family of RNase HI in long-term repeat retroelements. Ribonuclease H (RNase H) enzymes are divided into two major families Type 1 and Type 2 based on amino acid sequence similarities and biochemical properties. RNase H is an endonuclease that cleaves the RNA strand of an RNA/DNA hybrid in a sequence non-specific manner in the presence of divalent cations. RNase H…
TR5600|c0_g1_i1	4.650436553	3.79E-05	-	-	-	-	-	-	-	-	-	-	-	-	-	-
TR6683|c4_g2_i1	8.592376178	3.80E-05	P10978	2.00E-23	Retrovirus-related Pol polyprotein from transposon TNT 1-94	RNA-directed DNA polymerase.	-	-	-	Gag-pol polyprotein	5.00E-69	Thalassiosira pseudonana	DNA integration	nucleic acid binding]---[zinc ion binding	-	pfam00665 rve Integrase core domain. Integrase mediates integration of a DNA copy of the viral genome into the host chromosome. Integrase is composed of three domains. The amino-terminal domain is a zinc binding domain pfam02022. This domain is the central catalytic domain. The carboxyl terminal domain that is a non-specific DNA binding domain pfam00552. The catalytic domain acts as an endonuclea…
TR2888|c0_g1_i1	5.020540854	3.83E-05	-	-	-	-	-	-	-	Putative uncharacterized protein	7.00E-20	Aureococcus anophagefferens	-	-	-	cd04216 Phytocyanin Phytocyanins are plant blue or type I copper proteins. Phytocyanins are plant blue or type I copper proteins. They are involved in electron transfer reactions with the Cu center transitioning between the oxidized Cu(II) form and the reduced Cu(I) form. Phytocyanins are classified into four groups stellacyanin plantacyanin uclacyanin and early nodulin groups. Stellacyanin appea…
TR7075|c4_g1_i4	10.3525283	3.84E-05	-	-	-	-	-	-	-	-	-	-	-	-	-	-
TR6978|c1_g1_i1	4.754398914	3.98E-05	-	-	-	-	-	-	-	-	-	-	-	-	-	-
TR7103|c5_g2_i1	5.499417533	4.12E-05	P10978	4.00E-62	Retrovirus-related Pol polyprotein from transposon TNT 1-94	RNA-directed DNA polymerase.	-	-	-	Uncharacterized protein	0	Thalassiosira oceanica	-	-	-	pfam07727 RVT_2 Reverse transcriptase (RNA-dependent DNA polymerase). A reverse transcriptase gene is usually indicative of a mobile element such as a retrotransposon or retrovirus. Reverse transcriptases occur in a variety of mobile elements including retrotransposons retroviruses group II introns bacterial msDNAs hepadnaviruses and caulimoviruses. This Pfam entry includes reverse transcriptases…
TR6941|c9_g1_i1	-6.527054301	4.12E-05	-	-	-	-	-	-	-	-	-	-	-	-	-	-
TR6506|c0_g1_i1	-6.708804436	4.16E-05	-	-	-	-	-	-	-	-	-	-	-	-	-	-
TR5749|c7_g1_i1	6.156370236	4.17E-05	-	-	-	-	-	-	-	-	-	-	-	-	-	-
TR7167|c8_g1_i1	-5.697614092	4.17E-05	-	-	-	-	-	-	-	-	-	-	-	-	-	-
TR6997|c10_g1_i3	3.910572866	4.17E-05	P77296	1.00E-13	Uncharacterized protein YbeT	-	-	-	-	Uncharacterized protein	9.00E-26	Aeromonas caviae	-	-	-	sd00010 SLR Sel1-like repeat. Sel1-like repeats (SLRs) share similar alpha-helical conformations with Tetratricopeptide repeats (TPRs) but with different consensus sequence lengths and superhelical topologies. SLRs contain 36 to 44 amino acids and are present in bacteria and eukaryotes but not in archaea. SLR proteins are involved in a variety of functions and many serve as adaptor proteins for t…
TR6450|c4_g1_i1	8.025918482	4.17E-05	-	-	-	-	-	-	-	-	-	-	-	-	-	-
TR3901|c2_g1_i1	4.237585673	4.17E-05	-	-	-	-	-	-	-	-	-	-	-	-	-	-
TR6672|c8_g1_i6	3.39605776	4.20E-05	-	-	-	-	-	-	-	Sulfotransferase	1.00E-09	Ostreococcus tauri	-	sulfotransferase activity	integral to membrane	pfam03567 Sulfotransfer_2 Sulfotransferase family. This family includes a variety of sulfotransferase enzymes. Chondroitin 6-sulfotransferase catalyses the transfer of sulfate to position 6 of the N-acetylgalactosamine residue of chondroitin. This family also includes Heparan sulfate 2-O-sulfotransferase (HS2ST) and Heparan sulfate 6-sulfotransferase (HS6ST). Heparan sulfate (HS) is a co-receptor…
TR6620|c3_g1_i2	10.86179104	4.21E-05	-	-	-	-	-	-	-	-	-	-	-	-	-	-
TR2527|c0_g1_i1	-10.78517046	4.23E-05	-	-	-	-	-	-	-	-	-	-	-	-	-	-
TR7032|c7_g2_i1	-3.575407632	4.32E-05	-	-	-	-	-	-	-	-	-	-	-	-	-	-
TR7169|c1_g1_i1	-6.797307933	4.40E-05	-	-	-	-	-	-	-	SAM dependent carboxyl methyltransferase	4.00E-15	Williamsia sp. D3	-	methyltransferase activity	-	pfam03492 Methyltransf_7 SAM dependent carboxyl methyltransferase. This family of plant methyltransferases contains enzymes that act on a variety of substrates including salicylic acid jasmonic acid and 7-Methylxanthine. Caffeine is synthesized through sequential three-step methylation of xanthine derivatives at positions 7-N 3-N and 1-N. The protein 7-methylxanthine methyltransferase (designated…
TR6642|c0_g2_i1	3.580427423	4.41E-05	-	-	-	-	-	-	-	Uncharacterized protein	6.00E-48	Thalassiosira oceanica	-	-	-	pfam13383 Methyltransf_22 Methyltransferase domain. This family appears to be a methyltransferase domain.
TR6783|c4_g2_i2	4.409446605	4.52E-05	-	-	-	-	-	-	-	Putative uncharacterized protein	2.00E-11	Phytophthora infestans (strain T30-4)	-	-	-	-
TR7377|c0_g1_i1	7.409268258	4.59E-05	-	-	-	-	-	-	-	-	-	-	-	-	-	-
TR3560|c1_g1_i1	3.665265339	4.60E-05	Q9LMA1	8.00E-20	Probable flavin-containing monooxygenase 1	-	-	-	-	Uncharacterized protein	2.00E-28	Emiliania huxleyi CCMP1516	-	-	-	COG2072 TrkA Predicted flavoprotein involved in K transport Inorganic ion transport and metabolism .]---[pfam00743 FMO-like Flavin-binding monooxygenase-like. This family includes FMO proteins cyclohexanone mono-oxygenase and a number of different mono-oxygenases.]---[pfam13738 Pyr_redox_3 Pyridine nucleotide-disulphide oxidoreductase. ]---[PLN02172 PLN02172 flavin-containing monooxygenase FMO GS…
TR7060|c2_g1_i1	-8.877930347	4.63E-05	-	-	-	-	-	-	-	-	-	-	-	-	-	-
TR6551|c1_g1_i4	3.888109349	4.64E-05	-	-	-	-	-	-	-	-	-	-	-	-	-	-
TR6002|c10_g2_i1	5.411006208	4.68E-05	-	-	-	-	-	-	-	-	-	-	-	-	-	-
TR4682|c2_g1_i1	-3.912314131	4.77E-05	-	-	-	-	-	-	-	Uncharacterized protein	8.00E-43	Thalassiosira oceanica	-	-	-	cd00204 ANK ankyrin repeats ankyrin repeats mediate protein-protein interactions in very diverse families of proteins. The number of ANK repeats in a protein can range from 2 to over 20 (ankyrins for example). ANK repeats may occur in combinations with other types of domains. The structural repeat unit contains two antiparallel helices and a beta-hairpin repeats are stacked in a superhelical arra…
TR3159|c1_g1_i1	5.740152568	4.77E-05	-	-	-	-	-	-	-	Predicted protein	1.00E-11	Phaeodactylum tricornutum (strain CCAP 1055/1)	-	-	-	pfam01062 Bestrophin Bestrophin RFP-TM chloride channel. Bestrophin is a 68-kDa basolateral plasma membrane protein expressed in retinal pigment epithelial cells (RPE). It is encoded by the VMD2 gene which is mutated in Best macular dystrophy a disease characterized by a depressed light peak in the electrooculogram. VMD2 encodes a 585-amino acid protein with an approximate mass of 68 kDa which ha…
TR6708|c1_g1_i1	3.19250386	4.84E-05	-	-	-	-	-	-	-	Predicted protein	8.00E-41	Phaeodactylum tricornutum (strain CCAP 1055/1)	-	nucleic acid binding	-	-
TR7154|c10_g1_i1	7.901700266	4.86E-05	-	-	-	-	-	-	-	-	-	-	-	-	-	-
TR2704|c0_g1_i1	-4.252646427	4.88E-05	P10978	2.00E-23	Retrovirus-related Pol polyprotein from transposon TNT 1-94	RNA-directed DNA polymerase.	-	-	-	Gag-pol polyprotein	6.00E-82	Phaeodactylum tricornutum	DNA integration	nucleic acid binding]---[zinc ion binding	-	cd09272 RNase_HI_RT_Ty1 Ty1/Copia family of RNase HI in long-term repeat retroelements. Ribonuclease H (RNase H) enzymes are divided into two major families Type 1 and Type 2 based on amino acid sequence similarities and biochemical properties. RNase H is an endonuclease that cleaves the RNA strand of an RNA/DNA hybrid in a sequence non-specific manner in the presence of divalent cations. RNase H…
TR7020|c9_g2_i1	9.022028319	4.88E-05	-	-	-	-	-	-	-	-	-	-	-	-	-	-
TR6828|c9_g1_i1	-4.358299162	4.90E-05	-	-	-	-	-	-	-	-	-	-	-	-	-	-
TR6658|c12_g1_i1	7.958370328	4.93E-05	-	-	-	-	-	-	-	-	-	-	-	-	-	-
TR5305|c10_g1_i1	4.887570747	4.93E-05	-	-	-	-	-	-	-	-	-	-	-	-	-	-
TR2957|c0_g2_i1	6.841373606	4.93E-05	-	-	-	-	-	-	-	-	-	-	-	-	-	-
TR6356|c4_g1_i1	7.813037717	4.93E-05	-	-	-	-	-	-	-	Uncharacterized protein	3.00E-23	Thalassiosira oceanica	-	-	-	cd09272 RNase_HI_RT_Ty1 Ty1/Copia family of RNase HI in long-term repeat retroelements. Ribonuclease H (RNase H) enzymes are divided into two major families Type 1 and Type 2 based on amino acid sequence similarities and biochemical properties. RNase H is an endonuclease that cleaves the RNA strand of an RNA/DNA hybrid in a sequence non-specific manner in the presence of divalent cations. RNase H…
TR7105|c4_g1_i1	-8.502570445	5.02E-05	-	-	-	-	-	-	-	-	-	-	-	-	-	-
TR6466|c0_g1_i1	8.429994105	5.04E-05	-	-	-	-	-	-	-	-	-	-	-	-	-	-
TR6855|c5_g2_i4	-4.638668705	5.10E-05	-	-	-	-	-	-	-	-	-	-	-	-	-	-
TR6952|c5_g2_i1	-8.656410404	5.16E-05	-	-	-	-	-	-	-	-	-	-	-	-	-	-
TR6062|c8_g2_i2	-5.500037298	5.22E-05	O61063	3.00E-16	Tectonin-1	-	-	-	-	Tachylectin-like protein	5.00E-17	Hydractinia echinata	-	-	-	smart00706 TECPR Beta propeller repeats in Physarum polycephalum tectonins Limulus lectin L-6 and animal hypothetical proteins.
TR7057|c10_g1_i1	5.421516886	5.26E-05	-	-	-	-	-	-	-	-	-	-	-	-	-	-
TR7165|c13_g1_i1	8.563002592	5.36E-05	-	-	-	-	-	-	-	-	-	-	-	-	-	-
TR7632|c0_g1_i1	8.388097026	5.36E-05	-	-	-	-	-	-	-	-	-	-	-	-	-	-
TR7066|c13_g2_i1	-6.7793425	5.37E-05	Q9SID8	7.00E-14	Ras-related protein RABH1d	-	-	-	-	Uncharacterized protein	3.00E-13	Aphanomyces	intra-Golgi vesicle-mediated transport]---[intracellular protein transport]---[metabolic process]---[Rab protein signal transduction]---[retrograde transport, endosome to Golgi]---[retrograde vesicle-mediated transport, Golgi to ER	GTP binding]---[GTPase activity	Golgi apparatus]---[Golgi membrane]---[mitochondrion	cd01861 Rab6 Rab GTPase family 6 (Rab6). Rab6 is involved in microtubule-dependent transport pathways through the Golgi and from endosomes to the Golgi. Rab6A of mammals is implicated in retrograde transport through the Golgi stack and is also required for a slow COPI-independent retrograde transport pathway from the Golgi to the endoplasmic reticulum (ER). This pathway may allow Golgi residents …
TR6787|c6_g2_i1	-5.853809603	5.52E-05	-	-	-	-	-	-	-	Pol protein (Fragment)	3.00E-90	Thalassiosira pseudonana	DNA integration	nucleic acid binding	-	pfam13976 gag_pre-integrs GAG-pre-integrase domain. This domain is found associated with retroviral insertion elements and lies just upstream of the integrase region on the polyproteins.
TR7186|c15_g1_i1	5.074466837	5.57E-05	-	-	-	-	-	-	-	-	-	-	-	-	-	-
TR7130|c5_g1_i1	5.381914071	5.63E-05	-	-	-	-	-	-	-	Uncharacterized protein	1.00E-80	Thalassiosira oceanica	DNA integration	-	-	-
TR6001|c8_g4_i1	8.660124711	5.66E-05	-	-	-	-	-	-	-	-	-	-	-	-	-	-
TR7089|c5_g1_i2	5.557172452	5.68E-05	-	-	-	-	-	-	-	-	-	-	-	-	-	-
TR6703|c0_g1_i5	9.058550286	5.69E-05	-	-	-	-	-	-	-	-	-	-	-	-	-	-
TR6562|c10_g5_i1	-9.662747033	5.78E-05	-	-	-	-	-	-	-	-	-	-	-	-	-	-
TR6872|c2_g1_i1	-3.412348313	5.82E-05	-	-	-	-	-	-	-	-	-	-	-	-	-	-
TR6497|c6_g2_i2	4.360934256	5.88E-05	-	-	-	-	-	-	-	-	-	-	-	-	-	-
TR6999|c7_g1_i9	3.985488633	5.89E-05	-	-	-	-	-	-	-	Uncharacterized protein	2.00E-15	Thalassiosira oceanica	-	-	-	-
TR429|c0_g1_i1	-5.958466596	5.90E-05	-	-	-	-	-	-	-	-	-	-	-	-	-	-
TR6882|c6_g1_i8	-4.219145132	5.93E-05	P03010	3.00E-08	Putative AC9 transposase	-	-	-	-	Uncharacterized protein	8.00E-21	Phytophthora parasitica (strain INRA-310)	-	nucleic acid binding	-	-
TR7082|c7_g1_i1	5.608440593	5.94E-05	-	-	-	-	-	-	-	-	-	-	-	-	-	-
TR6379|c5_g1_i1	5.651915397	6.24E-05	-	-	-	-	-	-	-	-	-	-	-	-	-	-
TR7143|c13_g1_i1	-8.174360781	6.35E-05	-	-	-	-	-	-	-	-	-	-	-	-	-	-
TR7133|c3_g1_i1	4.41412381	6.35E-05	-	-	-	-	-	-	-	-	-	-	-	-	-	-
TR7115|c8_g2_i5	8.686383017	6.35E-05	-	-	-	-	-	-	-	-	-	-	-	-	-	-
TR6357|c4_g3_i1	8.188021615	6.42E-05	-	-	-	-	-	-	-	-	-	-	-	-	-	-
TR6923|c9_g2_i1	-6.031394648	6.47E-05	-	-	-	-	-	-	-	-	-	-	-	-	-	-
TR3798|c0_g2_i1	-4.164490483	6.48E-05	-	-	-	-	-	-	-	-	-	-	-	-	-	-
TR6543|c7_g4_i1	3.484416652	6.48E-05	-	-	-	-	-	-	-	-	-	-	-	-	-	-
TR7082|c1_g1_i1	4.595024377	6.48E-05	-	-	-	-	-	-	-	Predicted protein (Fragment)	2.00E-41	Phaeodactylum tricornutum (strain CCAP 1055/1)	-	-	-	COG1389 COG1389 DNA topoisomerase VI subunit B DNA replication recombination and repair .]---[TIGR01052 Type_2_DNA_topoisomerase_6_subunit_B DNA topoisomerase VI B subunit. This model describes DNA topoisomerase VI an archaeal type II DNA topoisomerase (DNA gyrase). DNA metabolism DNA replication recombination and repair .
TR7134|c4_g2_i1	7.548316444	6.58E-05	-	-	-	-	-	-	-	-	-	-	-	-	-	-
TR6495|c0_g1_i2	4.654870186	6.64E-05	-	-	-	-	-	-	-	-	-	-	-	-	-	-
TR18|c0_g1_i1	6.097229371	6.66E-05	-	-	-	-	-	-	-	-	-	-	-	-	-	-
TR7152|c8_g1_i9	4.419946344	6.67E-05	-	-	-	-	-	-	-	-	-	-	-	-	-	-
TR7155|c0_g1_i1	8.064875786	6.84E-05	-	-	-	-	-	-	-	-	-	-	-	-	-	-
TR2527|c1_g1_i1	-5.421834371	6.95E-05	-	-	-	-	-	-	-	Uncharacterized protein	9.00E-34	Thalassiosira oceanica	-	-	-	-
TR7568|c0_g1_i1	7.309304516	6.95E-05	-	-	-	-	-	-	-	-	-	-	-	-	-	-
TR6933|c2_g1_i2	-5.532390633	6.97E-05	-	-	-	-	-	-	-	-	-	-	-	-	-	-
TR6894|c10_g1_i1	4.970078359	7.01E-05	-	-	-	-	-	-	-	-	-	-	-	-	-	-
TR7199|c18_g1_i1	5.553727266	7.04E-05	-	-	-	-	-	-	-	-	-	-	-	-	-	-
TR7479|c0_g1_i1	-7.96495336	7.21E-05	-	-	-	-	-	-	-	-	-	-	-	-	-	-
TR6388|c4_g1_i2	3.576458079	7.26E-05	-	-	-	-	-	-	-	Uncharacterized protein	2.00E-06	Rhizophagus irregularis	-	nucleic acid binding	-	pfam05699 Dimer_Tnp_hAT hAT family C-terminal dimerization region. This dimerization region is found at the C terminus of the transposases of elements belonging to the Activator superfamily (hAT element superfamily). The isolated dimerization region forms extremely stable dimers in vitro.
TR7012|c2_g1_i1	6.557773344	7.27E-05	-	-	-	-	-	-	-	-	-	-	-	-	-	-
TR7053|c23_g1_i1	8.253071775	7.36E-05	-	-	-	-	-	-	-	Uncharacterized protein	7.00E-27	Thalassiosira oceanica	-	-	-	-
TR6722|c5_g1_i1	4.534063805	7.48E-05	P93194	3.00E-19	Receptor-like protein kinase	Non-specific serine/threonine protein kinase.	-	-	-	Uncharacterized protein	5.00E-22	Musa acuminata subsp. malaccensis	-	ATP binding]---[protein serine/threonine kinase activity	integral to membrane	sd00033 LRR_RI leucine-rich repeats ribonuclease inhibitor (RI)-like subfamily. A leucine-rich repeat (LRR) is a structural protein motif of 20-30 amino acids that is unusually rich in the hydrophobic amino acid leucine. The conserved eleven-residue sequence motif (LxxLxLxxN/CxL) within the LRRs corresponds to the beta-strand and adjacent loop regions whereas the remaining parts of the repeats ar…
TR6569|c3_g1_i4	-9.07455974	7.59E-05	-	-	-	-	-	-	-	Uncharacterized protein (Fragment)	2.00E-07	Thalassiosira oceanica	-	-	-	-
TR6642|c1_g1_i1	-3.756409943	7.93E-05	Q05B63	3.00E-12	tRNA (guanine(10)-N2)-methyltransferase homolog	-	-	-	-	Predicted protein	1.00E-73	Phaeodactylum tricornutum (strain CCAP 1055/1)	-	methyltransferase activity]---[nucleic acid binding	-	COG1041 COG1041 Predicted DNA modification methylase DNA replication recombination and repair .]---[TIGR01177 tRNA_guanine10-N2-dimethyltransferase putative methyltransferase TIGR01177 family. This family of probable methyltransferases is found exclusively in the Archaea. Hypothetical proteins Conserved .]---[pfam13659 Methyltransf_26 Methyltransferase domain. This family contains methyltransfera…
TR6642|c1_g1_i2	-3.757900139	8.03E-05	Q05B63	1.00E-08	tRNA (guanine(10)-N2)-methyltransferase homolog	-	-	-	-	Predicted protein	1.00E-60	Phaeodactylum tricornutum (strain CCAP 1055/1)	-	methyltransferase activity]---[nucleic acid binding	-	COG1041 COG1041 Predicted DNA modification methylase DNA replication recombination and repair .]---[pfam13659 Methyltransf_26 Methyltransferase domain. This family contains methyltransferase domains.]---[TIGR01177 tRNA_guanine10-N2-dimethyltransferase putative methyltransferase TIGR01177 family. This family of probable methyltransferases is found exclusively in the Archaea. Hypothetical proteins …
TR6927|c3_g1_i1	-5.847895046	8.13E-05	-	-	-	-	-	-	-	-	-	-	-	-	-	-
TR6837|c3_g1_i2	5.740338457	8.26E-05	-	-	-	-	-	-	-	-	-	-	-	-	-	-
TR6565|c1_g1_i1	9.139945487	8.34E-05	-	-	-	-	-	-	-	-	-	-	-	-	-	-
TR7112|c3_g1_i1	3.930365121	8.34E-05	Q5A4X5	2.00E-12	Transcription factor SKN7	-	-	-	-	Putative uncharacterized protein (Fragment)	4.00E-13	Selaginella moellendorffii	response to heat	sequence-specific DNA binding]---[sequence-specific DNA binding transcription factor activity	nucleus	pfam00447 HSF_DNA-bind HSF-type DNA-binding. ]---[smart00415 HSF heat shock factor. ]---[COG5169 HSF1 Heat shock transcription factor Transcription .
TR6750|c8_g1_i2	-3.544367646	8.37E-05	-	-	-	-	-	-	-	-	-	-	-	-	-	-
TR6512|c4_g4_i1	4.15845021	8.41E-05	-	-	-	-	-	-	-	-	-	-	-	-	-	-
TR6306|c3_g5_i2	-3.081334477	8.46E-05	-	-	-	-	-	-	-	Transposase putative	2.00E-40	Phytophthora infestans	-	DNA binding	-	pfam13358 DDE_3 DDE superfamily endonuclease. This family of proteins are related to pfam00665 and are probably endonucleases of the DDE superfamily. Transposase proteins are necessary for efficient DNA transposition. This domain is a member of the DDE superfamily which contain three carboxylate residues that are believed to be responsible for coordinating metal ions needed for catalysis. The cat…
TR6907|c7_g1_i1	9.455375252	8.54E-05	-	-	-	-	-	-	-	-	-	-	-	-	-	-
TR6907|c6_g2_i2	4.170895935	8.61E-05	-	-	-	-	-	-	-	-	-	-	-	-	-	-
TR6653|c2_g1_i1	-4.432376699	8.82E-05	-	-	-	-	-	-	-	-	-	-	-	-	-	-
TR6675|c6_g1_i1	8.224261314	8.83E-05	-	-	-	-	-	-	-	-	-	-	-	-	-	-
TR5998|c9_g1_i1	5.501131209	8.86E-05	-	-	-	-	-	-	-	Uncharacterized protein	1.00E-07	Thalassiosira pseudonana	-	-	-	-
TR6701|c5_g1_i1	5.631736085	8.91E-05	-	-	-	-	-	-	-	-	-	-	-	-	-	-
TR5455|c3_g1_i1	8.959677843	8.95E-05	-	-	-	-	-	-	-	-	-	-	-	-	-	-
TR3355|c0_g1_i2	3.91256263	8.99E-05	-	-	-	-	-	-	-	Uncharacterized protein	4.00E-09	Emiliania huxleyi CCMP1516	-	-	-	pfam09471 Peptidase_M64 IgA Peptidase M64. This is a family of highly selective metallo-endopeptidases. The primary structure of the Clostridium ramosum IgA proteinase shows no significant overall similarity to any other known metallo-endopeptidase.
TR6997|c10_g2_i1	4.737233306	9.02E-05	P77234	5.00E-13	Uncharacterized protein YbeQ	-	-	-	-	Sel1 domain-containing protein	6.00E-21	Aeromonas hydrophila 4AK4	-	-	-	sd00010 SLR Sel1-like repeat. Sel1-like repeats (SLRs) share similar alpha-helical conformations with Tetratricopeptide repeats (TPRs) but with different consensus sequence lengths and superhelical topologies. SLRs contain 36 to 44 amino acids and are present in bacteria and eukaryotes but not in archaea. SLR proteins are involved in a variety of functions and many serve as adaptor proteins for t…
TR7086|c4_g1_i2	-3.398702406	9.06E-05	-	-	-	-	-	-	-	-	-	-	-	-	-	-
TR5862|c2_g1_i4	3.443966968	9.09E-05	-	-	-	-	-	-	-	-	-	-	-	-	-	smart00020 Tryp_SPc Trypsin-like serine protease. Many of these are synthesised as inactive precursor zymogens that are cleaved during limited proteolysis to generate their active forms. A few however are active as single chain molecules and others are inactive due to substitutions of the catalytic triad residues.]---[cd00190 Tryp_SPc Trypsin-like serine protease Many of these are synthesized as …
TR6971|c13_g1_i1	-4.740597882	9.19E-05	-	-	-	-	-	-	-	-	-	-	-	-	-	-
TR3607|c0_g1_i3	-4.171372885	9.19E-05	-	-	-	-	-	-	-	-	-	-	-	-	-	-
TR7018|c7_g1_i1	-6.058100931	9.19E-05	-	-	-	-	-	-	-	-	-	-	-	-	-	-
TR6612|c6_g1_i1	-5.020310696	9.24E-05	-	-	-	-	-	-	-	-	-	-	-	-	-	-
TR6931|c5_g2_i2	5.576702283	9.28E-05	-	-	-	-	-	-	-	-	-	-	-	-	-	-
TR7306|c0_g1_i1	7.354975236	9.37E-05	-	-	-	-	-	-	-	-	-	-	-	-	-	-
TR297|c0_g2_i1	-5.467123003	9.40E-05	Q9XZC0	1.00E-10	Alpha-latrocrustotoxin-Lt1a (Fragment)	-	-	-	-	Putative uncharacterized protein	5.00E-21	Tribolium castaneum	-	-	-	cd00204 ANK ankyrin repeats ankyrin repeats mediate protein-protein interactions in very diverse families of proteins. The number of ANK repeats in a protein can range from 2 to over 20 (ankyrins for example). ANK repeats may occur in combinations with other types of domains. The structural repeat unit contains two antiparallel helices and a beta-hairpin repeats are stacked in a superhelical arra…
TR7149|c15_g1_i1	8.904006378	9.45E-05	-	-	-	-	-	-	-	-	-	-	-	-	-	-
TR7111|c4_g1_i2	-3.52938551	9.48E-05	-	-	-	-	-	-	-	Gag-pol polyprotein	1.00E-31	Phaeodactylum tricornutum	-	nucleic acid binding	-	-
TR430|c0_g1_i1	7.480395399	9.48E-05	-	-	-	-	-	-	-	-	-	-	-	-	-	-
TR4801|c2_g1_i2	-5.631297974	9.52E-05	-	-	-	-	-	-	-	-	-	-	-	-	-	-
TR6775|c4_g1_i5	3.595651117	9.53E-05	-	-	-	-	-	-	-	Uncharacterized protein (Fragment)	2.00E-39	Phytophthora parasitica	-	-	-	-
TR3832|c0_g1_i1	4.313957511	9.53E-05	-	-	-	-	-	-	-	-	-	-	-	-	-	-
TR6671|c5_g1_i1	5.733888109	9.53E-05	-	-	-	-	-	-	-	-	-	-	-	-	-	-
TR6599|c3_g1_i1	9.171807345	9.53E-05	-	-	-	-	-	-	-	-	-	-	-	-	-	-
TR7092|c4_g1_i1	-4.142267404	9.53E-05	-	-	-	-	-	-	-	-	-	-	-	-	-	-
TR1193|c0_g1_i1	3.544175439	9.54E-05	-	-	-	-	-	-	-	Uncharacterized protein	1.00E-139	Thalassiosira oceanica	-	voltage-gated chloride channel activity	membrane	cd00400 Voltage_gated_ClC CLC voltage-gated chloride channel. The ClC chloride channels catalyse the selective flow of Cl- ions across cell membranes thereby regulating electrical excitation in skeletal muscle and the flow of salt and water across epithelial barriers. This domain is found in the halogen ions (Cl- Br- and I-) transport proteins of the ClC family. The ClC channels are found in all …
TR3122|c0_g1_i1	-5.677186537	9.68E-05	-	-	-	-	-	-	-	-	-	-	-	-	-	-
TR7152|c13_g1_i1	-6.69322701	1.00E-04	-	-	-	-	-	-	-	-	-	-	-	-	-	-
TR6963|c1_g1_i1	-3.362910597	0.000100438	Q9M9E9	2.00E-16	Serine/threonine-protein kinase SRK2C	Non-specific serine/threonine protein kinase.	-	-	-	Protein kinase	6.00E-18	Gregarina niphandrodes	-	ATP binding]---[protein kinase activity	-	smart00220 S_TKc Serine/Threonine protein kinases catalytic domain. Phosphotransferases. Serine or threonine-specific kinase subfamily.]---[pfam00069 Pkinase Protein kinase domain. ]---[cd05117 STKc_CAMK The catalytic domain of CAMK family Serine/Threonine Kinases. STKs catalyze the transfer of the gamma-phosphoryl group from ATP to serine/threonine residues on protein substrates. CaMKs are multi…
TR6465|c11_g1_i1	-3.753500768	0.000100438	-	-	-	-	-	-	-	-	-	-	-	-	-	-
TR1134|c0_g1_i1	-7.006067811	0.000103039	-	-	-	-	-	-	-	-	-	-	-	-	-	-
TR7401|c0_g1_i1	6.362737719	0.000105036	-	-	-	-	-	-	-	-	-	-	-	-	-	-
TR4262|c4_g1_i1	5.106503451	0.000106048	Q4V3C8	2.00E-13	3-phosphoinositide-dependent protein kinase 2	Non-specific serine/threonine protein kinase.	-	-	-	Serine threonine protein kinase	1.00E-14	Tetraselmis sp. GSL018	-	ATP binding]---[protein kinase activity	-	smart00220 S_TKc Serine/Threonine protein kinases catalytic domain. Phosphotransferases. Serine or threonine-specific kinase subfamily.]---[pfam00069 Pkinase Protein kinase domain. ]---[cd05117 STKc_CAMK The catalytic domain of CAMK family Serine/Threonine Kinases. STKs catalyze the transfer of the gamma-phosphoryl group from ATP to serine/threonine residues on protein substrates. CaMKs are multi…
TR4401|c0_g1_i1	-8.562962652	0.000107721	-	-	-	-	-	-	-	-	-	-	-	-	-	-
TR6306|c3_g5_i5	-3.014419479	0.000110079	-	-	-	-	-	-	-	Transposase putative	2.00E-64	Phytophthora infestans	-	DNA binding	-	pfam13358 DDE_3 DDE superfamily endonuclease. This family of proteins are related to pfam00665 and are probably endonucleases of the DDE superfamily. Transposase proteins are necessary for efficient DNA transposition. This domain is a member of the DDE superfamily which contain three carboxylate residues that are believed to be responsible for coordinating metal ions needed for catalysis. The cat…
TR5257|c1_g1_i1	4.950568187	0.000110752	-	-	-	-	-	-	-	-	-	-	-	-	-	-
TR6456|c0_g2_i1	9.963995849	0.000113511	-	-	-	-	-	-	-	-	-	-	-	-	-	-
TR7129|c11_g1_i1	-5.521246744	0.000113511	-	-	-	-	-	-	-	Predicted protein	1.00E-08	Thalassiosira pseudonana	-	nucleic acid binding	-	-
TR4262|c0_g3_i1	4.745712616	0.000113511	-	-	-	-	-	-	-	Uncharacterized protein	8.00E-16	Emiliania huxleyi CCMP1516	-	ATP binding]---[calcium ion binding]---[protein kinase activity	-	-
TR6553|c0_g1_i1	4.807401079	0.000113528	-	-	-	-	-	-	-	-	-	-	-	-	-	-
TR6837|c3_g1_i1	5.490609157	0.000114707	-	-	-	-	-	-	-	-	-	-	-	-	-	-
TR6941|c6_g1_i2	-3.293552421	0.000116719	-	-	-	-	-	-	-	-	-	-	-	-	-	-
TR5019|c0_g2_i1	5.713560356	0.000120549	-	-	-	-	-	-	-	-	-	-	-	-	-	-
TR7057|c14_g1_i1	4.847043983	0.000120644	P10978	2.00E-12	Retrovirus-related Pol polyprotein from transposon TNT 1-94	RNA-directed DNA polymerase.	-	-	-	Gag-pol polyprotein	3.00E-32	Phaeodactylum tricornutum	DNA integration	nucleic acid binding]---[zinc ion binding	-	cd09272 RNase_HI_RT_Ty1 Ty1/Copia family of RNase HI in long-term repeat retroelements. Ribonuclease H (RNase H) enzymes are divided into two major families Type 1 and Type 2 based on amino acid sequence similarities and biochemical properties. RNase H is an endonuclease that cleaves the RNA strand of an RNA/DNA hybrid in a sequence non-specific manner in the presence of divalent cations. RNase H…
TR6433|c1_g1_i1	5.445204905	0.000121756	-	-	-	-	-	-	-	-	-	-	-	-	-	-
TR4264|c0_g2_i1	8.466180085	0.000122019	-	-	-	-	-	-	-	-	-	-	-	-	-	-
TR6825|c7_g2_i1	8.620734375	0.000122621	-	-	-	-	-	-	-	-	-	-	-	-	-	-
TR798|c1_g1_i1	7.176786773	0.00012441	-	-	-	-	-	-	-	-	-	-	-	-	-	-
TR7200|c6_g1_i1	-7.468958698	0.000124908	-	-	-	-	-	-	-	Uncharacterized protein	1.00E-40	Thalassiosira oceanica	-	-	-	cd09272 RNase_HI_RT_Ty1 Ty1/Copia family of RNase HI in long-term repeat retroelements. Ribonuclease H (RNase H) enzymes are divided into two major families Type 1 and Type 2 based on amino acid sequence similarities and biochemical properties. RNase H is an endonuclease that cleaves the RNA strand of an RNA/DNA hybrid in a sequence non-specific manner in the presence of divalent cations. RNase H…
TR6876|c5_g1_i1	5.426985423	0.000125528	-	-	-	-	-	-	-	-	-	-	-	-	-	-
TR7071|c2_g2_i1	-5.819320771	0.000125718	-	-	-	-	-	-	-	-	-	-	-	-	-	-
TR7085|c10_g2_i5	3.308458744	0.000125718	Q1E406	3.00E-07	tRNA N6-adenosine threonylcarbamoyltransferase	N(6)-L-threonylcarbamoyladenine synthase.	-	-	-	Uncharacterized protein	4.00E-08	Hyaloperonospora arabidopsidis (strain Emoy2)	-	-	-	PTZ00340 PTZ00340 O-sialoglycoprotein endopeptidase-like protein Provisional.
TR6563|c7_g1_i1	3.960542992	0.000126109	-	-	-	-	-	-	-	-	-	-	-	-	-	-
TR254|c0_g1_i1	7.799712972	0.000126824	-	-	-	-	-	-	-	-	-	-	-	-	-	-
TR3604|c0_g1_i2	7.709438366	0.000126824	-	-	-	-	-	-	-	-	-	-	-	-	-	-
TR6664|c1_g1_i1	-6.029632714	0.000128011	-	-	-	-	-	-	-	Rapid-growth-like protein 25 (Fragment)	2.00E-12	Skeletonema costatum	DNA integration	nucleic acid binding	-	-
TR6300|c1_g1_i1	3.837541783	0.000128508	-	-	-	-	-	-	-	Uncharacterized protein	1.00E-34	Thalassiosira pseudonana	-	-	-	-
TR6801|c11_g2_i1	7.80925711	0.000128508	-	-	-	-	-	-	-	-	-	-	-	-	-	-
TR5793|c11_g2_i1	-4.052937298	0.000128858	-	-	-	-	-	-	-	-	-	-	-	-	-	-
TR7152|c12_g1_i1	5.318837774	0.000132001	-	-	-	-	-	-	-	-	-	-	-	-	-	-
TR7175|c1_g2_i1	6.037540044	0.000132509	-	-	-	-	-	-	-	-	-	-	-	-	-	-
TR6562|c2_g1_i2	8.163713242	0.000132685	-	-	-	-	-	-	-	Predicted protein (Fragment)	4.00E-06	Phaeodactylum tricornutum (strain CCAP 1055/1)	-	-	-	-
TR6820|c8_g2_i1	4.11035875	0.000133451	-	-	-	-	-	-	-	-	-	-	-	-	-	-
TR7075|c9_g1_i1	8.252369808	0.000133647	-	-	-	-	-	-	-	-	-	-	-	-	-	-
TR1708|c0_g1_i1	7.772334617	0.000135708	-	-	-	-	-	-	-	Gag-pol polyprotein	6.00E-06	Phaeodactylum tricornutum	DNA integration	nucleic acid binding]---[zinc ion binding	-	-
TR7073|c1_g1_i1	-3.012613561	0.000136912	-	-	-	-	-	-	-	-	-	-	-	-	-	-
TR6731|c5_g2_i2	5.64678835	0.000136912	-	-	-	-	-	-	-	-	-	-	-	-	-	-
TR7583|c0_g1_i1	8.388407303	0.000137894	-	-	-	-	-	-	-	-	-	-	-	-	-	-
TR922|c0_g1_i1	3.194661552	0.000138601	-	-	-	-	-	-	-	-	-	-	-	-	-	-
TR6665|c5_g2_i1	3.53961472	0.0001389	-	-	-	-	-	-	-	Uncharacterized protein	4.00E-08	Acanthamoeba castellanii str. Neff	-	transferase activity, transferring glycosyl groups	-	pfam04577 DUF563 Protein of unknown function (DUF563). Family of uncharacterized proteins.]---[COG4421 COG4421 Capsular polysaccharide biosynthesis protein Carbohydrate transport and metabolism .
TR6612|c7_g1_i1	-5.296036107	0.000141383	-	-	-	-	-	-	-	-	-	-	-	-	-	-
TR687|c0_g1_i1	4.194892853	0.00014184	-	-	-	-	-	-	-	-	-	-	-	-	-	-
TR442|c0_g1_i1	-4.301468276	0.000142703	-	-	-	-	-	-	-	-	-	-	-	-	-	-
TR6746|c15_g1_i1	5.443087478	0.000142987	-	-	-	-	-	-	-	-	-	-	-	-	-	-
TR6128|c1_g1_i1	3.744659164	0.000144405	-	-	-	-	-	-	-	-	-	-	-	-	-	-
TR7134|c4_g1_i1	-3.580055801	0.000145323	P04146	7.00E-19	Copia protein	-	-	-	-	Uncharacterized protein	8.00E-71	Thalassiosira oceanica	-	-	-	cd09272 RNase_HI_RT_Ty1 Ty1/Copia family of RNase HI in long-term repeat retroelements. Ribonuclease H (RNase H) enzymes are divided into two major families Type 1 and Type 2 based on amino acid sequence similarities and biochemical properties. RNase H is an endonuclease that cleaves the RNA strand of an RNA/DNA hybrid in a sequence non-specific manner in the presence of divalent cations. RNase H…
TR6962|c11_g1_i1	3.846040168	0.000145323	-	-	-	-	-	-	-	-	-	-	-	-	-	-
TR100|c0_g1_i1	7.871101151	0.00014661	-	-	-	-	-	-	-	Uncharacterized protein (Fragment)	5.00E-07	Thalassiosira oceanica	-	-	-	-
TR5739|c0_g1_i1	-5.024503958	0.000151231	-	-	-	-	-	-	-	-	-	-	-	-	-	-
TR7125|c8_g2_i2	5.574023414	0.000153223	-	-	-	-	-	-	-	-	-	-	-	-	-	-
TR7134|c4_g2_i2	7.275357982	0.000155316	-	-	-	-	-	-	-	-	-	-	-	-	-	-
TR858|c1_g1_i1	-8.091813375	0.000157344	-	-	-	-	-	-	-	-	-	-	-	-	-	-
TR4593|c5_g1_i1	7.935453038	0.000157631	-	-	-	-	-	-	-	-	-	-	-	-	-	-
TR614|c0_g1_i1	4.894932667	0.000157729	-	-	-	-	-	-	-	Uncharacterized protein	1.00E-15	Thalassiosira oceanica	-	-	-	-
TR7148|c0_g1_i1	-4.442420158	0.000158058	-	-	-	-	-	-	-	-	-	-	-	-	-	-
TR6713|c7_g1_i1	7.513456182	0.000158058	-	-	-	-	-	-	-	-	-	-	-	-	-	-
TR6285|c17_g1_i1	4.578144163	0.000163763	-	-	-	-	-	-	-	-	-	-	-	-	-	-
TR5862|c2_g1_i3	3.41349138	0.000165514	-	-	-	-	-	-	-	-	-	-	-	-	-	-
TR7085|c10_g1_i1	-4.001939457	0.000165821	-	-	-	-	-	-	-	-	-	-	-	-	-	-
TR5420|c4_g1_i1	4.659893029	0.000167514	-	-	-	-	-	-	-	-	-	-	-	-	-	-
TR7137|c6_g1_i1	8.000306581	0.00016874	-	-	-	-	-	-	-	-	-	-	-	-	-	-
TR6927|c8_g1_i1	-10.20115595	0.000169042	-	-	-	-	-	-	-	-	-	-	-	-	-	-
TR7238|c0_g1_i1	-4.551351408	0.000170123	Q5ZID0	3.00E-42	NmrA-like family domain-containing protein 1	-	-	-	-	Putative oxidoreductase	3.00E-69	Flavobacterium limnosediminis JC2902	-	-	-	cd05251 NmrA_like_SDR_a NmrA (a transcriptional regulator) and HSCARG (an NADPH sensor) like proteins atypical (a) SDRs. NmrA and HSCARG like proteins. NmrA is a negative transcriptional regulator of various fungi involved in the post-translational modulation of the GATA-type transcription factor AreA. NmrA lacks the canonical GXXGXXG NAD-binding motif and has altered residues at the catalytic tr…
TR6820|c8_g2_i4	4.100795008	0.000173239	-	-	-	-	-	-	-	-	-	-	-	-	-	-
TR7127|c4_g1_i1	4.88251647	0.000174264	-	-	-	-	-	-	-	-	-	-	-	-	-	-
TR7011|c4_g1_i2	3.751995824	0.000174981	-	-	-	-	-	-	-	-	-	-	-	-	-	-
TR6367|c1_g1_i1	5.256864757	0.000175553	-	-	-	-	-	-	-	-	-	-	-	-	-	-
TR6986|c1_g1_i1	6.183638964	0.000178406	-	-	-	-	-	-	-	-	-	-	-	-	-	-
TR6645|c1_g1_i1	7.492727003	0.000179159	-	-	-	-	-	-	-	-	-	-	-	-	-	-
TR7020|c9_g1_i2	-3.984878766	0.000179348	-	-	-	-	-	-	-	-	-	-	-	-	-	-
TR7134|c4_g1_i3	-3.542652414	0.000182275	P04146	2.00E-19	Copia protein	-	-	-	-	Uncharacterized protein	1.00E-70	Thalassiosira oceanica	-	-	-	cd09272 RNase_HI_RT_Ty1 Ty1/Copia family of RNase HI in long-term repeat retroelements. Ribonuclease H (RNase H) enzymes are divided into two major families Type 1 and Type 2 based on amino acid sequence similarities and biochemical properties. RNase H is an endonuclease that cleaves the RNA strand of an RNA/DNA hybrid in a sequence non-specific manner in the presence of divalent cations. RNase H…
TR2853|c0_g3_i1	5.122777583	0.000182275	-	-	-	-	-	-	-	-	-	-	-	-	-	-
TR5849|c4_g1_i1	7.490945544	0.00018445	-	-	-	-	-	-	-	-	-	-	-	-	-	-
TR6539|c4_g1_i3	3.818082082	0.00018615	-	-	-	-	-	-	-	-	-	-	-	-	-	-
TR6412|c1_g1_i1	-4.265719386	0.000186774	-	-	-	-	-	-	-	-	-	-	-	-	-	-
TR6876|c0_g2_i1	3.745386381	0.000186774	-	-	-	-	-	-	-	Predicted protein	2.00E-19	Phaeodactylum tricornutum (strain CCAP 1055/1)	-	-	-	-
TR6788|c1_g1_i3	5.451945827	0.000186774	-	-	-	-	-	-	-	Predicted protein	9.00E-11	Thalassiosira pseudonana	-	nucleic acid binding]---[zinc ion binding	-	-
TR4974|c2_g1_i1	5.321728138	0.000186962	-	-	-	-	-	-	-	-	-	-	-	-	-	-
TR6983|c2_g1_i1	6.922514484	0.000187413	-	-	-	-	-	-	-	Pol protein	5.00E-136	Phaeodactylum tricornutum	-	nucleic acid binding	-	pfam07727 RVT_2 Reverse transcriptase (RNA-dependent DNA polymerase). A reverse transcriptase gene is usually indicative of a mobile element such as a retrotransposon or retrovirus. Reverse transcriptases occur in a variety of mobile elements including retrotransposons retroviruses group II introns bacterial msDNAs hepadnaviruses and caulimoviruses. This Pfam entry includes reverse transcriptases…
TR6616|c1_g1_i1	-4.701064035	0.000188005	-	-	-	-	-	-	-	-	-	-	-	-	-	-
TR4873|c0_g1_i1	4.225237512	0.000188721	-	-	-	-	-	-	-	-	-	-	-	-	-	-
TR6869|c4_g2_i1	4.724619267	0.00019201	-	-	-	-	-	-	-	Uncharacterized protein	6.00E-17	Thalassiosira oceanica	-	-	-	-
TR3388|c0_g2_i1	-4.45981372	0.000193257	-	-	-	-	-	-	-	Uncharacterized protein	8.00E-14	Thalassiosira pseudonana	-	-	-	-
TR6756|c7_g1_i5	8.103400002	0.000193744	-	-	-	-	-	-	-	-	-	-	-	-	-	-
TR6352|c2_g1_i1	-4.417320618	0.000194322	-	-	-	-	-	-	-	Uncharacterized protein	0	Thalassiosira oceanica	DNA integration]---[DNA recombination	DNA binding	-	pfam00078 RVT_1 Reverse transcriptase (RNA-dependent DNA polymerase). A reverse transcriptase gene is usually indicative of a mobile element such as a retrotransposon or retrovirus. Reverse transcriptases occur in a variety of mobile elements including retrotransposons retroviruses group II introns bacterial msDNAs hepadnaviruses and caulimoviruses.
TR7066|c11_g1_i1	-7.903193405	0.000195583	-	-	-	-	-	-	-	-	-	-	-	-	-	-
TR6703|c0_g1_i3	8.594131694	0.000196415	-	-	-	-	-	-	-	-	-	-	-	-	-	-
TR7057|c19_g1_i1	-8.783508907	0.000196771	-	-	-	-	-	-	-	Gag-pol polyprotein	3.00E-21	Phaeodactylum tricornutum	DNA integration	nucleic acid binding]---[zinc ion binding	-	pfam07727 RVT_2 Reverse transcriptase (RNA-dependent DNA polymerase). A reverse transcriptase gene is usually indicative of a mobile element such as a retrotransposon or retrovirus. Reverse transcriptases occur in a variety of mobile elements including retrotransposons retroviruses group II introns bacterial msDNAs hepadnaviruses and caulimoviruses. This Pfam entry includes reverse transcriptases…
TR6973|c0_g1_i1	5.681646262	0.000197313	-	-	-	-	-	-	-	Uncharacterized protein (Fragment)	8.00E-38	Danio rerio	-	DNA binding	-	-
TR4796|c1_g1_i1	-5.439035331	0.000199765	-	-	-	-	-	-	-	-	-	-	-	-	-	-
TR7174|c3_g1_i1	4.057691152	0.000201907	-	-	-	-	-	-	-	-	-	-	-	-	-	-
TR7143|c7_g2_i7	-3.14676937	0.000202192	-	-	-	-	-	-	-	Uncharacterized protein	2.00E-55	Thalassiosira oceanica	-	-	-	-
TR7155|c4_g1_i5	-4.548074533	0.000205545	-	-	-	-	-	-	-	-	-	-	-	-	-	-
TR3285|c0_g1_i1	5.660618161	0.000205545	-	-	-	-	-	-	-	-	-	-	-	-	-	-
TR2209|c0_g1_i1	5.560117617	0.000206176	-	-	-	-	-	-	-	-	-	-	-	-	-	-
TR5855|c1_g1_i2	3.352656845	0.000206569	Q10449	4.00E-65	Meiotically up-regulated gene 157 protein	-	-	-	-	Uncharacterized protein (Fragment)	0	Thalassiosira oceanica	-	transferase activity, transferring hexosyl groups	integral to membrane	pfam06824 DUF1237 Protein of unknown function (DUF1237). This family contains a number of hypothetical proteins of about 450 residues in length. Their function is unknown and most are bacterial. However structurally this family is part of the 6 hairpin glycosidase superfamily suggesting a glycosyl hydrolase function.]---[COG3538 COG3538 Uncharacterized conserved protein Function unknown .
TR6365|c3_g1_i1	-5.270550414	0.000207886	-	-	-	-	-	-	-	-	-	-	-	-	-	-
TR6497|c5_g1_i2	3.590631113	0.000208183	-	-	-	-	-	-	-	-	-	-	-	-	-	-
TR6850|c0_g3_i3	-3.191840258	0.000209739	-	-	-	-	-	-	-	Predicted protein	5.00E-07	Phaeodactylum tricornutum (strain CCAP 1055/1)	DNA integration	nucleic acid binding]---[zinc ion binding	-	-
TR7075|c4_g1_i1	9.472758426	0.000210856	-	-	-	-	-	-	-	-	-	-	-	-	-	-
TR6830|c1_g2_i1	5.171395656	0.000211282	-	-	-	-	-	-	-	-	-	-	-	-	-	-
TR7398|c0_g1_i1	4.22222285	0.000217152	-	-	-	-	-	-	-	-	-	-	-	-	-	-
TR7178|c11_g1_i1	-4.770190097	0.000219431	-	-	-	-	-	-	-	-	-	-	-	-	-	-
TR7029|c8_g2_i2	-3.658567248	0.000235784	-	-	-	-	-	-	-	-	-	-	-	-	-	-
TR5949|c7_g1_i1	-4.221061179	0.000238194	-	-	-	-	-	-	-	-	-	-	-	-	-	-
TR7092|c8_g1_i1	4.005413159	0.0002385	Q10PR4	6.00E-11	Heat stress transcription factor A-9	-	-	-	-	Uncharacterized protein	4.00E-12	Thalassiosira pseudonana	-	sequence-specific DNA binding]---[sequence-specific DNA binding transcription factor activity	nucleus	pfam00447 HSF_DNA-bind HSF-type DNA-binding. ]---[COG5169 HSF1 Heat shock transcription factor Transcription .]---[smart00415 HSF heat shock factor.
TR7093|c5_g4_i13	2.977783829	0.00024037	P77234	2.00E-24	Uncharacterized protein YbeQ	-	-	-	-	hypothetical protein partial	1.00E-45	Megasphaera elsdenii	-	-	-	sd00010 SLR Sel1-like repeat. Sel1-like repeats (SLRs) share similar alpha-helical conformations with Tetratricopeptide repeats (TPRs) but with different consensus sequence lengths and superhelical topologies. SLRs contain 36 to 44 amino acids and are present in bacteria and eukaryotes but not in archaea. SLR proteins are involved in a variety of functions and many serve as adaptor proteins for t…
TR6699|c4_g2_i1	4.5245904	0.000241053	-	-	-	-	-	-	-	-	-	-	-	-	-	-
TR7037|c3_g2_i1	-3.243272358	0.000245201	-	-	-	-	-	-	-	Predicted protein	5.00E-58	Phaeodactylum tricornutum (strain CCAP 1055/1)	-	-	integral to membrane	pfam04117 Mpv17_PMP22 Mpv17 / PMP22 family. The 22-kDa peroxisomal membrane protein (PMP22) is a major component of peroxisomal membranes. PMP22 seems to be involved in pore forming activity and may contribute to the unspecific permeability of the organelle membrane. PMP22 is synthesized on free cytosolic ribosomes and then directed to the peroxisome membrane by specific targeting information. Mp…
TR7117|c5_g1_i1	-3.991402466	0.000245615	-	-	-	-	-	-	-	-	-	-	-	-	-	-
TR6352|c0_g1_i1	-4.91140654	0.000245615	-	-	-	-	-	-	-	-	-	-	-	-	-	-
TR3009|c1_g1_i1	4.697136301	0.000249229	-	-	-	-	-	-	-	-	-	-	-	-	-	-
TR7165|c11_g3_i1	-5.428027327	0.000255755	-	-	-	-	-	-	-	-	-	-	-	-	-	-
TR5215|c0_g2_i1	-4.908480574	0.000256528	-	-	-	-	-	-	-	-	-	-	-	-	-	-
TR6777|c4_g1_i1	3.297633889	0.000257262	-	-	-	-	-	-	-	PREDICTED P2X purinoceptor 7-like	6.00E-08	Crassostrea gigas	-	-	-	-
TR7016|c0_g1_i1	5.800316199	0.000260254	-	-	-	-	-	-	-	-	-	-	-	-	-	-
TR6632|c11_g2_i2	-3.740165038	0.000260863	-	-	-	-	-	-	-	-	-	-	-	-	-	-
TR6467|c5_g1_i1	5.562528364	0.000264277	-	-	-	-	-	-	-	Gag-pol polyprotein	1.00E-24	Phaeodactylum tricornutum	-	nucleic acid binding	-	cd09272 RNase_HI_RT_Ty1 Ty1/Copia family of RNase HI in long-term repeat retroelements. Ribonuclease H (RNase H) enzymes are divided into two major families Type 1 and Type 2 based on amino acid sequence similarities and biochemical properties. RNase H is an endonuclease that cleaves the RNA strand of an RNA/DNA hybrid in a sequence non-specific manner in the presence of divalent cations. RNase H…
TR7019|c9_g1_i1	5.481165654	0.000267835	-	-	-	-	-	-	-	-	-	-	-	-	-	-
TR6948|c5_g2_i1	3.28323927	0.000268034	-	-	-	-	-	-	-	-	-	-	-	-	-	-
TR6379|c4_g1_i1	3.960430507	0.000270162	-	-	-	-	-	-	-	Uncharacterized protein	8.00E-08	Thalassiosira pseudonana	-	-	-	-
TR528|c0_g1_i1	7.254095978	0.000271804	-	-	-	-	-	-	-	-	-	-	-	-	-	-
TR5731|c0_g1_i2	2.905850268	0.000275563	-	-	-	-	-	-	-	-	-	-	-	-	-	-
TR6616|c2_g2_i1	-4.449044975	0.000275944	-	-	-	-	-	-	-	-	-	-	-	-	-	-
TR6499|c1_g1_i2	4.330095597	0.000275944	-	-	-	-	-	-	-	-	-	-	-	-	-	-
TR6712|c7_g1_i1	-7.885469547	0.000276705	-	-	-	-	-	-	-	-	-	-	-	-	-	-
TR6257|c4_g1_i3	-4.960816249	0.000279547	-	-	-	-	-	-	-	Uncharacterized protein	2.00E-40	Thalassiosira oceanica	-	nucleic acid binding]---[zinc ion binding	-	pfam07727 RVT_2 Reverse transcriptase (RNA-dependent DNA polymerase). A reverse transcriptase gene is usually indicative of a mobile element such as a retrotransposon or retrovirus. Reverse transcriptases occur in a variety of mobile elements including retrotransposons retroviruses group II introns bacterial msDNAs hepadnaviruses and caulimoviruses. This Pfam entry includes reverse transcriptases…
TR4442|c0_g1_i1	-5.475004142	0.00028137	-	-	-	-	-	-	-	-	-	-	-	-	-	-
TR7053|c10_g1_i1	4.09627221	0.000282913	-	-	-	-	-	-	-	-	-	-	-	-	-	-
TR7448|c0_g1_i1	-5.008488584	0.000286245	-	-	-	-	-	-	-	-	-	-	-	-	-	-
TR6764|c3_g1_i1	3.787237644	0.000287242	-	-	-	-	-	-	-	-	-	-	-	-	-	-
TR7110|c5_g1_i1	4.003092336	0.000287784	-	-	-	-	-	-	-	-	-	-	-	-	-	-
TR6053|c7_g1_i1	-3.332877118	0.000288613	-	-	-	-	-	-	-	-	-	-	-	-	-	-
TR6602|c6_g1_i2	-5.016993191	0.000288645	-	-	-	-	-	-	-	-	-	-	-	-	-	-
TR7123|c11_g1_i1	9.720775883	0.000291275	-	-	-	-	-	-	-	Uncharacterized protein	8.00E-06	Solanum lycopersicum	-	-	-	cd09272 RNase_HI_RT_Ty1 Ty1/Copia family of RNase HI in long-term repeat retroelements. Ribonuclease H (RNase H) enzymes are divided into two major families Type 1 and Type 2 based on amino acid sequence similarities and biochemical properties. RNase H is an endonuclease that cleaves the RNA strand of an RNA/DNA hybrid in a sequence non-specific manner in the presence of divalent cations. RNase H…
TR6893|c15_g1_i1	4.902469265	0.000293726	-	-	-	-	-	-	-	-	-	-	-	-	-	-
TR7649|c0_g1_i1	-4.937228977	0.000301471	-	-	-	-	-	-	-	-	-	-	-	-	-	cd14686 bZIP Basic leucine zipper (bZIP) domain of bZIP transcription factors a DNA-binding and dimerization domain. Basic leucine zipper (bZIP) factors comprise one of the most important classes of enhancer-type transcription factors. They act in networks of homo and heterodimers in the regulation of a diverse set of cellular processes including cell survival learning and memory lipid metabolism…
TR3025|c0_g1_i1	3.713510385	0.000304114	-	-	-	-	-	-	-	-	-	-	-	-	-	-
TR6456|c0_g1_i1	9.433746857	0.000307602	-	-	-	-	-	-	-	-	-	-	-	-	-	-
TR2565|c0_g1_i2	-3.181591204	0.000307762	-	-	-	-	-	-	-	-	-	-	-	-	-	-
TR6379|c0_g2_i1	5.110900591	0.000309722	-	-	-	-	-	-	-	-	-	-	-	-	-	-
TR6814|c2_g1_i2	-2.889515439	0.000317872	-	-	-	-	-	-	-	Uncharacterized protein	8.00E-06	Phytophthora parasitica	-	-	-	-
TR6501|c6_g1_i1	3.76316661	0.000319588	-	-	-	-	-	-	-	-	-	-	-	-	-	-
TR6777|c4_g1_i2	4.439698955	0.000326497	-	-	-	-	-	-	-	Uncharacterized protein (Fragment)	3.00E-08	Lottia gigantea	-	-	-	-
TR6904|c6_g2_i2	4.695354601	0.000326591	-	-	-	-	-	-	-	-	-	-	-	-	-	PLN02666 PLN02666 5-oxoprolinase.]---[COG0146 HyuB N-methylhydantoinase B/acetone carboxylase alpha subunit Amino acid transport and metabolism / Secondary metabolites biosynthesis transport and catabolism .
TR6652|c0_g2_i1	-4.21726829	0.000329538	-	-	-	-	-	-	-	-	-	-	-	-	-	-
TR7020|c9_g1_i8	-4.416373928	0.000330446	-	-	-	-	-	-	-	-	-	-	-	-	-	-
TR778|c0_g3_i1	-4.362116683	0.000330541	-	-	-	-	-	-	-	-	-	-	-	-	-	-
TR3498|c0_g2_i1	6.438567379	0.000336964	-	-	-	-	-	-	-	-	-	-	-	-	-	-
TR6746|c12_g1_i1	5.057517544	0.000338634	-	-	-	-	-	-	-	Gag-pol polyprotein	2.00E-34	Thalassiosira pseudonana	DNA integration	nucleic acid binding]---[zinc ion binding	-	-
TR6949|c11_g2_i4	3.588885109	0.000340139	-	-	-	-	-	-	-	-	-	-	-	-	-	-
TR6682|c4_g3_i1	-4.420594596	0.000340408	-	-	-	-	-	-	-	-	-	-	-	-	-	-
TR6467|c8_g2_i1	3.241607657	0.000342042	-	-	-	-	-	-	-	-	-	-	-	-	-	-
TR7134|c5_g1_i1	-3.857051734	0.000345036	-	-	-	-	-	-	-	Uncharacterized protein	5.00E-19	Thalassiosira oceanica	-	-	-	cd09272 RNase_HI_RT_Ty1 Ty1/Copia family of RNase HI in long-term repeat retroelements. Ribonuclease H (RNase H) enzymes are divided into two major families Type 1 and Type 2 based on amino acid sequence similarities and biochemical properties. RNase H is an endonuclease that cleaves the RNA strand of an RNA/DNA hybrid in a sequence non-specific manner in the presence of divalent cations. RNase H…
TR6562|c10_g3_i2	-4.547917217	0.000345427	-	-	-	-	-	-	-	-	-	-	-	-	-	-
TR4842|c0_g1_i1	3.345978968	0.000349623	-	-	-	-	-	-	-	Uncharacterized protein (Fragment)	4.00E-08	Thalassiosira oceanica	-	-	-	-
TR2368|c0_g2_i1	-4.657502408	0.000349759	-	-	-	-	-	-	-	Uncharacterized protein	6.00E-36	Thalassiosira oceanica	-	-	-	pfam03959 FSH1 Serine hydrolase (FSH1). This is a family of serine hydrolases.]---[COG0400 COG0400 Predicted esterase General function prediction only .
TR7094|c17_g1_i1	7.820732337	0.000352577	-	-	-	-	-	-	-	-	-	-	-	-	-	-
TR2632|c0_g1_i1	8.161624291	0.000352577	-	-	-	-	-	-	-	-	-	-	-	-	-	-
TR6539|c5_g1_i1	4.494477722	0.000354866	-	-	-	-	-	-	-	-	-	-	-	-	-	-
TR6797|c2_g1_i1	-3.696490554	0.000357741	-	-	-	-	-	-	-	-	-	-	-	-	-	-
TR394|c0_g1_i1	-3.971592772	0.000360471	-	-	-	-	-	-	-	-	-	-	-	-	-	-
TR6699|c0_g1_i2	4.302145525	0.000360577	P10978	3.00E-23	Retrovirus-related Pol polyprotein from transposon TNT 1-94	RNA-directed DNA polymerase.	-	-	-	Uncharacterized protein	6.00E-94	Thalassiosira oceanica	-	-	-	cd09272 RNase_HI_RT_Ty1 Ty1/Copia family of RNase HI in long-term repeat retroelements. Ribonuclease H (RNase H) enzymes are divided into two major families Type 1 and Type 2 based on amino acid sequence similarities and biochemical properties. RNase H is an endonuclease that cleaves the RNA strand of an RNA/DNA hybrid in a sequence non-specific manner in the presence of divalent cations. RNase H…
TR5490|c10_g4_i1	5.541484013	0.000363081	-	-	-	-	-	-	-	-	-	-	-	-	-	-
TR6775|c4_g1_i1	5.655043293	0.000364372	-	-	-	-	-	-	-	Uncharacterized protein	1.00E-11	Phytophthora parasitica	-	-	-	-
TR6871|c6_g3_i1	3.534126081	0.000366353	-	-	-	-	-	-	-	-	-	-	-	-	-	-
TR6922|c4_g1_i1	4.927015447	0.00038186	-	-	-	-	-	-	-	-	-	-	-	-	-	-
TR7066|c8_g1_i1	4.963205615	0.000388869	-	-	-	-	-	-	-	-	-	-	-	-	-	-
TR1531|c1_g1_i1	4.407234166	0.000389239	-	-	-	-	-	-	-	-	-	-	-	-	-	-
TR927|c0_g1_i1	-4.632116668	0.000389239	P39858	2.00E-33	Protein CapI	-	Capsule biogenesis	capsule polysaccharide biosynthesis	-	Nucleoside-diphosphate-sugar epimerase	4.00E-113	Dactylococcopsis salina	-	catalytic activity]---[coenzyme binding	-	cd05253 UDP_GE_SDE_e UDP glucuronic acid epimerase extended (e) SDRs. This subgroup contains UDP-D-glucuronic acid 4-epimerase an extended SDR which catalyzes the conversion of UDP-alpha-D-glucuronic acid to UDP-alpha-D-galacturonic acid. This group has the SDR's canonical catalytic tetrad and the TGxxGxxG NAD-binding motif of the extended SDRs. Extended SDRs are distinct from classical SDRs. In …
TR6616|c7_g1_i1	-5.432833503	0.000390479	-	-	-	-	-	-	-	-	-	-	-	-	-	-
TR7002|c7_g1_i1	3.553970813	0.000391175	-	-	-	-	-	-	-	-	-	-	-	-	-	-
TR6907|c6_g2_i8	3.641163274	0.000392291	-	-	-	-	-	-	-	-	-	-	-	-	-	-
TR6495|c0_g1_i1	3.71748286	0.000394567	-	-	-	-	-	-	-	Uncharacterized protein	1.00E-17	Phytophthora ramorum	-	-	-	-
TR7510|c0_g1_i1	7.32297845	0.00039588	-	-	-	-	-	-	-	-	-	-	-	-	-	-
TR6645|c9_g1_i1	7.476979819	0.000399243	-	-	-	-	-	-	-	-	-	-	-	-	-	-
TR6664|c5_g2_i1	4.60740392	0.000401385	-	-	-	-	-	-	-	Rapid-growth-like protein 25 (Fragment)	2.00E-35	Skeletonema costatum	DNA integration	nucleic acid binding	-	pfam00665 rve Integrase core domain. Integrase mediates integration of a DNA copy of the viral genome into the host chromosome. Integrase is composed of three domains. The amino-terminal domain is a zinc binding domain pfam02022. This domain is the central catalytic domain. The carboxyl terminal domain that is a non-specific DNA binding domain pfam00552. The catalytic domain acts as an endonuclea…
TR7149|c10_g1_i2	3.010383775	0.000401846	-	-	-	-	-	-	-	-	-	-	-	-	-	-
TR7361|c0_g1_i1	-4.539968637	0.000418103	-	-	-	-	-	-	-	-	-	-	-	-	-	-
TR6135|c0_g2_i1	3.999176014	0.000421548	-	-	-	-	-	-	-	Uncharacterized protein (Fragment)	7.00E-12	Thalassiosira oceanica	-	-	-	pfam03457 HA Helicase associated domain. This short domain is found in multiple copies in bacterial helicase proteins. The domain is predicted to contain 3 alpha helices. The function of this domain may be to bind nucleic acid.
TR6896|c1_g1_i1	7.565646403	0.0004241	-	-	-	-	-	-	-	-	-	-	-	-	-	-
TR2113|c0_g1_i1	-6.661110574	0.000424153	Q9LVP0	6.00E-19	Probable leucine-rich repeat receptor-like protein kinase At5g63930	Non-specific serine/threonine protein kinase.	-	-	-	Hypothetical leucine rich repeat protein	2.00E-24	Ectocarpus siliculosus	-	-	-	PLN00113 PLN00113 leucine-rich repeat receptor-like protein kinase Provisional.]---[sd00033 LRR_RI leucine-rich repeats ribonuclease inhibitor (RI)-like subfamily. A leucine-rich repeat (LRR) is a structural protein motif of 20-30 amino acids that is unusually rich in the hydrophobic amino acid leucine. The conserved eleven-residue sequence motif (LxxLxLxxN/CxL) within the LRRs corresponds to the…
TR7106|c3_g1_i1	3.049211841	0.000427169	-	-	-	-	-	-	-	Uncharacterized protein	9.00E-87	Thalassiosira pseudonana	-	-	90S preribosome]---[nucleolus]---[small-subunit processome	-
TR7113|c3_g3_i1	4.649343916	0.000430318	-	-	-	-	-	-	-	-	-	-	-	-	-	-
TR6935|c9_g1_i1	6.846986313	0.000443445	-	-	-	-	-	-	-	Uncharacterized protein	1.00E-13	Saprolegnia diclina VS20	-	catalytic activity	-	TIGR02353 NON-RIBOSOMAL_PEPTIDE_SYNTHETASE non-ribosomal peptide synthetase terminal domain of unknown function. This domain is found exclusively in non-ribosomal peptide synthetases and always as the final domain in the polypeptide. This domain is roughly 700 amino acids in size and is found in polypeptides roughly twice that size.
TR6801|c12_g1_i1	4.557472809	0.000452383	-	-	-	-	-	-	-	Sel1 domain protein repeat-containing protein	4.00E-07	Desulfovibrio salexigens (strain ATCC 14822 / DSM 2638 / NCIB 8403 / VKM B-1763)	-	-	-	sd00010 SLR Sel1-like repeat. Sel1-like repeats (SLRs) share similar alpha-helical conformations with Tetratricopeptide repeats (TPRs) but with different consensus sequence lengths and superhelical topologies. SLRs contain 36 to 44 amino acids and are present in bacteria and eukaryotes but not in archaea. SLR proteins are involved in a variety of functions and many serve as adaptor proteins for t…
TR5629|c0_g1_i1	5.079455698	0.00045287	-	-	-	-	-	-	-	-	-	-	-	-	-	-
TR778|c0_g2_i1	-4.360945666	0.00045774	-	-	-	-	-	-	-	-	-	-	-	-	-	-
TR6967|c6_g1_i1	4.136229429	0.000479002	P77234	1.00E-16	Uncharacterized protein YbeQ	-	-	-	-	Uncharacterized protein	3.00E-30	Neisseria mucosa C102	-	-	-	sd00010 SLR Sel1-like repeat. Sel1-like repeats (SLRs) share similar alpha-helical conformations with Tetratricopeptide repeats (TPRs) but with different consensus sequence lengths and superhelical topologies. SLRs contain 36 to 44 amino acids and are present in bacteria and eukaryotes but not in archaea. SLR proteins are involved in a variety of functions and many serve as adaptor proteins for t…
TR466|c0_g1_i1	3.783485933	0.000480999	A1U7G1	0	Aliphatic amidase	Amidase.	-	-	-	Aliphatic amidase	0	Thalassiosira	nitrogen compound metabolic process	amidase activity	-	PRK13286 amiE acylamide amidohydrolase Provisional.]---[cd07565 aliphatic_amidase aliphatic amidases (class 2 nitrilases). Aliphatic amidases catalyze the hydrolysis of short-chain aliphatic amides to form ammonia and the corresponding organic acid. This group includes Pseudomonas aeruginosa (Pa) AmiE the amidase from Geobacillus pallidus RAPc8 (RAPc8 amidase) and Helicobacter pylori (Hp) AmiE an…
TR5554|c2_g1_i1	3.030816575	0.000482737	-	-	-	-	-	-	-	Predicted protein	8.00E-24	Phaeodactylum tricornutum (strain CCAP 1055/1)	-	-	-	-
TR7007|c12_g1_i1	6.802309392	0.000484678	-	-	-	-	-	-	-	-	-	-	-	-	-	-
TR7155|c3_g1_i2	-3.856056242	0.000492058	Q7T163	4.00E-09	Kinase D-interacting substrate of 220 kDa	-	-	-	-	hypothetical protein partial	3.00E-09	Peptococcaceae bacterium BICA1-7	-	-	-	pfam07693 KAP_NTPase KAP family P-loop domain. The KAP (after Kidins220/ARMS and PifA) family of predicted NTPases are sporadically distributed across a wide phylogenetic range in bacteria and in animals. Many of the prokaryotic KAP NTPases are encoded in plasmids and tend to undergo disruption to form pseudogenes. A unique feature of all eukaryotic and certain bacterial KAP NTPases is the presen…
TR6877|c2_g1_i1	-7.055692039	0.000492058	-	-	-	-	-	-	-	-	-	-	-	-	-	-
TR2700|c0_g1_i1	4.01246354	0.000492058	-	-	-	-	-	-	-	Nodule Cysteine-Rich (NCR) secreted peptide	7.00E-07	Medicago truncatula	response to wounding	serine-type endopeptidase inhibitor activity	-	pfam00280 potato_inhibit Potato inhibitor I family.
TR7168|c8_g1_i6	4.62905728	0.000498818	-	-	-	-	-	-	-	-	-	-	-	-	-	-
TR7196|c6_g1_i7	-4.443185508	0.000501514	-	-	-	-	-	-	-	-	-	-	-	-	-	-
TR7126|c0_g1_i1	-3.758289168	0.000501768	-	-	-	-	-	-	-	-	-	-	-	-	-	-
TR4269|c1_g1_i1	-5.195957666	0.000502602	-	-	-	-	-	-	-	-	-	-	-	-	-	-
TR4231|c0_g1_i2	-3.973056126	0.000505324	-	-	-	-	-	-	-	-	-	-	-	-	-	-
TR7156|c12_g1_i1	-5.079724591	0.000505345	-	-	-	-	-	-	-	-	-	-	-	-	-	-
TR7155|c3_g1_i3	-3.86051117	0.000505345	Q7T163	4.00E-09	Kinase D-interacting substrate of 220 kDa	-	-	-	-	hypothetical protein partial	3.00E-09	Peptococcaceae bacterium BICA1-7	-	-	-	pfam07693 KAP_NTPase KAP family P-loop domain. The KAP (after Kidins220/ARMS and PifA) family of predicted NTPases are sporadically distributed across a wide phylogenetic range in bacteria and in animals. Many of the prokaryotic KAP NTPases are encoded in plasmids and tend to undergo disruption to form pseudogenes. A unique feature of all eukaryotic and certain bacterial KAP NTPases is the presen…
TR7082|c1_g2_i1	3.869733666	0.000508268	-	-	-	-	-	-	-	Uncharacterized protein	4.00E-33	Thalassiosira pseudonana	-	-	-	-
TR6935|c8_g3_i5	3.691663719	0.000511159	P04146	3.00E-17	Copia protein	-	-	-	-	Uncharacterized protein (Fragment)	1.00E-53	Thalassiosira oceanica	-	-	-	cd09272 RNase_HI_RT_Ty1 Ty1/Copia family of RNase HI in long-term repeat retroelements. Ribonuclease H (RNase H) enzymes are divided into two major families Type 1 and Type 2 based on amino acid sequence similarities and biochemical properties. RNase H is an endonuclease that cleaves the RNA strand of an RNA/DNA hybrid in a sequence non-specific manner in the presence of divalent cations. RNase H…
TR3765|c1_g1_i1	3.413146744	0.000523575	Q9STN7	5.00E-20	Protein BOBBER 2	-	-	-	-	Predicted protein	7.00E-36	Phaeodactylum tricornutum (strain CCAP 1055/1)	-	-	-	cd06467 p23_NUDC_like p23_like domain of NUD (nuclear distribution) C and similar proteins. Aspergillus nidulas (An) NUDC is needed for nuclear movement. AnNUDC is localized at the hyphal cortex and binds NUDF at spindle pole bodies (SPBs) and in the cytoplasm at different stages in the cell cycle. At the SPBs it is part of the dynein molecular motor/NUDF complex that regulates microtubule dynami…
TR7171|c10_g1_i2	8.529639144	0.000525397	-	-	-	-	-	-	-	-	-	-	-	-	-	-
TR4954|c0_g1_i1	-4.186693768	0.000546162	-	-	-	-	-	-	-	-	-	-	-	-	-	-
TR6078|c3_g1_i1	-4.508931355	0.00054633	-	-	-	-	-	-	-	-	-	-	-	-	-	-
TR6977|c9_g2_i3	4.218936063	0.000547918	-	-	-	-	-	-	-	-	-	-	-	-	-	-
TR5668|c1_g1_i2	-2.880757165	0.000547918	-	-	-	-	-	-	-	Predicted protein	1.00E-33	Phaeodactylum tricornutum (strain CCAP 1055/1)	peroxisome fission	-	integral to peroxisomal membrane	pfam05648 PEX11 Peroxisomal biogenesis factor 11 (PEX11). This family consists of several peroxisomal biogenesis factor 11 (PEX11) proteins from several eukaryotic species. The PEX11 peroxisomal membrane proteins promote peroxisome division in multiple eukaryotes.
TR6957|c4_g1_i1	5.956252673	0.000547918	-	-	-	-	-	-	-	-	-	-	-	-	-	-
TR980|c1_g1_i1	7.368552685	0.000552519	-	-	-	-	-	-	-	-	-	-	-	-	-	-
TR6995|c9_g1_i5	4.540511012	0.000558831	-	-	-	-	-	-	-	-	-	-	-	-	-	-
TR7172|c6_g1_i1	9.328124023	0.000559108	-	-	-	-	-	-	-	-	-	-	-	-	-	-
TR7105|c4_g3_i1	4.953689046	0.000564172	-	-	-	-	-	-	-	-	-	-	-	-	-	-
TR6506|c2_g2_i3	7.586913152	0.000567125	Q8I7P9	6.00E-25	Retrovirus-related Pol polyprotein from transposon opus	RNA-directed DNA polymerase.	-	-	-	Pol protein (Fragment)	9.00E-79	Thalassiosira pseudonana	DNA integration	nucleic acid binding	-	cd09274 RNase_HI_RT_Ty3 Ty3/Gypsy family of RNase HI in long-term repeat retroelements. Ribonuclease H (RNase H) enzymes are divided into two major families Type 1 and Type 2 based on amino acid sequence similarities and biochemical properties. RNase H is an endonuclease that cleaves the RNA strand of an RNA/DNA hybrid in a sequence non-specific manner in the presence of divalent cations. RNase H…
TR7011|c4_g1_i1	3.50479022	0.000574057	-	-	-	-	-	-	-	-	-	-	-	-	-	-
TR7094|c11_g1_i4	-3.57123683	0.000576762	-	-	-	-	-	-	-	-	-	-	-	-	-	-
TR6956|c1_g2_i1	-4.799174039	0.000579198	-	-	-	-	-	-	-	-	-	-	-	-	-	-
TR6759|c6_g2_i4	4.074926136	0.000579198	-	-	-	-	-	-	-	Putative uncharacterized protein (Fragment)	3.00E-09	Aureococcus anophagefferens	-	-	-	-
TR6700|c7_g3_i2	-4.125001014	0.000579198	-	-	-	-	-	-	-	-	-	-	-	-	-	-
TR6864|c6_g1_i1	-3.445455616	0.000581793	-	-	-	-	-	-	-	-	-	-	-	-	-	-
TR4262|c5_g1_i1	4.948250842	0.00059552	-	-	-	-	-	-	-	-	-	-	-	-	-	-
TR6685|c4_g1_i1	-3.600105702	0.000605112	-	-	-	-	-	-	-	-	-	-	-	-	-	-
TR7071|c6_g1_i2	3.126841327	0.000605112	-	-	-	-	-	-	-	Uncharacterized protein	1.00E-30	Emiliania huxleyi CCMP1516	-	-	-	cd00229 SGNH_hydrolase SGNH_hydrolase or GDSL_hydrolase is a diverse family of lipases and esterases. The tertiary fold of the enzyme is substantially different from that of the alpha/beta hydrolase family and unique among all known hydrolases its active site closely resembles the typical Ser-His-Asp(Glu) triad from other serine hydrolases but may lack the carboxlic acid.]---[pfam13472 Lipase_GDS…
TR976|c0_g1_i1	-4.088078396	0.000606118	-	-	-	-	-	-	-	-	-	-	-	-	-	-
TR5668|c1_g1_i1	-2.850080334	0.000613084	-	-	-	-	-	-	-	Predicted protein	3.00E-33	Phaeodactylum tricornutum (strain CCAP 1055/1)	peroxisome fission	-	integral to peroxisomal membrane	pfam05648 PEX11 Peroxisomal biogenesis factor 11 (PEX11). This family consists of several peroxisomal biogenesis factor 11 (PEX11) proteins from several eukaryotic species. The PEX11 peroxisomal membrane proteins promote peroxisome division in multiple eukaryotes.
TR7072|c0_g1_i1	-4.569428182	0.000613084	-	-	-	-	-	-	-	-	-	-	-	-	-	-
TR6961|c6_g1_i1	3.383489651	0.000616482	-	-	-	-	-	-	-	Uncharacterized protein	4.00E-83	Thalassiosira oceanica	-	-	-	pfam07692 Fea1 Low iron-inducible periplasmic protein. In Chlamydomonas reinhardtii the gene encoding Fe-assimilating protein 1 is induced by iron deficiency. In green algae this protein is periplasmic. The two paralogues FEA1 and FEA2 are the major proteins secreted by iron-deficient Chlamydomonas reinhardtii and both are up-regulated in response to iron deficiency. FEA1 but not FEA2 is up-regul…
TR7096|c15_g1_i1	7.500400163	0.000616482	-	-	-	-	-	-	-	Uncharacterized protein (Fragment)	2.00E-09	Tyto alba	-	-	-	-
TR7094|c11_g1_i1	-4.041883385	0.000616482	-	-	-	-	-	-	-	-	-	-	-	-	-	-
TR4862|c2_g1_i1	-5.179296653	0.000623512	-	-	-	-	-	-	-	-	-	-	-	-	-	-
TR6864|c9_g1_i1	7.051135177	0.000623763	-	-	-	-	-	-	-	-	-	-	-	-	-	-
TR7558|c0_g1_i1	-4.297579308	0.000626143	-	-	-	-	-	-	-	-	-	-	-	-	-	-
TR6905|c4_g2_i7	3.235862661	0.000626143	-	-	-	-	-	-	-	-	-	-	-	-	-	-
TR6724|c5_g1_i1	4.341877724	0.000626143	-	-	-	-	-	-	-	-	-	-	-	-	-	-
TR6629|c3_g1_i1	4.064553875	0.000632999	-	-	-	-	-	-	-	-	-	-	-	-	-	-
TR1559|c2_g1_i1	-5.922811984	0.00063857	-	-	-	-	-	-	-	-	-	-	-	-	-	-
TR2377|c0_g1_i1	-5.208431415	0.00063857	-	-	-	-	-	-	-	-	-	-	-	-	-	-
TR6775|c4_g1_i2	3.56509517	0.000643453	-	-	-	-	-	-	-	Uncharacterized protein	2.00E-29	Phytophthora parasitica	-	-	-	-
TR3788|c0_g1_i2	-4.205991597	0.000664656	-	-	-	-	-	-	-	-	-	-	-	-	-	-
TR7076|c13_g1_i1	4.911670408	0.000664656	P92520	5.00E-06	Uncharacterized mitochondrial protein AtMg00820	-	-	-	-	Uncharacterized protein	1.00E-14	Thalassiosira oceanica	-	-	-	pfam07727 RVT_2 Reverse transcriptase (RNA-dependent DNA polymerase). A reverse transcriptase gene is usually indicative of a mobile element such as a retrotransposon or retrovirus. Reverse transcriptases occur in a variety of mobile elements including retrotransposons retroviruses group II introns bacterial msDNAs hepadnaviruses and caulimoviruses. This Pfam entry includes reverse transcriptases…
TR7170|c6_g1_i3	3.298545263	0.000669756	-	-	-	-	-	-	-	-	-	-	-	-	-	-
TR6053|c13_g1_i1	-6.06051323	0.000671614	-	-	-	-	-	-	-	Transposase	6.00E-14	Ectocarpus siliculosus	-	-	-	pfam13358 DDE_3 DDE superfamily endonuclease. This family of proteins are related to pfam00665 and are probably endonucleases of the DDE superfamily. Transposase proteins are necessary for efficient DNA transposition. This domain is a member of the DDE superfamily which contain three carboxylate residues that are believed to be responsible for coordinating metal ions needed for catalysis. The cat…
TR3984|c0_g2_i1	3.532627963	0.000673161	-	-	-	-	-	-	-	-	-	-	-	-	-	-
TR2281|c0_g1_i1	-3.522160053	0.000673161	-	-	-	-	-	-	-	Uncharacterized protein	2.00E-25	Synechococcus sp. WH 8109	-	-	-	-
TR6924|c4_g1_i8	-3.409639347	0.000679398	-	-	-	-	-	-	-	-	-	-	-	-	-	-
TR6949|c11_g2_i2	3.244049205	0.000682192	-	-	-	-	-	-	-	-	-	-	-	-	-	-
TR6935|c3_g1_i1	4.381302689	0.00068581	-	-	-	-	-	-	-	-	-	-	-	-	-	-
TR7016|c1_g2_i1	5.702594798	0.00068621	P04146	6.00E-06	Copia protein	-	-	-	-	Uncharacterized protein	2.00E-29	Thalassiosira oceanica	-	-	-	cd09272 RNase_HI_RT_Ty1 Ty1/Copia family of RNase HI in long-term repeat retroelements. Ribonuclease H (RNase H) enzymes are divided into two major families Type 1 and Type 2 based on amino acid sequence similarities and biochemical properties. RNase H is an endonuclease that cleaves the RNA strand of an RNA/DNA hybrid in a sequence non-specific manner in the presence of divalent cations. RNase H…
TR7029|c7_g1_i1	-3.047063996	0.000689566	-	-	-	-	-	-	-	Pol protein (Fragment)	6.00E-93	Phaeodactylum tricornutum	-	nucleic acid binding	-	cd09272 RNase_HI_RT_Ty1 Ty1/Copia family of RNase HI in long-term repeat retroelements. Ribonuclease H (RNase H) enzymes are divided into two major families Type 1 and Type 2 based on amino acid sequence similarities and biochemical properties. RNase H is an endonuclease that cleaves the RNA strand of an RNA/DNA hybrid in a sequence non-specific manner in the presence of divalent cations. RNase H…
TR6999|c6_g2_i1	-3.72145788	0.000707524	-	-	-	-	-	-	-	-	-	-	-	-	-	-
TR86|c0_g1_i1	5.075951313	0.000709385	-	-	-	-	-	-	-	-	-	-	-	-	-	-
TR6298|c5_g1_i1	7.052170087	0.000709385	-	-	-	-	-	-	-	-	-	-	-	-	-	-
TR6836|c2_g1_i1	5.647211023	0.000713406	-	-	-	-	-	-	-	-	-	-	-	-	-	-
TR6756|c7_g1_i1	-3.76088341	0.000723786	-	-	-	-	-	-	-	Uncharacterized protein	1.00E-09	Thalassiosira oceanica	-	-	-	-
TR6922|c8_g2_i1	8.020213311	0.000726746	-	-	-	-	-	-	-	-	-	-	-	-	-	-
TR7169|c7_g3_i2	5.797236792	0.000726746	-	-	-	-	-	-	-	Uncharacterized protein (Fragment)	1.00E-12	Thalassiosira oceanica	DNA integration	nucleic acid binding	-	cd09272 RNase_HI_RT_Ty1 Ty1/Copia family of RNase HI in long-term repeat retroelements. Ribonuclease H (RNase H) enzymes are divided into two major families Type 1 and Type 2 based on amino acid sequence similarities and biochemical properties. RNase H is an endonuclease that cleaves the RNA strand of an RNA/DNA hybrid in a sequence non-specific manner in the presence of divalent cations. RNase H…
TR7135|c9_g2_i3	-4.234502728	0.000729573	-	-	-	-	-	-	-	-	-	-	-	-	-	-
TR6732|c1_g1_i4	-4.974925418	0.00073759	-	-	-	-	-	-	-	S-antigen protein (Fragment)	4.00E-32	Heterocephalus glaber	-	-	-	-
TR7064|c9_g2_i2	4.783915812	0.000743175	-	-	-	-	-	-	-	-	-	-	-	-	-	-
TR7199|c4_g1_i1	-4.943222809	0.000743175	-	-	-	-	-	-	-	-	-	-	-	-	-	-
TR2014|c1_g1_i1	4.489827513	0.000743329	-	-	-	-	-	-	-	-	-	-	-	-	-	-
TR6931|c6_g1_i1	6.921156788	0.000744684	-	-	-	-	-	-	-	Uncharacterized protein (Fragment)	4.00E-39	Thalassiosira oceanica	-	-	-	cd09272 RNase_HI_RT_Ty1 Ty1/Copia family of RNase HI in long-term repeat retroelements. Ribonuclease H (RNase H) enzymes are divided into two major families Type 1 and Type 2 based on amino acid sequence similarities and biochemical properties. RNase H is an endonuclease that cleaves the RNA strand of an RNA/DNA hybrid in a sequence non-specific manner in the presence of divalent cations. RNase H…
TR5951|c4_g1_i1	4.915163976	0.000745903	-	-	-	-	-	-	-	-	-	-	-	-	-	-
TR6966|c11_g2_i2	3.111985369	0.000746015	-	-	-	-	-	-	-	-	-	-	-	-	-	-
TR6853|c7_g2_i4	4.485286276	0.00076528	-	-	-	-	-	-	-	-	-	-	-	-	-	-
TR7157|c2_g1_i1	7.833047114	0.000770048	-	-	-	-	-	-	-	-	-	-	-	-	-	-
TR444|c0_g1_i1	4.492239572	0.000779898	-	-	-	-	-	-	-	-	-	-	-	-	-	-
TR7007|c0_g1_i1	4.147853718	0.00078105	-	-	-	-	-	-	-	-	-	-	-	-	-	-
TR7096|c11_g1_i1	7.635915417	0.000786107	-	-	-	-	-	-	-	-	-	-	-	-	-	-
TR6421|c0_g1_i1	4.113935712	0.000787723	-	-	-	-	-	-	-	-	-	-	-	-	-	-
TR7572|c0_g1_i1	3.588855154	0.000791884	-	-	-	-	-	-	-	-	-	-	-	-	-	-
TR7169|c17_g1_i1	5.337156927	0.000792008	-	-	-	-	-	-	-	Pol protein (Fragment)	3.00E-08	Thalassiosira pseudonana	DNA integration	nucleic acid binding	-	cd09272 RNase_HI_RT_Ty1 Ty1/Copia family of RNase HI in long-term repeat retroelements. Ribonuclease H (RNase H) enzymes are divided into two major families Type 1 and Type 2 based on amino acid sequence similarities and biochemical properties. RNase H is an endonuclease that cleaves the RNA strand of an RNA/DNA hybrid in a sequence non-specific manner in the presence of divalent cations. RNase H…
TR7169|c2_g1_i1	4.593918276	0.000796362	-	-	-	-	-	-	-	-	-	-	-	-	-	-
TR6812|c1_g1_i1	-3.435540616	0.000797506	-	-	-	-	-	-	-	Uncharacterized protein	6.00E-12	Synechococcus sp. RS9916	-	-	-	-
TR2476|c0_g2_i1	5.060627756	0.000797506	-	-	-	-	-	-	-	-	-	-	-	-	-	-
TR6734|c7_g1_i1	4.203811329	0.00080649	-	-	-	-	-	-	-	-	-	-	-	-	-	-
TR6645|c7_g1_i1	-5.141150202	0.000807558	-	-	-	-	-	-	-	-	-	-	-	-	-	-
TR6924|c2_g1_i1	4.530552002	0.000811813	-	-	-	-	-	-	-	-	-	-	-	-	-	-
TR7139|c3_g1_i4	-3.433086518	0.000811813	P41154	9.00E-13	Heat shock factor protein	-	-	-	-	DNA-binding heat shock factor	8.00E-26	Phaeodactylum tricornutum (strain CCAP 1055/1)	-	sequence-specific DNA binding]---[sequence-specific DNA binding transcription factor activity	nucleus	pfam00447 HSF_DNA-bind HSF-type DNA-binding. ]---[COG5169 HSF1 Heat shock transcription factor Transcription .]---[smart00415 HSF heat shock factor.
TR7014|c4_g2_i1	4.190162975	0.000829517	-	-	-	-	-	-	-	Uncharacterized protein	1.00E-07	Mortierella verticillata NRRL 6337	-	-	-	sd00010 SLR Sel1-like repeat. Sel1-like repeats (SLRs) share similar alpha-helical conformations with Tetratricopeptide repeats (TPRs) but with different consensus sequence lengths and superhelical topologies. SLRs contain 36 to 44 amino acids and are present in bacteria and eukaryotes but not in archaea. SLR proteins are involved in a variety of functions and many serve as adaptor proteins for t…
TR2218|c1_g1_i1	-5.445293168	0.000833232	-	-	-	-	-	-	-	-	-	-	-	-	-	-
TR6962|c8_g1_i1	-4.6341896	0.000833232	-	-	-	-	-	-	-	-	-	-	-	-	-	-
TR7115|c8_g2_i18	3.864971756	0.000836115	-	-	-	-	-	-	-	-	-	-	-	-	-	-
TR4056|c2_g1_i1	7.939013874	0.000836115	-	-	-	-	-	-	-	-	-	-	-	-	-	-
TR6941|c6_g1_i9	-3.122291607	0.000836852	-	-	-	-	-	-	-	-	-	-	-	-	-	-
TR6431|c1_g1_i1	-3.064973611	0.00083864	-	-	-	-	-	-	-	-	-	-	-	-	-	-
TR6601|c7_g1_i4	3.470842844	0.000840532	C0LGR3	3.00E-06	Probable LRR receptor-like serine/threonine-protein kinase At4g26540	Non-specific serine/threonine protein kinase.	-	-	-	Uncharacterized protein	4.00E-09	Musa acuminata subsp. malaccensis	-	ATP binding]---[protein kinase activity	integral to membrane	sd00033 LRR_RI leucine-rich repeats ribonuclease inhibitor (RI)-like subfamily. A leucine-rich repeat (LRR) is a structural protein motif of 20-30 amino acids that is unusually rich in the hydrophobic amino acid leucine. The conserved eleven-residue sequence motif (LxxLxLxxN/CxL) within the LRRs corresponds to the beta-strand and adjacent loop regions whereas the remaining parts of the repeats ar…
TR6601|c7_g1_i6	3.552608513	0.000845737	-	-	-	-	-	-	-	-	-	-	-	-	-	-
TR6315|c0_g2_i1	3.324428542	0.000850493	-	-	-	-	-	-	-	Predicted protein	5.00E-75	Phaeodactylum tricornutum (strain CCAP 1055/1)	-	-	-	-
TR6955|c12_g1_i1	4.571480268	0.000852873	-	-	-	-	-	-	-	-	-	-	-	-	-	-
TR7143|c7_g2_i9	-3.293527329	0.000853806	-	-	-	-	-	-	-	-	-	-	-	-	-	-
TR5292|c3_g1_i1	9.211731922	0.000853836	-	-	-	-	-	-	-	-	-	-	-	-	-	pfam13843 DDE_Tnp_1_7 Transposase IS4.
TR4392|c0_g3_i1	-8.984093953	0.000864436	-	-	-	-	-	-	-	-	-	-	-	-	-	-
TR7045|c6_g2_i2	2.861654377	0.000864436	Q5BJ53	4.00E-21	GPN-loop GTPase 2	-	-	-	-	Uncharacterized protein	1.00E-44	Thalassiosira oceanica	-	-	-	pfam03029 ATP_bind_1 Conserved hypothetical ATP binding protein. Members of this family are found in a range of archaea and eukaryotes and have hypothesised ATP binding activity.]---[PRK13768 PRK13768 GTPase Provisional.
TR3972|c0_g2_i1	-2.938367229	0.000864436	-	-	-	-	-	-	-	Predicted protein	1.00E-17	Phaeodactylum tricornutum (strain CCAP 1055/1)	-	-	-	-
TR6151|c11_g2_i2	-3.282729732	0.000867325	-	-	-	-	-	-	-	Putative uncharacterized protein	2.00E-07	Phytophthora sojae (strain P6497)	-	-	-	-
TR6620|c3_g1_i3	9.651870954	0.000868483	-	-	-	-	-	-	-	-	-	-	-	-	-	-
TR7199|c11_g1_i1	4.594566193	0.000873845	-	-	-	-	-	-	-	-	-	-	-	-	-	-
TR6569|c4_g1_i1	-3.697755103	0.000873845	-	-	-	-	-	-	-	-	-	-	-	-	-	-
TR6573|c6_g1_i1	-4.676846957	0.000880774	-	-	-	-	-	-	-	-	-	-	-	-	-	-
TR6977|c7_g1_i1	4.04657317	0.00088771	Q03238	1.00E-19	Granzyme M (Fragment)	-	-	-	-	Uncharacterized protein	4.00E-25	Thalassiosira pseudonana	-	serine-type endopeptidase activity	-	cd00190 Tryp_SPc Trypsin-like serine protease Many of these are synthesized as inactive precursor zymogens that are cleaved during limited proteolysis to generate their active forms. Alignment contains also inactive enzymes that have substitutions of the catalytic triad residues.]---[smart00020 Tryp_SPc Trypsin-like serine protease. Many of these are synthesised as inactive precursor zymogens tha…
TR6962|c8_g3_i1	-5.398855376	0.000897082	-	-	-	-	-	-	-	Predicted protein	3.00E-33	Phaeodactylum tricornutum	-	-	-	-
TR6916|c4_g1_i1	2.772073437	0.000901133	-	-	-	-	-	-	-	-	-	-	-	-	-	-
TR5435|c0_g2_i1	-3.5239854	0.000902346	Q557D2	3.00E-52	Glucose-6-phosphate 1-dehydrogenase	Glucose-6-phosphate dehydrogenase (NADP( )).	Carbohydrate degradation	pentose phosphate pathway	D-ribulose 5-phosphate from D-glucose 6-phosphate (oxidative stage): step 1/3	Glucose-6-phosphate 1-dehydrogenase	5.00E-60	Thalassiosira oceanica	glucose metabolic process]---[pentose-phosphate shunt	glucose-6-phosphate dehydrogenase activity]---[NADP binding	-	PTZ00309 PTZ00309 glucose-6-phosphate 1-dehydrogenase Provisional.]---[PRK05722 PRK05722 glucose-6-phosphate 1-dehydrogenase Validated.]---[TIGR00871 Glucose-6-phosphate_1-dehydrogenase glucose-6-phosphate 1-dehydrogenase. This enzyme (EC 1.1.1.49) acts on glucose 6-phospate and reduces NADP( ). An alternate name appearing in the literature for the human enzyme based on a slower activity with bet…
TR6907|c6_g2_i3	3.581717862	0.00090944	-	-	-	-	-	-	-	-	-	-	-	-	-	-
TR6601|c7_g1_i2	3.478869801	0.000910471	C0LGR3	2.00E-06	Probable LRR receptor-like serine/threonine-protein kinase At4g26540	Non-specific serine/threonine protein kinase.	-	-	-	Uncharacterized protein (Fragment)	4.00E-09	Citrus sinensis	-	ATP binding]---[protein kinase activity	integral to membrane	sd00033 LRR_RI leucine-rich repeats ribonuclease inhibitor (RI)-like subfamily. A leucine-rich repeat (LRR) is a structural protein motif of 20-30 amino acids that is unusually rich in the hydrophobic amino acid leucine. The conserved eleven-residue sequence motif (LxxLxLxxN/CxL) within the LRRs corresponds to the beta-strand and adjacent loop regions whereas the remaining parts of the repeats ar…
TR7163|c2_g1_i2	3.403727233	0.000915098	-	-	-	-	-	-	-	-	-	-	-	-	-	-
TR7149|c10_g1_i3	2.906350401	0.000931925	-	-	-	-	-	-	-	Uncharacterized protein	1.00E-16	Thalassiosira oceanica	-	-	-	-
TR6580|c6_g1_i1	-4.209049744	0.000938672	-	-	-	-	-	-	-	-	-	-	-	-	-	-
TR6658|c9_g1_i1	4.113538667	0.000939597	-	-	-	-	-	-	-	-	-	-	-	-	-	-
TR6759|c6_g1_i2	-3.561161798	0.000962085	-	-	-	-	-	-	-	-	-	-	-	-	-	-
TR7081|c9_g3_i2	-2.693261115	0.000963208	-	-	-	-	-	-	-	-	-	-	-	-	-	-
TR3035|c5_g1_i1	6.623283659	0.000970089	-	-	-	-	-	-	-	-	-	-	-	-	-	-
TR6788|c3_g1_i1	4.7218224	0.000970164	P04146	2.00E-20	Copia protein	-	-	-	-	Uncharacterized protein	1.00E-96	Thalassiosira oceanica	-	-	-	cd09272 RNase_HI_RT_Ty1 Ty1/Copia family of RNase HI in long-term repeat retroelements. Ribonuclease H (RNase H) enzymes are divided into two major families Type 1 and Type 2 based on amino acid sequence similarities and biochemical properties. RNase H is an endonuclease that cleaves the RNA strand of an RNA/DNA hybrid in a sequence non-specific manner in the presence of divalent cations. RNase H…
TR6106|c5_g1_i1	3.38926061	0.000973707	-	-	-	-	-	-	-	Predicted protein	8.00E-19	Phaeodactylum tricornutum (strain CCAP 1055/1)	-	-	-	-
TR6703|c0_g1_i2	-4.433388073	0.000975154	-	-	-	-	-	-	-	-	-	-	-	-	-	-
TR7499|c0_g1_i1	3.42704453	0.000975466	-	-	-	-	-	-	-	-	-	-	-	-	-	-
TR5305|c8_g1_i2	4.366012738	0.000983	-	-	-	-	-	-	-	-	-	-	-	-	-	-
TR6364|c8_g1_i1	-3.242952131	0.000984263	-	-	-	-	-	-	-	Uncharacterized protein	7.00E-11	Thalassiosira pseudonana	-	-	-	-
TR7094|c11_g2_i1	-3.042290494	0.000984567	-	-	-	-	-	-	-	-	-	-	-	-	-	-
TR4264|c1_g1_i1	7.367750281	0.000984567	-	-	-	-	-	-	-	Uncharacterized protein	4.00E-08	Thalassiosira oceanica	-	-	-	cd09272 RNase_HI_RT_Ty1 Ty1/Copia family of RNase HI in long-term repeat retroelements. Ribonuclease H (RNase H) enzymes are divided into two major families Type 1 and Type 2 based on amino acid sequence similarities and biochemical properties. RNase H is an endonuclease that cleaves the RNA strand of an RNA/DNA hybrid in a sequence non-specific manner in the presence of divalent cations. RNase H…
TR6352|c6_g2_i1	3.723518866	0.000988684	-	-	-	-	-	-	-	Uncharacterized protein	6.00E-10	Coccolithovirus	-	-	-	-
TR6358|c15_g1_i1	-3.958810416	0.000989659	-	-	-	-	-	-	-	Restriction endonuclease	3.00E-21	Insectomime virus	-	endonuclease activity	-	-
TR6937|c6_g2_i14	4.503924957	0.000994646	-	-	-	-	-	-	-	Uncharacterized protein	7.00E-23	mine drainage metagenome	-	-	-	-
TR5172|c0_g1_i1	3.184714055	0.001003091	-	-	-	-	-	-	-	Alkaline phosphatase-like protein	0	Teredinibacter	-	-	-	pfam13449 Phytase-like Esterase-like activity of phytase. This is a repeated domain that carries several highly conserved Glu and Asp residues indicating the likelihood that the domain incorporates the enzymic activity of the PLC-like phospho-diesterase part of the proteins.]---[COG3391 COG3391 Uncharacterized conserved protein Function unknown .]---[COG4222 COG4222 Uncharacterized protein conser…
TR6391|c9_g1_i1	6.606673586	0.001008498	-	-	-	-	-	-	-	-	-	-	-	-	-	-
TR7193|c10_g1_i1	-3.994175219	0.001010435	-	-	-	-	-	-	-	-	-	-	-	-	-	-
TR6465|c11_g1_i3	-3.056765103	0.00101111	-	-	-	-	-	-	-	-	-	-	-	-	-	-
TR6306|c3_g5_i3	-2.636439574	0.001011602	-	-	-	-	-	-	-	Transposase putative	8.00E-22	Phytophthora infestans	-	DNA binding	-	pfam13358 DDE_3 DDE superfamily endonuclease. This family of proteins are related to pfam00665 and are probably endonucleases of the DDE superfamily. Transposase proteins are necessary for efficient DNA transposition. This domain is a member of the DDE superfamily which contain three carboxylate residues that are believed to be responsible for coordinating metal ions needed for catalysis. The cat…
TR6448|c7_g1_i1	2.764123506	0.001023161	-	-	-	-	-	-	-	-	-	-	-	-	-	-
TR6431|c1_g1_i2	-3.100308138	0.001023811	-	-	-	-	-	-	-	-	-	-	-	-	-	-
TR6815|c2_g1_i2	3.272887755	0.001023811	-	-	-	-	-	-	-	Predicted protein	2.00E-19	Phaeodactylum tricornutum (strain CCAP 1055/1)	-	G-protein coupled receptor activity	integral to membrane	pfam11710 Git3 G protein-coupled glucose receptor regulating Gpa2. Git3 is one of six proteins required for glucose-triggered adenylate cyclase activation and is a G protein-coupled receptor responsible for the activation of adenylate cyclase through Gpa2 - heterotrimeric G protein alpha subunit part of the glucose-detection pathway. Git3 contains seven predicted transmembrane domains a third cyt…
TR2752|c0_g2_i1	3.26834476	0.001032839	-	-	-	-	-	-	-	-	-	-	-	-	-	-
TR5750|c0_g1_i1	4.407890594	0.001036154	-	-	-	-	-	-	-	-	-	-	-	-	-	-
TR7042|c3_g2_i2	-3.577130462	0.001047155	-	-	-	-	-	-	-	Putative uncharacterized protein	5.00E-12	Phytophthora infestans (strain T30-4)	-	nucleotidyltransferase activity	-	-
TR6555|c5_g1_i3	6.386357156	0.001055058	-	-	-	-	-	-	-	Uncharacterized protein	1.00E-37	Solanum tuberosum	-	-	-	-
TR4954|c0_g1_i2	4.075488558	0.00107635	-	-	-	-	-	-	-	-	-	-	-	-	-	-
TR7107|c6_g1_i2	3.212435788	0.001076802	P04146	2.00E-07	Copia protein	-	-	-	-	Uncharacterized protein	2.00E-23	Thalassiosira oceanica	-	-	-	cd09272 RNase_HI_RT_Ty1 Ty1/Copia family of RNase HI in long-term repeat retroelements. Ribonuclease H (RNase H) enzymes are divided into two major families Type 1 and Type 2 based on amino acid sequence similarities and biochemical properties. RNase H is an endonuclease that cleaves the RNA strand of an RNA/DNA hybrid in a sequence non-specific manner in the presence of divalent cations. RNase H…
TR6697|c4_g1_i2	-2.909943955	0.001080225	-	-	-	-	-	-	-	-	-	-	-	-	-	-
TR712|c0_g2_i1	8.732987241	0.001086517	-	-	-	-	-	-	-	Predicted protein (Fragment)	2.00E-12	Phaeodactylum tricornutum (strain CCAP 1055/1)	-	-	-	-
TR7126|c8_g1_i1	3.614001489	0.001086517	-	-	-	-	-	-	-	Uncharacterized protein	6.00E-19	Thalassiosira oceanica	-	-	-	-
TR6506|c2_g2_i5	6.881780547	0.001086573	Q8I7P9	8.00E-13	Retrovirus-related Pol polyprotein from transposon opus	RNA-directed DNA polymerase.	-	-	-	Pol protein (Fragment)	2.00E-70	Thalassiosira pseudonana	DNA integration	nucleic acid binding	-	cd09274 RNase_HI_RT_Ty3 Ty3/Gypsy family of RNase HI in long-term repeat retroelements. Ribonuclease H (RNase H) enzymes are divided into two major families Type 1 and Type 2 based on amino acid sequence similarities and biochemical properties. RNase H is an endonuclease that cleaves the RNA strand of an RNA/DNA hybrid in a sequence non-specific manner in the presence of divalent cations. RNase H…
TR6952|c4_g1_i1	4.854166709	0.00109597	-	-	-	-	-	-	-	-	-	-	-	-	-	-
TR7130|c2_g1_i1	4.573566818	0.001107291	-	-	-	-	-	-	-	Uncharacterized protein	4.00E-48	Thalassiosira oceanica	DNA integration	-	-	cd09272 RNase_HI_RT_Ty1 Ty1/Copia family of RNase HI in long-term repeat retroelements. Ribonuclease H (RNase H) enzymes are divided into two major families Type 1 and Type 2 based on amino acid sequence similarities and biochemical properties. RNase H is an endonuclease that cleaves the RNA strand of an RNA/DNA hybrid in a sequence non-specific manner in the presence of divalent cations. RNase H…
TR7166|c14_g1_i1	4.169892251	0.001110427	P04146	1.00E-35	Copia protein	-	-	-	-	Uncharacterized protein (Fragment)	1.00E-112	Thalassiosira oceanica	-	-	-	cd09272 RNase_HI_RT_Ty1 Ty1/Copia family of RNase HI in long-term repeat retroelements. Ribonuclease H (RNase H) enzymes are divided into two major families Type 1 and Type 2 based on amino acid sequence similarities and biochemical properties. RNase H is an endonuclease that cleaves the RNA strand of an RNA/DNA hybrid in a sequence non-specific manner in the presence of divalent cations. RNase H…
TR6236|c1_g2_i1	4.241343979	0.001116951	Q9Y1W0	4.00E-09	Delta(5) fatty acid desaturase A	-	-	-	-	Uncharacterized protein	2.00E-20	Thalassiosira oceanica	lipid metabolic process	-	-	pfam00173 Cyt-b5 Cytochrome b5-like Heme/Steroid binding domain. This family includes heme binding domains from a diverse range of proteins. This family also includes proteins that bind to steroids. The family includes progesterone receptors. Many members of this subfamily are membrane anchored by an N-terminal transmembrane alpha helix. This family also includes a domain in some chitin synthases…
TR6242|c8_g2_i2	4.512455475	0.001135122	-	-	-	-	-	-	-	-	-	-	-	-	-	-
TR5993|c0_g1_i1	3.210437752	0.001136836	P41151	2.00E-07	Heat stress transcription factor A-1a	-	-	-	-	Uncharacterized protein	9.00E-24	Thalassiosira pseudonana	-	sequence-specific DNA binding]---[sequence-specific DNA binding transcription factor activity	nucleus	pfam00447 HSF_DNA-bind HSF-type DNA-binding. ]---[COG5169 HSF1 Heat shock transcription factor Transcription .]---[smart00415 HSF heat shock factor.
TR7170|c5_g1_i5	2.894916866	0.001141618	-	-	-	-	-	-	-	-	-	-	-	-	-	-
TR279|c0_g1_i1	-6.860237641	0.001149158	-	-	-	-	-	-	-	-	-	-	-	-	-	-
TR6368|c7_g2_i2	3.274386559	0.001149792	-	-	-	-	-	-	-	-	-	-	-	-	-	pfam11914 DUF3432 Domain of unknown function (DUF3432). This presumed domain is functionally uncharacterized. This domain is found in eukaryotes. This domain is about 100 amino acids in length. This domain is found associated with pfam00096. This domain has two conserved sequence motifs YPSPV and PSP.
TR7171|c3_g1_i1	3.500651087	0.001151723	-	-	-	-	-	-	-	-	-	-	-	-	-	-
TR7342|c0_g1_i1	4.246998248	0.001151723	-	-	-	-	-	-	-	-	-	-	-	-	-	-
TR7165|c11_g4_i6	-3.481798278	0.00115414	-	-	-	-	-	-	-	Predicted protein	8.00E-21	Phaeodactylum tricornutum (strain CCAP 1055/1)	-	-	-	-
TR6793|c0_g1_i3	2.752470073	0.001170142	Q9VYS3	2.00E-08	Regulator of nonsense transcripts 1 homolog	-	-	-	-	Uncharacterized protein	4.00E-09	Exophiala aquamarina CBS 119918	-	nucleic acid binding]---[zinc ion binding	-	pfam13087 AAA_12 AAA domain. This family of domains contain a P-loop motif that is characteristic of the AAA superfamily. Many of the proteins in this family are conjugative transfer proteins.]---[COG1112 COG1112 Superfamily I DNA and RNA helicases and helicase subunits DNA replication recombination and repair .]---[TIGR00376 DNA-binding_protein_SMUBP-2 DNA helicase putative. The gene product may…
TR6599|c10_g1_i1	7.305424933	0.001175789	-	-	-	-	-	-	-	-	-	-	-	-	-	-
TR6467|c5_g2_i1	5.172054827	0.001176349	-	-	-	-	-	-	-	Gag-pol polyprotein	3.00E-48	Phaeodactylum tricornutum	-	nucleic acid binding	-	cd09272 RNase_HI_RT_Ty1 Ty1/Copia family of RNase HI in long-term repeat retroelements. Ribonuclease H (RNase H) enzymes are divided into two major families Type 1 and Type 2 based on amino acid sequence similarities and biochemical properties. RNase H is an endonuclease that cleaves the RNA strand of an RNA/DNA hybrid in a sequence non-specific manner in the presence of divalent cations. RNase H…
TR7175|c5_g1_i1	-3.239505204	0.001194026	-	-	-	-	-	-	-	hypothetical protein	5.00E-15	Ruegeria halocynthiae	-	-	-	pfam05990 DUF900 Alpha/beta hydrolase of unknown function (DUF900). This family consists of several hypothetical proteins of unknown function mostly found in Rhizobium species. Members of this family have an alpha/beta hydrolase fold.
TR6674|c8_g1_i3	2.886306454	0.001194026	-	-	-	-	-	-	-	Uncharacterized protein (Fragment)	7.00E-27	Thalassiosira oceanica	-	-	-	-
TR6599|c6_g1_i1	4.048689742	0.001194134	P10978	3.00E-06	Retrovirus-related Pol polyprotein from transposon TNT 1-94	RNA-directed DNA polymerase.	-	-	-	Pol protein	3.00E-49	Phaeodactylum tricornutum	-	nucleic acid binding	-	cd09272 RNase_HI_RT_Ty1 Ty1/Copia family of RNase HI in long-term repeat retroelements. Ribonuclease H (RNase H) enzymes are divided into two major families Type 1 and Type 2 based on amino acid sequence similarities and biochemical properties. RNase H is an endonuclease that cleaves the RNA strand of an RNA/DNA hybrid in a sequence non-specific manner in the presence of divalent cations. RNase H…
TR5814|c1_g1_i1	4.130992562	0.00119415	Q39604	5.00E-41	28 kDa inner dynein arm light chain axonemal	-	-	-	-	28 kDa inner dynein arm light chain axonemal	3.00E-39	Chlamydomonadales	cilium movement involved in cell motility]---[inner dynein arm assembly	motor activity	inner dynein arm]---[motile cilium	pfam10211 Ax_dynein_light Axonemal dynein light chain. Axonemal dynein light chain proteins play a dynamic role in flagellar and cilia motility. Eukaryotic cilia and flagella are complex organelles consisting of a core structure the axoneme which is composed of nine microtubule doublets forming a cylinder that surrounds a pair of central singlet microtubules. This ultra-structural arrangement see…
TR7053|c0_g1_i1	3.961410406	0.00119415	-	-	-	-	-	-	-	Uncharacterized protein	3.00E-42	Phytophthora parasitica	-	-	-	-
TR5403|c0_g2_i2	4.577239278	0.001222235	-	-	-	-	-	-	-	Uncharacterized protein	2.00E-27	Thalassiosira pseudonana	-	-	-	-
TR6756|c7_g1_i2	-4.789350794	0.001224572	-	-	-	-	-	-	-	Uncharacterized protein	3.00E-09	Thalassiosira oceanica	-	-	-	-
TR6999|c7_g1_i6	3.333291269	0.001224572	-	-	-	-	-	-	-	Uncharacterized protein (Fragment)	8.00E-20	Thalassiosira oceanica	-	-	-	-
TR7085|c8_g1_i1	3.497272204	0.001252569	-	-	-	-	-	-	-	-	-	-	-	-	-	-
TR5451|c1_g2_i1	3.863116564	0.001267754	-	-	-	-	-	-	-	-	-	-	-	-	-	-
TR7255|c0_g1_i1	-5.56737799	0.001275243	-	-	-	-	-	-	-	-	-	-	-	-	-	-
TR6620|c0_g1_i1	10.24115362	0.001280652	-	-	-	-	-	-	-	-	-	-	-	-	-	-
TR7101|c7_g1_i1	2.761434811	0.001283749	-	-	-	-	-	-	-	-	-	-	-	-	-	smart00129 KISc Kinesin motor catalytic domain. ATPase. Microtubule-dependent molecular motors that play important roles in intracellular transport of organelles and in cell division.]---[pfam00225 Kinesin Kinesin motor domain. ]---[cd01374 KISc_CENP_E Kinesin motor domain CENP-E/KIP2-like subgroup. Kinesin motor domain CENP-E/KIP2-like subgroup involved in chromosome movement and/or spindle elon…
TR7285|c0_g1_i1	4.838481053	0.001286216	-	-	-	-	-	-	-	-	-	-	-	-	-	-
TR6755|c4_g1_i1	3.302308271	0.001286697	O32210	4.00E-12	Glyoxal reductase	Methylglyoxal reductase (NADPH).	-	-	-	Expressed protein	1.00E-54	Thalassiosira pseudonana	-	oxidoreductase activity	-	cd06660 Aldo_ket_red Aldo-keto reductases (AKRs) are a superfamily of soluble NAD(P)(H) oxidoreductases whose chief purpose is to reduce aldehydes and ketones to primary and secondary alcohols. AKRs are present in all phyla and are of importance to both health and industrial applications. Members have very distinct functions and include the prokaryotic 2 5-diketo-D-gluconic acid reductases and be…
TR7022|c7_g1_i1	2.765061316	0.001290709	-	-	-	-	-	-	-	Predicted protein	1.00E-57	Thalassiosira pseudonana	-	-	-	-
TR6850|c0_g3_i1	-2.860508326	0.00129183	-	-	-	-	-	-	-	Predicted protein	5.00E-07	Phaeodactylum tricornutum (strain CCAP 1055/1)	DNA integration	nucleic acid binding]---[zinc ion binding	-	-
TR6820|c10_g1_i1	7.004756534	0.001305955	-	-	-	-	-	-	-	-	-	-	-	-	-	-
TR6923|c12_g1_i3	-4.243595197	0.001308806	-	-	-	-	-	-	-	-	-	-	-	-	-	-
TR1545|c0_g1_i1	4.511544467	0.001316788	-	-	-	-	-	-	-	-	-	-	-	-	-	-
TR4846|c0_g1_i1	3.756030354	0.001341666	-	-	-	-	-	-	-	Predicted protein	1.00E-07	Phaeodactylum tricornutum (strain CCAP 1055/1)	-	-	-	-
TR4288|c2_g1_i1	-3.720862442	0.001344168	-	-	-	-	-	-	-	-	-	-	-	-	-	-
TR5701|c9_g1_i1	-6.991157995	0.001351465	-	-	-	-	-	-	-	-	-	-	-	-	-	-
TR7011|c16_g1_i1	7.056734437	0.001365691	-	-	-	-	-	-	-	-	-	-	-	-	-	-
TR7083|c5_g1_i1	4.716422828	0.001379423	-	-	-	-	-	-	-	-	-	-	-	-	-	-
TR1831|c1_g2_i1	4.469769694	0.001393582	-	-	-	-	-	-	-	-	-	-	-	-	-	-
TR5100|c6_g1_i1	8.934661045	0.001393582	-	-	-	-	-	-	-	Uncharacterized protein	2.00E-30	Thalassiosira oceanica	DNA integration	-	-	-
TR6871|c6_g2_i2	3.01481188	0.001394242	-	-	-	-	-	-	-	-	-	-	-	-	-	-
TR7174|c18_g1_i1	-4.822449976	0.001397273	-	-	-	-	-	-	-	-	-	-	-	-	-	-
TR3168|c0_g1_i1	3.953586151	0.001407682	Q9SL76	1.00E-32	Protein phosphatase 2C and cyclic nucleotide-binding/kinase domain-containing protein	Protein-serine/threonine phosphatase.	-	-	-	Calcium/calmodulin-dependent/calcium-dependent protein kinase	5.00E-131	Ostreococcus tauri	protein dephosphorylation	ATP binding]---[metal ion binding]---[protein kinase activity]---[protein serine/threonine phosphatase activity]---[sulfotransferase activity	integral to membrane	cd00143 PP2Cc Serine/threonine phosphatases family 2C catalytic domain The protein architecture and deduced catalytic mechanism of PP2C phosphatases are similar to the PP1 PP2A PP2B family of protein Ser/Thr phosphatases with which PP2C shares no sequence similarity.]---[smart00332 PP2Cc Serine/threonine phosphatases family 2C catalytic domain. The protein architecture and deduced catalytic mecha…
TR7173|c3_g2_i6	-2.851299082	0.001422633	-	-	-	-	-	-	-	Uncharacterized protein (Fragment)	5.00E-10	Thalassiosira oceanica	-	-	-	-
TR3378|c2_g1_i1	-5.329477141	0.001425707	-	-	-	-	-	-	-	-	-	-	-	-	-	-
TR6860|c9_g1_i1	8.817928572	0.001429456	-	-	-	-	-	-	-	-	-	-	-	-	-	-
TR4087|c0_g1_i1	-3.675229033	0.00143709	-	-	-	-	-	-	-	Uncharacterized protein	2.00E-31	Coccomyxa subellipsoidea C-169	protein N-linked glycosylation	beta-1,4-mannosylglycoprotein 4-beta-N-acetylglucosaminyltransferase activity	membrane	pfam04724 Glyco_transf_17 Glycosyltransferase family 17. This family represents beta-1 4-mannosyl-glycoprotein beta-1 4-N-acetylglucosaminyltransferase (EC 2.4.1.144). This enzyme transfers the bisecting GlcNAc to the core mannose of complex N-glycans. The addition of this residue is regulated during development and has functional consequences for receptor signalling cell adhesion and tumor progr…
TR6962|c8_g2_i1	-4.961527547	0.001445685	-	-	-	-	-	-	-	Pol protein (Fragment)	9.00E-13	Phaeodactylum tricornutum	DNA integration	nucleic acid binding	-	-
TR7103|c1_g2_i1	4.415559587	0.001462643	-	-	-	-	-	-	-	-	-	-	-	-	-	-
TR7092|c10_g5_i1	4.847053522	0.00147486	P04146	1.00E-08	Copia protein	-	-	-	-	Uncharacterized protein (Fragment)	2.00E-53	Thalassiosira oceanica	-	-	-	pfam07727 RVT_2 Reverse transcriptase (RNA-dependent DNA polymerase). A reverse transcriptase gene is usually indicative of a mobile element such as a retrotransposon or retrovirus. Reverse transcriptases occur in a variety of mobile elements including retrotransposons retroviruses group II introns bacterial msDNAs hepadnaviruses and caulimoviruses. This Pfam entry includes reverse transcriptases…
TR6669|c2_g1_i1	3.916889978	0.001475944	-	-	-	-	-	-	-	-	-	-	-	-	-	-
TR6422|c1_g1_i4	2.518746678	0.001482945	-	-	-	-	-	-	-	-	-	-	-	-	-	-
TR6722|c4_g1_i2	3.42011232	0.001495935	Q9LHP4	1.00E-06	Receptor-like protein kinase 2	Non-specific serine/threonine protein kinase.	-	-	-	Uncharacterized protein (Fragment)	4.00E-06	Eucalyptus grandis	viral reproduction	ATP binding]---[protein serine/threonine kinase activity	integral to membrane]---[plasma membrane	PLN00113 PLN00113 leucine-rich repeat receptor-like protein kinase Provisional.
TR6700|c7_g3_i3	-3.931659556	0.001517719	-	-	-	-	-	-	-	-	-	-	-	-	-	-
TR6956|c11_g2_i2	4.337156402	0.001525963	-	-	-	-	-	-	-	-	-	-	-	-	-	-
TR6425|c8_g1_i1	4.41983341	0.001556351	-	-	-	-	-	-	-	-	-	-	-	-	-	-
TR527|c0_g1_i1	-4.171434423	0.001556363	-	-	-	-	-	-	-	-	-	-	-	-	-	-
TR7122|c8_g1_i1	5.625134551	0.001561016	-	-	-	-	-	-	-	Predicted protein	2.00E-07	Phaeodactylum tricornutum (strain CCAP 1055/1)	-	-	-	-
TR6896|c5_g1_i1	5.024413038	0.001561016	Q9LVP0	5.00E-10	Probable leucine-rich repeat receptor-like protein kinase At5g63930	Non-specific serine/threonine protein kinase.	-	-	-	Marine sediment metagenome DNA contig S01H1_S39859 (Fragment)	9.00E-12	marine sediment metagenome	-	-	-	PLN00113 PLN00113 leucine-rich repeat receptor-like protein kinase Provisional.]---[PLN03150 PLN03150 hypothetical protein Provisional.]---[sd00033 LRR_RI leucine-rich repeats ribonuclease inhibitor (RI)-like subfamily. A leucine-rich repeat (LRR) is a structural protein motif of 20-30 amino acids that is unusually rich in the hydrophobic amino acid leucine. The conserved eleven-residue sequence …
TR7073|c3_g1_i1	6.915058863	0.001561389	-	-	-	-	-	-	-	-	-	-	-	-	-	-
TR7498|c0_g1_i1	3.718724418	0.001572062	-	-	-	-	-	-	-	-	-	-	-	-	-	-
TR5274|c0_g2_i1	3.104592035	0.001572062	-	-	-	-	-	-	-	-	-	-	-	-	-	-
TR7085|c8_g2_i2	3.245335669	0.001634855	-	-	-	-	-	-	-	-	-	-	-	-	-	-
TR5597|c2_g1_i1	-4.015982046	0.001638978	-	-	-	-	-	-	-	-	-	-	-	-	-	-
TR6856|c8_g1_i1	4.20441284	0.001649552	-	-	-	-	-	-	-	Uncharacterized protein	7.00E-07	Pythium ultimum DAOM BR144	-	-	-	-
TR6954|c9_g1_i2	2.992988694	0.001655834	-	-	-	-	-	-	-	-	-	-	-	-	-	-
TR6425|c9_g1_i4	4.575315125	0.001659747	Q9SYQ8	1.00E-07	Receptor protein kinase CLAVATA1	Non-specific serine/threonine protein kinase.	-	-	-	Hypothetical leucine rich repeat protein	7.00E-12	Ectocarpus siliculosus	-	-	-	PLN00113 PLN00113 leucine-rich repeat receptor-like protein kinase Provisional.
TR7029|c6_g1_i3	-2.85720287	0.001676498	-	-	-	-	-	-	-	Predicted protein	3.00E-14	Phaeodactylum tricornutum (strain CCAP 1055/1)	-	metal ion binding]---[metalloendopeptidase activity	-	-
TR6923|c7_g1_i1	3.579224194	0.001680953	-	-	-	-	-	-	-	-	-	-	-	-	-	PRK11856 PRK11856 branched-chain alpha-keto acid dehydrogenase subunit E2 Reviewed.
TR5435|c0_g1_i2	-3.098323058	0.001684195	Q9FJI5	1.00E-79	Glucose-6-phosphate 1-dehydrogenase cytoplasmic isoform 2	Glucose-6-phosphate dehydrogenase (NADP( )).	Carbohydrate degradation	pentose phosphate pathway	D-ribulose 5-phosphate from D-glucose 6-phosphate (oxidative stage): step 1/3	G6PDH/6PGDH fusion protein	1.00E-96	Phaeodactylum tricornutum (strain CCAP 1055/1)	-	-	-	pfam02781 G6PD_C Glucose-6-phosphate dehydrogenase C-terminal domain. ]---[PLN02539 PLN02539 glucose-6-phosphate 1-dehydrogenase.]---[PTZ00309 PTZ00309 glucose-6-phosphate 1-dehydrogenase Provisional.]---[TIGR00871 Glucose-6-phosphate_1-dehydrogenase glucose-6-phosphate 1-dehydrogenase. This enzyme (EC 1.1.1.49) acts on glucose 6-phospate and reduces NADP( ). An alternate name appearing in the li…
TR6495|c2_g2_i2	2.993526026	0.001689168	-	-	-	-	-	-	-	-	-	-	-	-	-	-
TR5435|c0_g1_i1	-3.044900281	0.001689168	Q9FJI5	3.00E-63	Glucose-6-phosphate 1-dehydrogenase cytoplasmic isoform 2	Glucose-6-phosphate dehydrogenase (NADP( )).	Carbohydrate degradation	pentose phosphate pathway	D-ribulose 5-phosphate from D-glucose 6-phosphate (oxidative stage): step 1/3	G6PDH/6PGDH fusion protein	2.00E-79	Phaeodactylum tricornutum (strain CCAP 1055/1)	-	-	-	pfam02781 G6PD_C Glucose-6-phosphate dehydrogenase C-terminal domain. ]---[PLN02539 PLN02539 glucose-6-phosphate 1-dehydrogenase.]---[PTZ00309 PTZ00309 glucose-6-phosphate 1-dehydrogenase Provisional.]---[TIGR00871 Glucose-6-phosphate_1-dehydrogenase glucose-6-phosphate 1-dehydrogenase. This enzyme (EC 1.1.1.49) acts on glucose 6-phospate and reduces NADP( ). An alternate name appearing in the li…
TR6999|c7_g1_i10	3.970436496	0.001697119	-	-	-	-	-	-	-	Uncharacterized protein (Fragment)	6.00E-20	Thalassiosira oceanica	-	-	-	-
TR5701|c9_g2_i1	-3.115618164	0.001697119	-	-	-	-	-	-	-	-	-	-	-	-	-	-
TR812|c0_g1_i1	6.483471514	0.001703641	Q6CQE5	3.00E-16	Protein TAR1	-	-	-	-	Uncharacterized protein	5.00E-109	Zea mays	-	-	-	-
TR6675|c1_g1_i1	-4.139147963	0.001710814	-	-	-	-	-	-	-	-	-	-	-	-	-	-
TR3959|c1_g1_i1	-3.35798852	0.001720016	P42856	2.00E-35	14 kDa zinc-binding protein	-	-	-	-	Predicted protein	2.00E-58	Phaeodactylum tricornutum (strain CCAP 1055/1)	-	catalytic activity	-	cd01276 PKCI_related Protein Kinase C Interacting protein related (PKCI) PKCI and related proteins belong to the ubiquitous HIT family of hydrolases that act on alpha-phosphates of ribonucleotides. The members of this subgroup have a conserved HxHxHxx motif (x is a hydrophobic residue) that is a signature for this family. No enzymatic activity has been reported however for PKCI and its related me…
TR3940|c1_g1_i1	3.081221185	0.001734808	-	-	-	-	-	-	-	-	-	-	-	-	-	-
TR97|c0_g1_i1	-3.962062994	0.001751532	-	-	-	-	-	-	-	-	-	-	-	-	-	-
TR5702|c0_g1_i1	3.63288198	0.001752689	Q8YRI1	3.00E-29	Uncharacterized WD repeat-containing protein alr3466	-	-	-	-	hypothetical protein partial	1.00E-33	Sulfurospirillum cavolei	-	-	-	cd00200 WD40 WD40 domain found in a number of eukaryotic proteins that cover a wide variety of functions including adaptor/regulatory modules in signal transduction pre-mRNA processing and cytoskeleton assembly typically contains a GH dipeptide 11-24 residues from its N-terminus and the WD dipeptide at its C-terminus and is 40 residues long hence the name WD40 between GH and WD lies a conserved c…
TR7700|c0_g1_i1	7.284246838	0.001755805	-	-	-	-	-	-	-	-	-	-	-	-	-	-
TR6527|c5_g1_i1	-4.489192644	0.001771825	-	-	-	-	-	-	-	-	-	-	-	-	-	-
TR7188|c9_g2_i1	-2.68361548	0.001773035	-	-	-	-	-	-	-	-	-	-	-	-	-	-
TR6893|c6_g2_i1	3.61198525	0.001782279	-	-	-	-	-	-	-	Uncharacterized protein	5.00E-07	Pythium ultimum DAOM BR144	-	-	-	-
TR7020|c9_g1_i4	-4.269946382	0.001782889	-	-	-	-	-	-	-	-	-	-	-	-	-	-
TR5305|c9_g3_i1	2.909390681	0.001783591	-	-	-	-	-	-	-	Peroxidase	8.00E-07	Acanthamoeba castellanii str. Neff	-	peroxidase activity	-	cd00257 Fascin Fascin-like domain members include actin-bundling/crosslinking proteins facsin histoactophilin and singed identified in sea urchin Drosophila Xenopus rodents and humans The fascin-like domain adopts a beta-trefoil topology and contains an internal threefold repeat the fascin subgroup contains four copies of the domain Structurally similar to fibroblast growth factor (FGF).
TR6627|c10_g1_i5	3.090019781	0.001783591	P04146	4.00E-39	Copia protein	-	-	-	-	Uncharacterized protein (Fragment)	1.00E-79	Thalassiosira oceanica	DNA integration	nucleic acid binding	-	cd09272 RNase_HI_RT_Ty1 Ty1/Copia family of RNase HI in long-term repeat retroelements. Ribonuclease H (RNase H) enzymes are divided into two major families Type 1 and Type 2 based on amino acid sequence similarities and biochemical properties. RNase H is an endonuclease that cleaves the RNA strand of an RNA/DNA hybrid in a sequence non-specific manner in the presence of divalent cations. RNase H…
TR6674|c8_g1_i4	2.79379251	0.001791341	-	-	-	-	-	-	-	Uncharacterized protein (Fragment)	5.00E-27	Thalassiosira oceanica	-	-	-	-
TR6403|c7_g1_i2	4.990335446	0.001805016	P03010	4.00E-14	Putative AC9 transposase	-	-	-	-	Uncharacterized protein	3.00E-35	Acyrthosiphon pisum	-	DNA binding	-	-
TR6205|c4_g1_i1	3.05967272	0.001805016	-	-	-	-	-	-	-	hypothetical protein	4.00E-41	Saccharothrix sp. NRRL B-16314	-	-	-	pfam08241 Methyltransf_11 Methyltransferase domain. Members of this family are SAM dependent methyltransferases.]---[PRK08317 PRK08317 hypothetical protein Provisional.]---[COG2226 UbiE Methylase involved in ubiquinone/menaquinone biosynthesis Coenzyme metabolism .]---[pfam13847 Methyltransf_31 Methyltransferase domain. This family appears to be have methyltransferase activity.]---[pfam13649 Meth…
TR3414|c1_g1_i1	-4.014247951	0.001805708	-	-	-	-	-	-	-	-	-	-	-	-	-	-
TR5261|c1_g1_i1	-3.469438671	0.001815794	-	-	-	-	-	-	-	-	-	-	-	-	-	-
TR3080|c1_g1_i1	4.38548778	0.001820601	-	-	-	-	-	-	-	-	-	-	-	-	-	-
TR6971|c12_g1_i1	-4.04569479	0.001826254	-	-	-	-	-	-	-	-	-	-	-	-	-	-
TR6300|c9_g2_i3	2.843367138	0.00183174	-	-	-	-	-	-	-	-	-	-	-	-	-	-
TR7092|c10_g3_i1	-3.51152188	0.001846859	P35270	2.00E-27	Sepiapterin reductase	Sepiapterin reductase (L-erythro-7 8-dihydrobiopterin forming).	-	-	-	Predicted protein	2.00E-41	Phaeodactylum tricornutum (strain CCAP 1055/1)	-	oxidoreductase activity	-	cd05367 SPR-like_SDR_c sepiapterin reductase (SPR)-like classical (c) SDRs. Human SPR a member of the SDR family catalyzes the NADP-dependent reduction of sepiaptern to 7 8-dihydrobiopterin (BH2). In addition to SPRs this subgroup also contains Bacillus cereus yueD a benzil reductase which catalyzes the stereospecific reduction of benzil to (S)-benzoin. SDRs are a functionally diverse family of o…
TR6756|c7_g1_i12	-4.474409292	0.00185018	-	-	-	-	-	-	-	-	-	-	-	-	-	-
TR6366|c12_g1_i2	-2.762587424	0.001864034	P73846	4.00E-16	Uncharacterized protein slr1717	-	-	-	-	Putative uncharacterized protein	4.00E-57	Ectocarpus siliculosus	asparagine biosynthetic process	asparagine synthase (glutamine-hydrolyzing) activity	-	cd01990 Alpha_ANH_like_I This is a subfamily of Adenine nucleotide alpha hydrolases superfamily. Adenine nucleotide alpha hydrolases superfamily includes N type ATP PPases and ATP sulphurylases. It forms a apha/beta/apha fold which binds to Adenosine group. This subfamily of proteins probably binds ATP. This domain is about 200 amino acids long with a strongly conserved motif SGGKD at the N termi…
TR6825|c7_g1_i2	-3.478749753	0.001874522	-	-	-	-	-	-	-	-	-	-	-	-	-	-
TR7103|c5_g3_i1	5.329183624	0.001890285	-	-	-	-	-	-	-	Pol protein (Fragment)	1.00E-96	Thalassiosira pseudonana	DNA integration	nucleic acid binding	-	pfam00665 rve Integrase core domain. Integrase mediates integration of a DNA copy of the viral genome into the host chromosome. Integrase is composed of three domains. The amino-terminal domain is a zinc binding domain pfam02022. This domain is the central catalytic domain. The carboxyl terminal domain that is a non-specific DNA binding domain pfam00552. The catalytic domain acts as an endonuclea…
TR7501|c0_g1_i1	4.763889214	0.001892933	-	-	-	-	-	-	-	-	-	-	-	-	-	-
TR6907|c6_g2_i4	3.382740838	0.001892933	-	-	-	-	-	-	-	-	-	-	-	-	-	-
TR6591|c7_g2_i3	4.019102813	0.001926193	Q3BAI2	7.00E-07	Uncharacterized protein ORF91	-	-	-	-	Uncharacterized protein	5.00E-64	cellular organisms	-	-	-	-
TR7070|c9_g1_i1	-3.755824105	0.001930741	-	-	-	-	-	-	-	-	-	-	-	-	-	-
TR6391|c1_g2_i1	5.902998955	0.001952251	-	-	-	-	-	-	-	Predicted protein	1.00E-53	Thalassiosira pseudonana	-	nucleic acid binding]---[zinc ion binding	-	-
TR7080|c10_g1_i1	3.855999075	0.001975341	-	-	-	-	-	-	-	-	-	-	-	-	-	-
TR6368|c7_g2_i3	3.620206024	0.001981588	-	-	-	-	-	-	-	Predicted protein	5.00E-16	Phaeodactylum tricornutum (strain CCAP 1055/1)	-	-	-	-
TR6324|c5_g3_i1	2.877960402	0.001983775	-	-	-	-	-	-	-	-	-	-	-	-	-	-
TR6324|c5_g3_i3	3.311283566	0.001991996	-	-	-	-	-	-	-	-	-	-	-	-	-	-
TR2853|c0_g2_i1	2.70078057	0.002001666	-	-	-	-	-	-	-	Uncharacterized protein (Fragment)	3.00E-37	Thalassiosira oceanica	-	-	-	pfam13621 Cupin_8 Cupin-like domain. This cupin like domain shares similarity to the JmjC domain.
TR7093|c5_g3_i1	3.182485302	0.002010714	-	-	-	-	-	-	-	-	-	-	-	-	-	-
TR6848|c9_g1_i1	5.333876379	0.00201476	-	-	-	-	-	-	-	-	-	-	-	-	-	-
TR6053|c7_g1_i2	-2.799386647	0.002022418	-	-	-	-	-	-	-	-	-	-	-	-	-	-
TR6840|c4_g1_i1	-4.329371913	0.002026398	-	-	-	-	-	-	-	-	-	-	-	-	-	-
TR7093|c5_g4_i7	2.540248305	0.002030221	P77234	6.00E-25	Uncharacterized protein YbeQ	-	-	-	-	hypothetical protein partial	5.00E-46	Megasphaera elsdenii	-	-	-	sd00010 SLR Sel1-like repeat. Sel1-like repeats (SLRs) share similar alpha-helical conformations with Tetratricopeptide repeats (TPRs) but with different consensus sequence lengths and superhelical topologies. SLRs contain 36 to 44 amino acids and are present in bacteria and eukaryotes but not in archaea. SLR proteins are involved in a variety of functions and many serve as adaptor proteins for t…
TR6366|c12_g1_i3	-2.711284905	0.002074682	P73846	2.00E-21	Uncharacterized protein slr1717	-	-	-	-	Predicted protein (Fragment)	2.00E-62	Thalassiosira pseudonana	asparagine biosynthetic process	asparagine synthase (glutamine-hydrolyzing) activity	-	cd01990 Alpha_ANH_like_I This is a subfamily of Adenine nucleotide alpha hydrolases superfamily. Adenine nucleotide alpha hydrolases superfamily includes N type ATP PPases and ATP sulphurylases. It forms a apha/beta/apha fold which binds to Adenosine group. This subfamily of proteins probably binds ATP. This domain is about 200 amino acids long with a strongly conserved motif SGGKD at the N termi…
TR5289|c0_g1_i1	-5.479552709	0.002080961	-	-	-	-	-	-	-	-	-	-	-	-	-	-
TR6640|c7_g1_i1	-3.670905518	0.0020844	-	-	-	-	-	-	-	-	-	-	-	-	-	-
TR7112|c2_g1_i1	-4.09896026	0.002101004	-	-	-	-	-	-	-	-	-	-	-	-	-	-
TR4400|c0_g1_i1	-2.932746332	0.002160686	-	-	-	-	-	-	-	Predicted protein	1.00E-22	Phaeodactylum tricornutum (strain CCAP 1055/1)	-	-	-	-
TR6664|c5_g1_i1	3.833968057	0.002203658	P04323	2.00E-55	Retrovirus-related Pol polyprotein from transposon 17.6	RNA-directed DNA polymerase.	-	-	-	Pol protein (Fragment)	4.00E-112	Thalassiosira pseudonana	DNA integration	nucleic acid binding	-	cd01647 RT_LTR RT_LTR Reverse transcriptases (RTs) from retrotransposons and retroviruses which have long terminal repeats (LTRs) in their DNA copies but not in their RNA template. RT catalyzes DNA replication from an RNA template and is responsible for the replication of retroelements. An RT gene is usually indicative of a mobile element such as a retrotransposon or retrovirus. RTs are present i…
TR7045|c5_g2_i4	4.640064301	0.002212718	-	-	-	-	-	-	-	-	-	-	-	-	-	-
TR6948|c0_g1_i1	-3.006353602	0.002212718	-	-	-	-	-	-	-	-	-	-	-	-	-	-
TR6385|c2_g1_i1	-3.935089915	0.002228498	-	-	-	-	-	-	-	-	-	-	-	-	-	-
TR6641|c0_g2_i2	-4.798888236	0.002228498	-	-	-	-	-	-	-	-	-	-	-	-	-	-
TR1478|c0_g1_i1	2.532196483	0.00226137	Q5U2X1	2.00E-07	F-box only protein 9	-	Protein modification	protein ubiquitination	-	Predicted protein	3.00E-69	Thalassiosira pseudonana	-	-	-	-
TR7164|c2_g2_i1	4.820435379	0.002273638	-	-	-	-	-	-	-	-	-	-	-	-	-	-
TR6640|c12_g1_i1	-5.854870948	0.002282138	-	-	-	-	-	-	-	-	-	-	-	-	-	-
TR7081|c0_g1_i1	-4.332825735	0.0022957	-	-	-	-	-	-	-	-	-	-	-	-	-	-
TR6672|c8_g1_i5	2.693547106	0.002334616	-	-	-	-	-	-	-	Sulfotransferase	7.00E-10	Ostreococcus tauri	-	sulfotransferase activity	integral to membrane	pfam03567 Sulfotransfer_2 Sulfotransferase family. This family includes a variety of sulfotransferase enzymes. Chondroitin 6-sulfotransferase catalyses the transfer of sulfate to position 6 of the N-acetylgalactosamine residue of chondroitin. This family also includes Heparan sulfate 2-O-sulfotransferase (HS2ST) and Heparan sulfate 6-sulfotransferase (HS6ST). Heparan sulfate (HS) is a co-receptor…
TR6801|c1_g1_i1	6.79218519	0.002348953	-	-	-	-	-	-	-	-	-	-	-	-	-	-
TR3057|c1_g2_i1	-5.372810327	0.00235064	-	-	-	-	-	-	-	-	-	-	-	-	-	-
TR6882|c6_g1_i6	-3.862222652	0.002365245	-	-	-	-	-	-	-	-	-	-	-	-	-	-
TR6500|c0_g1_i3	3.189670469	0.002381021	-	-	-	-	-	-	-	Putative uncharacterized protein	2.00E-08	Thalassiosira pseudonana	-	zinc ion binding	-	pfam13639 zf-RING_2 Ring finger domain. ]---[pfam12678 zf-rbx1 RING-H2 zinc finger. There are 8 cysteine/ histidine residues which are proposed to be the conserved residues involved in zinc binding. The protein of which this domain is the conserved region participates in diverse functions relevant to chromosome metabolizm and cell cycle control.]---[cd00162 RING RING-finger (Really Interesting Ne…
TR6106|c5_g1_i2	3.610919917	0.00238727	-	-	-	-	-	-	-	Predicted protein (Fragment)	1.00E-16	Phaeodactylum tricornutum (strain CCAP 1055/1)	-	-	-	-
TR6760|c3_g1_i1	4.746462995	0.002392306	-	-	-	-	-	-	-	-	-	-	-	-	-	-
TR6987|c8_g2_i5	3.533426288	0.002408498	-	-	-	-	-	-	-	-	-	-	-	-	-	-
TR5490|c11_g1_i1	5.151964874	0.002426678	-	-	-	-	-	-	-	-	-	-	-	-	-	-
TR586|c0_g1_i1	3.167090713	0.002464532	-	-	-	-	-	-	-	Uncharacterized protein	5.00E-08	Prunus persica	-	nucleic acid binding]---[zinc ion binding	-	-
TR7101|c4_g1_i1	3.448732334	0.002511543	-	-	-	-	-	-	-	Predicted protein	6.00E-15	Phaeodactylum tricornutum (strain CCAP 1055/1)	DNA integration	nucleic acid binding	-	-
TR6368|c7_g2_i10	3.352347904	0.002516154	-	-	-	-	-	-	-	hypothetical protein SAMD00019534_081140	2.00E-13	Acytostelium subglobosum LB1	-	-	-	-
TR7206|c0_g1_i1	4.872017963	0.002567624	-	-	-	-	-	-	-	-	-	-	-	-	-	-
TR6935|c8_g3_i6	3.495422224	0.002579912	-	-	-	-	-	-	-	-	-	-	-	-	-	-
TR6570|c6_g1_i1	-5.210279426	0.002614098	-	-	-	-	-	-	-	Uncharacterized protein	5.00E-09	Thalassiosira oceanica	-	-	-	-
TR4770|c0_g2_i1	3.243146853	0.0026197	-	-	-	-	-	-	-	-	-	-	-	-	-	-
TR6732|c1_g1_i6	-4.629430591	0.002624509	-	-	-	-	-	-	-	S-antigen protein (Fragment)	4.00E-34	Heterocephalus glaber	-	-	-	-
TR6927|c4_g2_i1	-3.02466835	0.002624648	P10978	9.00E-06	Retrovirus-related Pol polyprotein from transposon TNT 1-94	RNA-directed DNA polymerase.	-	-	-	Pol protein (Fragment)	3.00E-71	Thalassiosira pseudonana	DNA integration	nucleic acid binding	-	cd09272 RNase_HI_RT_Ty1 Ty1/Copia family of RNase HI in long-term repeat retroelements. Ribonuclease H (RNase H) enzymes are divided into two major families Type 1 and Type 2 based on amino acid sequence similarities and biochemical properties. RNase H is an endonuclease that cleaves the RNA strand of an RNA/DNA hybrid in a sequence non-specific manner in the presence of divalent cations. RNase H…
TR913|c0_g1_i1	4.673509891	0.002625672	-	-	-	-	-	-	-	HI-5a	1.00E-06	Chaetoceros compressus	-	serine-type endopeptidase activity	-	-
TR5251|c0_g1_i1	6.491648276	0.002637907	-	-	-	-	-	-	-	Predicted protein	6.00E-20	Phaeodactylum tricornutum (strain CCAP 1055/1)	-	nitrate transmembrane transporter activity]---[nitrite transmembrane transporter activity	integral to membrane	PLN00028 PLN00028 nitrate transmembrane transporter Provisional.
TR6070|c7_g1_i1	4.497748099	0.002640788	-	-	-	-	-	-	-	-	-	-	-	-	-	-
TR6432|c6_g1_i3	-2.559404446	0.002656615	-	-	-	-	-	-	-	-	-	-	-	-	-	-
TR1746|c0_g1_i1	-3.509095275	0.002662757	-	-	-	-	-	-	-	Uncharacterized protein	1.00E-13	Phytophthora ramorum	-	nucleic acid binding	-	-
TR6306|c3_g3_i1	-2.890206498	0.002662757	-	-	-	-	-	-	-	Uncharacterized protein	2.00E-42	Phytophthora parasitica	-	-	-	-
TR7173|c7_g1_i1	4.742428343	0.002686556	-	-	-	-	-	-	-	-	-	-	-	-	-	-
TR7093|c5_g4_i2	2.459992853	0.002700149	P77234	3.00E-25	Uncharacterized protein YbeQ	-	-	-	-	hypothetical protein partial	6.00E-47	Megasphaera elsdenii	-	-	-	sd00010 SLR Sel1-like repeat. Sel1-like repeats (SLRs) share similar alpha-helical conformations with Tetratricopeptide repeats (TPRs) but with different consensus sequence lengths and superhelical topologies. SLRs contain 36 to 44 amino acids and are present in bacteria and eukaryotes but not in archaea. SLR proteins are involved in a variety of functions and many serve as adaptor proteins for t…
TR6907|c6_g2_i5	2.874418115	0.002700149	-	-	-	-	-	-	-	-	-	-	-	-	-	-
TR6497|c8_g1_i1	4.573361857	0.002754898	-	-	-	-	-	-	-	-	-	-	-	-	-	-
TR6702|c5_g2_i1	-2.954904169	0.002754898	P38532	3.00E-09	Heat shock factor protein 1	-	-	-	-	Predicted protein	1.00E-24	Phaeodactylum tricornutum (strain CCAP 1055/1)	-	sequence-specific DNA binding]---[sequence-specific DNA binding transcription factor activity	nucleus	pfam00447 HSF_DNA-bind HSF-type DNA-binding. ]---[COG5169 HSF1 Heat shock transcription factor Transcription .]---[smart00415 HSF heat shock factor.
TR6444|c3_g1_i1	-2.88516834	0.002774643	-	-	-	-	-	-	-	-	-	-	-	-	-	-
TR6601|c7_g1_i8	3.576148763	0.002779594	-	-	-	-	-	-	-	Uncharacterized protein	7.00E-18	unidentified eubacterium SCB49	-	-	-	-
TR6425|c8_g1_i4	4.231706998	0.00278652	-	-	-	-	-	-	-	-	-	-	-	-	-	-
TR7132|c3_g3_i1	-4.388654002	0.002797786	-	-	-	-	-	-	-	Gag protein	9.00E-21	Phaeodactylum tricornutum	-	-	-	-
TR164|c0_g1_i1	-3.420145063	0.002799463	-	-	-	-	-	-	-	-	-	-	-	-	-	-
TR7174|c6_g1_i1	3.126235625	0.002809319	-	-	-	-	-	-	-	-	-	-	-	-	-	-
TR5358|c0_g2_i1	3.811807806	0.002829195	-	-	-	-	-	-	-	-	-	-	-	-	-	-
TR6658|c5_g1_i3	3.566068664	0.002853999	-	-	-	-	-	-	-	Predicted protein	5.00E-34	Phaeodactylum tricornutum	-	-	-	-
TR3857|c0_g1_i1	2.977770548	0.002879031	-	-	-	-	-	-	-	-	-	-	-	-	-	-
TR6926|c6_g2_i1	-4.099055577	0.002898753	-	-	-	-	-	-	-	-	-	-	-	-	-	-
TR6669|c9_g1_i2	3.334415835	0.002913928	Q9FJX0	9.00E-43	Peptidyl-prolyl cis-trans isomerase CYP65	Peptidylprolyl isomerase.	Protein modification	protein ubiquitination	-	Peptidyl-prolyl cis-trans isomerase-like 2	1.00E-43	Zootermopsis nevadensis	protein folding	ligase activity]---[peptidyl-prolyl cis-trans isomerase activity]---[ubiquitin-protein ligase activity	-	cd01923 cyclophilin_RING cyclophilin_RING cyclophilin-type peptidylprolyl cis- trans isomerases (cyclophilins) having a modified RING finger domain. This group includes the nuclear proteins Human hCyP-60 and Caenorhabditis elegans MOG-6 which compared to the archetypal cyclophilin Human cyclophilin A exhibit reduced peptidylprolyl cis- trans isomerase activity and lack a residue important for cyc…
TR6935|c8_g3_i7	3.106856112	0.002923424	P04146	1.00E-38	Copia protein	-	-	-	-	Uncharacterized protein	6.00E-98	Thalassiosira oceanica	-	-	-	cd09272 RNase_HI_RT_Ty1 Ty1/Copia family of RNase HI in long-term repeat retroelements. Ribonuclease H (RNase H) enzymes are divided into two major families Type 1 and Type 2 based on amino acid sequence similarities and biochemical properties. RNase H is an endonuclease that cleaves the RNA strand of an RNA/DNA hybrid in a sequence non-specific manner in the presence of divalent cations. RNase H…
TR7115|c8_g2_i14	3.312680046	0.002930203	-	-	-	-	-	-	-	-	-	-	-	-	-	-
TR6031|c1_g2_i2	2.675711644	0.002930203	-	-	-	-	-	-	-	-	-	-	-	-	-	-
TR7115|c8_g2_i6	3.340068771	0.002939932	-	-	-	-	-	-	-	-	-	-	-	-	-	-
TR6558|c10_g2_i1	2.61788459	0.002940402	-	-	-	-	-	-	-	-	-	-	-	-	-	-
TR5900|c0_g2_i1	-3.209297835	0.002940402	-	-	-	-	-	-	-	Uncharacterized protein	4.00E-35	Thalassiosira oceanica	-	-	-	-
TR6840|c5_g2_i5	-2.974447188	0.002942352	-	-	-	-	-	-	-	-	-	-	-	-	-	-
TR1232|c1_g1_i1	5.451382827	0.002952423	-	-	-	-	-	-	-	Uncharacterized protein (Fragment)	1.00E-101	Thalassiosira oceanica	DNA integration]---[DNA recombination	DNA binding	-	-
TR6734|c11_g1_i1	4.441099345	0.002953387	-	-	-	-	-	-	-	-	-	-	-	-	-	-
TR6987|c8_g2_i1	3.411658497	0.002965947	-	-	-	-	-	-	-	-	-	-	-	-	-	-
TR4562|c0_g1_i1	-2.653722075	0.002969098	-	-	-	-	-	-	-	Predicted protein	4.00E-12	Phaeodactylum tricornutum (strain CCAP 1055/1)	-	-	-	-
TR2754|c0_g1_i1	-3.770627798	0.002973965	O07592	3.00E-12	Putative glycerophosphoryl diester phosphodiesterase YhdW	Glycerophosphodiester phosphodiesterase.	-	-	-	Predicted protein	4.00E-90	Phaeodactylum tricornutum (strain CCAP 1055/1)	glycerol metabolic process]---[lipid metabolic process	glycerophosphodiester phosphodiesterase activity	-	cd08564 GDPD_GsGDE_like Glycerophosphodiester phosphodiesterase domain of putative Galdieria sulphuraria glycerophosphodiester phosphodiesterase and similar proteins. This subfamily corresponds to the glycerophosphodiester phosphodiesterase domain (GDPD) present in putative Galdieria sulphuraria glycerophosphodiester phosphodiesterase (GsGDE EC 3.1.4.46) and its uncharacterized eukaryotic homolog…
TR6750|c14_g1_i1	4.64071515	0.003009653	-	-	-	-	-	-	-	-	-	-	-	-	-	-
TR2862|c0_g1_i1	-4.307870347	0.003045994	-	-	-	-	-	-	-	Uncharacterized protein	1.00E-55	Thalassiosira oceanica	-	-	-	-
TR7064|c7_g1_i1	-5.251015807	0.003051284	-	-	-	-	-	-	-	Uncharacterized protein (Fragment)	3.00E-08	Thalassiosira oceanica	-	-	-	cd09272 RNase_HI_RT_Ty1 Ty1/Copia family of RNase HI in long-term repeat retroelements. Ribonuclease H (RNase H) enzymes are divided into two major families Type 1 and Type 2 based on amino acid sequence similarities and biochemical properties. RNase H is an endonuclease that cleaves the RNA strand of an RNA/DNA hybrid in a sequence non-specific manner in the presence of divalent cations. RNase H…
TR6569|c5_g1_i1	-3.850868431	0.003115166	-	-	-	-	-	-	-	Uncharacterized protein (Fragment)	2.00E-06	Thalassiosira oceanica	-	-	-	-
TR4026|c2_g1_i1	7.894158993	0.003138765	-	-	-	-	-	-	-	-	-	-	-	-	-	-
TR3841|c0_g1_i1	4.107561834	0.00315416	-	-	-	-	-	-	-	-	-	-	-	-	-	-
TR7156|c4_g1_i1	-4.775352832	0.00315416	Q10NT7	8.00E-07	ERAD-associated E3 ubiquitin-protein ligase component HRD3	-	-	-	-	Uncharacterized protein	5.00E-18	Nitrosomonas communis	-	-	-	sd00010 SLR Sel1-like repeat. Sel1-like repeats (SLRs) share similar alpha-helical conformations with Tetratricopeptide repeats (TPRs) but with different consensus sequence lengths and superhelical topologies. SLRs contain 36 to 44 amino acids and are present in bacteria and eukaryotes but not in archaea. SLR proteins are involved in a variety of functions and many serve as adaptor proteins for t…
TR6862|c2_g1_i1	3.396251568	0.003185107	-	-	-	-	-	-	-	-	-	-	-	-	-	-
TR6517|c0_g1_i2	-2.92984087	0.003202051	Q5W915	5.00E-36	UDP-sugar pyrophospharylase	UTP-monosaccharide-1-phosphate uridylyltransferase.	-	-	-	Uncharacterized protein	1.00E-58	Thalassiosira oceanica	-	uridylyltransferase activity	-	PLN02830 PLN02830 UDP-sugar pyrophosphorylase.]---[cd06424 UGGPase UGGPase catalyzes the synthesis of UDP-Glucose/UDP-Galactose. UGGPase UDP-Galactose/Glucose Pyrophosphorylase catalyzes the reversible production of UDP-Glucose/UDP-Galactose and pyrophosphate (PPi) from Glucose-1-phosphate/Galactose-1-phosphate and UTP. Its dual substrate specificity distinguishes it from the single substrate enz…
TR6869|c12_g1_i1	-2.908208096	0.003210103	-	-	-	-	-	-	-	-	-	-	-	-	-	-
TR5884|c1_g1_i1	-3.47924562	0.003232114	-	-	-	-	-	-	-	-	-	-	-	-	-	-
TR7077|c4_g1_i5	-2.502184316	0.003233513	-	-	-	-	-	-	-	-	-	-	-	-	-	-
TR6871|c6_g2_i1	2.796479707	0.003248319	-	-	-	-	-	-	-	-	-	-	-	-	-	-
TR6403|c6_g3_i1	-2.751169861	0.003248319	P10243	1.00E-09	Myb-related protein A	-	-	-	-	PREDICTED uncharacterized protein LOC104821834 isoform X3	1.00E-12	Tarenaya hassleriana	-	-	-	-
TR6104|c6_g1_i1	-2.941365398	0.003291038	-	-	-	-	-	-	-	Predicted protein	4.00E-110	Thalassiosira pseudonana	-	-	integral to membrane	pfam04230 PS_pyruv_trans Polysaccharide pyruvyl transferase. Pyruvyl-transferases involved in peptidoglycan-associated polymer biosynthesis. CsaB in Bacillus anthracis is necessary for the non-covalent anchoring of proteins containing an SLH (S-layer homology) domain to peptidoglycan-associated pyruvylated polysaccharides. WcaK and AmsJ are involved in the biosynthesis of colanic acid in Escheric…
TR6602|c6_g1_i5	-3.561594634	0.00330496	-	-	-	-	-	-	-	-	-	-	-	-	-	-
TR5866|c1_g1_i1	2.933988733	0.003306287	-	-	-	-	-	-	-	-	-	-	-	-	-	-
TR7167|c2_g2_i1	-2.980781442	0.003310215	-	-	-	-	-	-	-	-	-	-	-	-	-	cd00204 ANK ankyrin repeats ankyrin repeats mediate protein-protein interactions in very diverse families of proteins. The number of ANK repeats in a protein can range from 2 to over 20 (ankyrins for example). ANK repeats may occur in combinations with other types of domains. The structural repeat unit contains two antiparallel helices and a beta-hairpin repeats are stacked in a superhelical arra…
TR6952|c6_g2_i1	6.506768821	0.003321933	-	-	-	-	-	-	-	-	-	-	-	-	-	-
TR5221|c0_g2_i1	-3.081751316	0.003324683	-	-	-	-	-	-	-	-	-	-	-	-	-	-
TR7721|c0_g1_i1	3.588627376	0.003333239	-	-	-	-	-	-	-	-	-	-	-	-	-	-
TR6812|c1_g1_i2	-3.448394225	0.003355073	-	-	-	-	-	-	-	Uncharacterized protein	3.00E-13	Synechococcus sp. RS9916	-	-	-	-
TR463|c0_g1_i1	3.648035829	0.003359018	-	-	-	-	-	-	-	-	-	-	-	-	-	-
TR6955|c10_g1_i2	2.730285553	0.003363445	-	-	-	-	-	-	-	-	-	-	-	-	-	-
TR6155|c1_g1_i3	-3.110662515	0.003363445	-	-	-	-	-	-	-	-	-	-	-	-	-	-
TR7137|c6_g2_i1	4.409582845	0.003364095	-	-	-	-	-	-	-	-	-	-	-	-	-	-
TR294|c0_g1_i1	5.143374505	0.003366423	-	-	-	-	-	-	-	-	-	-	-	-	-	-
TR6781|c1_g2_i1	-3.772158428	0.00337345	-	-	-	-	-	-	-	-	-	-	-	-	-	-
TR6682|c4_g2_i1	-3.937697694	0.00346082	-	-	-	-	-	-	-	-	-	-	-	-	-	-
TR7130|c0_g1_i1	-3.68543826	0.00348249	-	-	-	-	-	-	-	-	-	-	-	-	-	-
TR858|c0_g1_i1	4.164575799	0.003503386	-	-	-	-	-	-	-	-	-	-	-	-	-	-
TR6601|c7_g1_i3	3.426037527	0.0035356	-	-	-	-	-	-	-	Uncharacterized protein C2orf16	2.00E-08	Komagataella pastoris (strain ATCC 76273 / CBS 7435 / CECT 11047 / NRRL Y-11430 / Wegner 21-1)	-	-	-	pfam11914 DUF3432 Domain of unknown function (DUF3432). This presumed domain is functionally uncharacterized. This domain is found in eukaryotes. This domain is about 100 amino acids in length. This domain is found associated with pfam00096. This domain has two conserved sequence motifs YPSPV and PSP.
TR7037|c3_g1_i1	-3.027030522	0.00354585	-	-	-	-	-	-	-	-	-	-	-	-	-	-
TR3788|c0_g1_i1	-3.341234076	0.003577461	-	-	-	-	-	-	-	-	-	-	-	-	-	-
TR7174|c2_g2_i1	-3.862829609	0.003587936	-	-	-	-	-	-	-	-	-	-	-	-	-	-
TR7092|c7_g1_i1	-3.615059338	0.003620545	-	-	-	-	-	-	-	-	-	-	-	-	-	-
TR6340|c1_g1_i2	-4.182788881	0.00362253	-	-	-	-	-	-	-	-	-	-	-	-	-	-
TR5451|c4_g1_i1	-4.108644401	0.003626177	-	-	-	-	-	-	-	-	-	-	-	-	-	-
TR7020|c9_g1_i6	-3.230845152	0.003626177	-	-	-	-	-	-	-	-	-	-	-	-	-	-
TR6967|c5_g1_i1	-3.312704978	0.003633042	-	-	-	-	-	-	-	hypothetical protein	7.00E-06	Treponema denticola	-	-	-	sd00010 SLR Sel1-like repeat. Sel1-like repeats (SLRs) share similar alpha-helical conformations with Tetratricopeptide repeats (TPRs) but with different consensus sequence lengths and superhelical topologies. SLRs contain 36 to 44 amino acids and are present in bacteria and eukaryotes but not in archaea. SLR proteins are involved in a variety of functions and many serve as adaptor proteins for t…
TR7029|c4_g1_i2	-2.941618661	0.003647489	-	-	-	-	-	-	-	-	-	-	-	-	-	-
TR3765|c1_g2_i1	3.468175293	0.003670669	Q5ZIN1	8.00E-21	Nuclear migration protein nudC	-	-	-	-	Nuclear migration protein nudC	2.00E-21	Auxenochlorella protothecoides	-	-	-	-
TR7196|c6_g1_i3	-2.808472714	0.003691528	-	-	-	-	-	-	-	-	-	-	-	-	-	pfam06772 LtrA Bacterial low temperature requirement A protein (LtrA). This family consists of several bacteria specific low temperature requirement A (LtrA) protein sequences which have been found to be essential for growth at low temperatures in Listeria monocytogenes.
TR6506|c2_g1_i1	4.264039884	0.003700857	-	-	-	-	-	-	-	-	-	-	-	-	-	-
TR7110|c4_g1_i1	-2.834290178	0.003732923	-	-	-	-	-	-	-	-	-	-	-	-	-	-
TR6062|c8_g2_i3	-3.195492038	0.003742139	P82151	3.00E-12	Lectin L6	-	-	-	-	Tachylectin-like protein	3.00E-12	Hydractinia echinata	defense response to bacterium	carbohydrate binding]---[metal ion binding	transport vesicle	smart00706 TECPR Beta propeller repeats in Physarum polycephalum tectonins Limulus lectin L-6 and animal hypothetical proteins.
TR6368|c7_g2_i7	3.27186342	0.003745201	-	-	-	-	-	-	-	Predicted protein	4.00E-08	Phaeodactylum tricornutum (strain CCAP 1055/1)	-	-	-	pfam11914 DUF3432 Domain of unknown function (DUF3432). This presumed domain is functionally uncharacterized. This domain is found in eukaryotes. This domain is about 100 amino acids in length. This domain is found associated with pfam00096. This domain has two conserved sequence motifs YPSPV and PSP.
TR4855|c0_g2_i2	-2.940585491	0.003750992	-	-	-	-	-	-	-	-	-	-	-	-	-	-
TR7135|c6_g1_i1	-3.643555889	0.00375439	P29787	3.00E-16	Trypsin 5G1	Trypsin.	-	-	-	Trypsin-like serine protease (Fragment)	4.00E-22	Thalassiosira pseudonana	-	serine-type endopeptidase activity	-	cd00190 Tryp_SPc Trypsin-like serine protease Many of these are synthesized as inactive precursor zymogens that are cleaved during limited proteolysis to generate their active forms. Alignment contains also inactive enzymes that have substitutions of the catalytic triad residues.]---[smart00020 Tryp_SPc Trypsin-like serine protease. Many of these are synthesised as inactive precursor zymogens tha…
TR1216|c0_g1_i1	3.885016218	0.003758723	Q39565	8.00E-07	Dynein beta chain flagellar outer arm	-	-	-	-	Uncharacterized protein	9.00E-14	Thalassiosira pseudonana	microtubule-based movement	ATP binding]---[ATPase activity]---[microtubule motor activity	dynein complex	-
TR2752|c0_g1_i1	2.901037483	0.003769835	Q6ICB0	7.00E-16	Desumoylating isopeptidase 1	-	-	-	-	Uncharacterized protein	9.00E-47	Thalassiosira oceanica	-	-	-	pfam05903 Peptidase_C97 PPPDE putative peptidase domain. The PPPDE superfamily (after Permuted Papain fold Peptidases of DsRNA viruses and Eukaryotes) consists of predicted thiol peptidases with a circularly permuted papain-like fold. The inference of the likely DUB function of the PPPDE superfamily proteins is based on the fusions of the catalytic domain to Ub-binding PUG (PUB)/UBA domains and a…
TR7186|c5_g2_i1	3.795786827	0.003769835	-	-	-	-	-	-	-	-	-	-	-	-	-	-
TR6925|c1_g1_i1	3.131831807	0.003778816	-	-	-	-	-	-	-	-	-	-	-	-	-	-
TR7045|c5_g2_i2	2.972711094	0.003784315	-	-	-	-	-	-	-	Uncharacterized protein	5.00E-20	Thalassiosira oceanica	-	-	-	-
TR6262|c2_g1_i1	3.558428532	0.003823629	-	-	-	-	-	-	-	-	-	-	-	-	-	-
TR7418|c0_g1_i1	3.876862198	0.003872664	-	-	-	-	-	-	-	-	-	-	-	-	-	-
TR6848|c11_g1_i1	8.688420473	0.003872664	-	-	-	-	-	-	-	Pol protein	1.00E-14	Phaeodactylum tricornutum	-	nucleic acid binding	-	-
TR5745|c3_g4_i1	-4.654916082	0.003883207	-	-	-	-	-	-	-	-	-	-	-	-	-	-
TR6869|c14_g1_i1	4.177263645	0.003887501	-	-	-	-	-	-	-	-	-	-	-	-	-	-
TR4827|c0_g1_i1	4.041527533	0.003926911	-	-	-	-	-	-	-	Restriction endonuclease	3.00E-11	Marseillevirus marseillevirus	-	endonuclease activity	-	-
TR185|c0_g1_i1	3.132251242	0.003946399	-	-	-	-	-	-	-	-	-	-	-	-	-	-
TR6864|c4_g1_i1	6.506700979	0.003997292	-	-	-	-	-	-	-	-	-	-	-	-	-	-
TR7078|c4_g2_i4	4.391701695	0.003997292	-	-	-	-	-	-	-	-	-	-	-	-	-	-
TR6438|c0_g1_i1	3.379399565	0.00403871	-	-	-	-	-	-	-	-	-	-	-	-	-	-
TR3121|c0_g1_i1	3.326322059	0.004052242	P38529	3.00E-11	Heat shock factor protein 1	-	-	-	-	HSFtype DNAbinding putative	6.00E-12	Albugo laibachii Nc14	-	sequence-specific DNA binding]---[sequence-specific DNA binding transcription factor activity	nucleus	pfam00447 HSF_DNA-bind HSF-type DNA-binding. ]---[smart00415 HSF heat shock factor. ]---[COG5169 HSF1 Heat shock transcription factor Transcription .
TR7066|c7_g1_i2	-2.716355353	0.004052242	-	-	-	-	-	-	-	-	-	-	-	-	-	-
TR5251|c0_g2_i2	6.166941087	0.004088745	Q9LPV5	4.00E-54	High affinity nitrate transporter 2.5	-	-	-	-	Putative nitrate transporter (Fragment)	7.00E-169	Thalassiosira weissflogii	-	nitrate transmembrane transporter activity]---[nitrite transmembrane transporter activity	integral to membrane	PLN00028 PLN00028 nitrate transmembrane transporter Provisional.]---[TIGR00886 Nitrate/nitrite_transporter_NarK nitrite extrusion protein (nitrite facilitator). Transport and binding proteins Anions .]---[COG2223 NarK Nitrate/nitrite transporter Inorganic ion transport and metabolism .]---[cd06174 MFS The Major Facilitator Superfamily (MFS) is a large and diverse group of secondary transporters t…
TR1549|c1_g1_i1	-4.02454711	0.004097281	-	-	-	-	-	-	-	-	-	-	-	-	-	-
TR6396|c0_g1_i1	-4.267726751	0.004112926	-	-	-	-	-	-	-	-	-	-	-	-	-	-
TR5566|c0_g2_i1	5.359870243	0.004117953	-	-	-	-	-	-	-	-	-	-	-	-	-	-
TR7094|c1_g1_i1	3.158631898	0.00417283	-	-	-	-	-	-	-	-	-	-	-	-	-	-
TR7077|c4_g1_i8	-2.43654028	0.004184321	-	-	-	-	-	-	-	-	-	-	-	-	-	-
TR5978|c3_g2_i1	-3.313556151	0.004184321	-	-	-	-	-	-	-	-	-	-	-	-	-	-
TR7045|c5_g2_i5	3.453753218	0.004203679	-	-	-	-	-	-	-	-	-	-	-	-	-	-
TR7081|c3_g1_i1	2.920372492	0.004274019	Q4UJB1	1.00E-06	Small heat shock protein C4	-	-	-	-	Predicted protein	1.00E-13	Phaeodactylum tricornutum (strain CCAP 1055/1)	-	-	-	cd06464 ACD_sHsps-like Alpha-crystallin domain (ACD) of alpha-crystallin-type small(s) heat shock proteins (Hsps). sHsps are small stress induced proteins with monomeric masses between 12 -43 kDa whose common feature is the Alpha-crystallin domain (ACD). sHsps are generally active as large oligomers consisting of multiple subunits and are believed to be ATP-independent chaperones that prevent agg…
TR3625|c0_g1_i1	4.029900284	0.004274019	-	-	-	-	-	-	-	Putative uncharacterized protein	2.00E-66	Aureococcus anophagefferens	-	-	-	-
TR1805|c0_g1_i1	-3.133467778	0.004279134	-	-	-	-	-	-	-	-	-	-	-	-	-	-
TR2527|c3_g1_i1	-3.964547773	0.004296571	-	-	-	-	-	-	-	Uncharacterized protein	9.00E-67	Thalassiosira oceanica	-	-	-	-
TR6336|c0_g1_i3	-4.516425148	0.004329539	-	-	-	-	-	-	-	-	-	-	-	-	-	-
TR6460|c8_g1_i2	-2.98128152	0.004335988	-	-	-	-	-	-	-	-	-	-	-	-	-	-
TR6815|c3_g1_i1	4.305488431	0.004373364	-	-	-	-	-	-	-	Uncharacterized protein	2.00E-09	Thalassiosira pseudonana	-	-	-	-
TR6850|c0_g3_i2	-2.37997241	0.004389358	-	-	-	-	-	-	-	-	-	-	-	-	-	-
TR6853|c6_g1_i3	2.712597535	0.004393263	-	-	-	-	-	-	-	Uncharacterized protein (Fragment)	2.00E-49	Thalassiosira oceanica	-	-	-	-
TR6773|c2_g1_i1	2.68292472	0.004393263	Q8NK13	5.00E-06	E3 ubiquitin ligase complex SCF subunit scon-3	-	Protein modification	protein ubiquitination	-	Uncharacterized protein	1.00E-07	Thalassiosira pseudonana	ubiquitin-dependent protein catabolic process	-	-	pfam01466 Skp1 Skp1 family dimerization domain. ]---[COG5201 SKP1 SCF ubiquitin ligase SKP1 component Posttranslational modification protein turnover chaperones .
TR6299|c12_g2_i1	-2.77989725	0.004405158	-	-	-	-	-	-	-	-	-	-	-	-	-	-
TR7169|c10_g1_i1	3.618337134	0.004429057	-	-	-	-	-	-	-	-	-	-	-	-	-	-
TR6927|c0_g1_i1	-3.410241827	0.004433249	-	-	-	-	-	-	-	-	-	-	-	-	-	-
TR7097|c13_g1_i1	-3.379791418	0.004436144	-	-	-	-	-	-	-	-	-	-	-	-	-	-
TR5522|c3_g1_i1	3.719146611	0.004539688	-	-	-	-	-	-	-	-	-	-	-	-	-	-
TR6300|c6_g1_i2	-3.262909612	0.004540877	Q9FKS4	7.00E-46	Serine/threonine-protein kinase ATR	Non-specific serine/threonine protein kinase.	-	-	-	Predicted protein	1.00E-111	Phaeodactylum tricornutum (strain CCAP 1055/1)	-	phosphotransferase activity, alcohol group as acceptor	-	cd00892 PIKKc_ATR Catalytic domain of Ataxia telangiectasia and Rad3-related proteins. ATR is also referred to as Mei-41 (Drosophila) Esr1/Mec1p (Saccharomyces cerevisiae) Rad3 (Schizosaccharomyces pombe) and FRAP-related protein (human). ATR contains a UME domain of unknown function a FAT (FRAP ATM and TRRAP) domain a catalytic domain and a FATC domain at the C-terminus. Together with its downst…
TR7161|c1_g1_i1	-3.377639944	0.004558217	-	-	-	-	-	-	-	-	-	-	-	-	-	-
TR7066|c7_g1_i1	-2.357440172	0.004558217	-	-	-	-	-	-	-	-	-	-	-	-	-	-
TR1185|c0_g1_i1	-4.464852142	0.004581241	-	-	-	-	-	-	-	Putative uncharacterized protein	6.00E-18	Aureococcus anophagefferens	-	-	-	-
TR6162|c9_g1_i1	-3.001395105	0.004610126	-	-	-	-	-	-	-	-	-	-	-	-	-	-
TR7051|c9_g1_i2	2.953536794	0.004697065	-	-	-	-	-	-	-	-	-	-	-	-	-	-
TR7152|c8_g1_i8	-4.023084271	0.004732909	-	-	-	-	-	-	-	-	-	-	-	-	-	-
TR4573|c0_g2_i1	3.627441132	0.00473348	-	-	-	-	-	-	-	-	-	-	-	-	-	-
TR7069|c6_g1_i3	-2.733355957	0.00473348	-	-	-	-	-	-	-	PREDICTED uncharacterized protein LOC104751737	3.00E-13	Camelina sativa	-	-	-	-
TR6104|c5_g1_i1	-2.656533883	0.004733827	Q9M2W2	3.00E-13	Glutathione S-transferase L2 chloroplastic	Glutathione transferase.	-	-	-	Uncharacterized protein	1.00E-113	Thalassiosira oceanica	-	-	-	COG0625 Gst Glutathione S-transferase Posttranslational modification protein turnover chaperones .]---[PLN02817 PLN02817 glutathione dehydrogenase (ascorbate).]---[pfam13417 GST_N_3 Glutathione S-transferase N-terminal domain. ]---[pfam13409 GST_N_2 Glutathione S-transferase N-terminal domain. This family is closely related to pfam02798.]---[cd00570 GST_N_family Glutathione S-transferase (GST) fa…
TR6283|c8_g1_i1	6.100241373	0.004783007	-	-	-	-	-	-	-	-	-	-	-	-	-	-
TR6894|c9_g1_i1	-3.343567803	0.004790322	-	-	-	-	-	-	-	-	-	-	-	-	-	-
TR6905|c2_g3_i1	3.653380524	0.004790322	-	-	-	-	-	-	-	-	-	-	-	-	-	-
TR1039|c1_g1_i1	-3.871952382	0.004847318	Q7T6X2	3.00E-17	Putative serine/threonine-protein kinase/receptor R826	Non-specific serine/threonine protein kinase.	-	-	-	Uncharacterized protein	9.00E-47	Thalassiosira oceanica	-	ATP binding]---[protein kinase activity	-	cd13999 STKc_MAP3K-like Catalytic domain of Mitogen-Activated Protein Kinase (MAPK) Kinase Kinase-like Serine/Threonine kinases. STKs catalyze the transfer of the gamma-phosphoryl group from ATP to serine/threonine residues on protein substrates. This subfamily is composed mainly of MAP3Ks and similar proteins including TGF-beta Activated Kinase-1 (TAK1 also called MAP3K7) MAP3K12 MAP3K13 Mixed l…
TR4435|c0_g2_i1	-2.55312621	0.004847318	Q8GWB7	2.00E-07	Inositol phosphorylceramide glucuronosyltransferase 1	Glucuronosyltransferase.	-	-	-	Uncharacterized protein	8.00E-10	Guillardia theta CCMP2712	-	transferase activity, transferring glycosyl groups	-	cd02537 GT8_Glycogenin Glycogenin belongs the GT 8 family and initiates the biosynthesis of glycogen. Glycogenin initiates the biosynthesis of glycogen by incorporating glucose residues through a self-glucosylation reaction at a Tyr residue and then acts as substrate for chain elongation by glycogen synthase and branching enzyme. It contains a conserved DxD motif and an N-terminal beta-alpha-beta…
TR6563|c8_g3_i1	2.78166492	0.004862113	-	-	-	-	-	-	-	-	-	-	-	-	-	-
TR7075|c4_g1_i8	8.361126483	0.00490494	-	-	-	-	-	-	-	-	-	-	-	-	-	-
TR7188|c12_g1_i1	-3.173563735	0.004928083	-	-	-	-	-	-	-	-	-	-	-	-	-	-
TR7097|c4_g1_i1	4.080733597	0.004932739	P0DL10	4.00E-17	Leucine-rich repeat receptor-like kinase protein THICK TASSEL DWARF1	Non-specific serine/threonine protein kinase.	-	-	-	PREDICTED putative receptor-like protein kinase At3g47110	8.00E-20	Phoenix dactylifera	-	-	-	PLN00113 PLN00113 leucine-rich repeat receptor-like protein kinase Provisional.]---[sd00033 LRR_RI leucine-rich repeats ribonuclease inhibitor (RI)-like subfamily. A leucine-rich repeat (LRR) is a structural protein motif of 20-30 amino acids that is unusually rich in the hydrophobic amino acid leucine. The conserved eleven-residue sequence motif (LxxLxLxxN/CxL) within the LRRs corresponds to the…
TR7174|c15_g1_i3	2.257572808	0.004948147	-	-	-	-	-	-	-	-	-	-	-	-	-	-
TR6963|c2_g1_i1	-2.91383742	0.00495516	-	-	-	-	-	-	-	-	-	-	-	-	-	-
TR138|c1_g1_i1	5.666323364	0.004983967	-	-	-	-	-	-	-	Marine sediment metagenome DNA contig S01H1_S08698 (Fragment)	6.00E-22	marine sediment metagenome	-	-	-	-
TR6755|c17_g1_i1	3.296151726	0.004983967	-	-	-	-	-	-	-	-	-	-	-	-	-	-
TR6796|c10_g1_i5	3.56584181	0.00498741	-	-	-	-	-	-	-	Uncharacterized protein	1.00E-36	Azospirillum sp. CAG 260	-	-	-	-
TR5251|c0_g1_i2	6.512888754	0.005008725	-	-	-	-	-	-	-	Predicted protein	8.00E-20	Phaeodactylum tricornutum (strain CCAP 1055/1)	-	nitrate transmembrane transporter activity]---[nitrite transmembrane transporter activity	integral to membrane	PLN00028 PLN00028 nitrate transmembrane transporter Provisional.
TR7019|c5_g3_i1	3.17872923	0.005045546	-	-	-	-	-	-	-	Blackbeard	3.00E-09	Phaeodactylum tricornutum	-	nucleic acid binding	-	-
TR6072|c5_g2_i1	2.647220913	0.005045546	-	-	-	-	-	-	-	-	-	-	-	-	-	-
TR6599|c19_g1_i1	5.912748815	0.005056022	-	-	-	-	-	-	-	Pol protein	9.00E-22	Phaeodactylum tricornutum	-	nucleic acid binding	-	-
TR6815|c2_g1_i3	2.660244447	0.005076357	-	-	-	-	-	-	-	Predicted protein	5.00E-20	Phaeodactylum tricornutum (strain CCAP 1055/1)	-	G-protein coupled receptor activity	integral to membrane	pfam11710 Git3 G protein-coupled glucose receptor regulating Gpa2. Git3 is one of six proteins required for glucose-triggered adenylate cyclase activation and is a G protein-coupled receptor responsible for the activation of adenylate cyclase through Gpa2 - heterotrimeric G protein alpha subunit part of the glucose-detection pathway. Git3 contains seven predicted transmembrane domains a third cyt…
TR7228|c0_g1_i1	-4.110821631	0.005076357	-	-	-	-	-	-	-	-	-	-	-	-	-	-
TR6923|c8_g2_i1	3.639195032	0.005111582	Q6AVI0	3.00E-06	Zinc finger BED domain-containing protein RICESLEEPER 2	-	-	-	-	Uncharacterized protein	6.00E-18	Phytophthora parasitica	-	-	-	pfam05699 Dimer_Tnp_hAT hAT family C-terminal dimerization region. This dimerization region is found at the C terminus of the transposases of elements belonging to the Activator superfamily (hAT element superfamily). The isolated dimerization region forms extremely stable dimers in vitro.
TR7143|c7_g2_i3	-2.599380783	0.00517933	-	-	-	-	-	-	-	Uncharacterized protein	1.00E-53	Thalassiosira oceanica	-	-	-	-
TR7346|c0_g1_i1	4.788487402	0.005199892	-	-	-	-	-	-	-	-	-	-	-	-	-	-
TR7145|c3_g3_i4	-3.866424183	0.005206052	-	-	-	-	-	-	-	-	-	-	-	-	-	-
TR5203|c2_g2_i1	-3.851050453	0.005232907	-	-	-	-	-	-	-	-	-	-	-	-	-	-
TR7018|c3_g1_i1	2.630178846	0.005239893	-	-	-	-	-	-	-	Predicted protein	2.00E-45	Thalassiosira pseudonana	-	-	-	-
TR7073|c1_g4_i1	3.161925592	0.005246082	-	-	-	-	-	-	-	-	-	-	-	-	-	-
TR7018|c3_g1_i2	2.636357403	0.005263596	-	-	-	-	-	-	-	Predicted protein	1.00E-50	Thalassiosira pseudonana	-	-	-	pfam03083 MtN3_slv Sugar efflux transporter for intercellular exchange. This family includes proteins such as drosophila saliva MtN3 involved in root nodule development and a protein involved in activation and expression of recombination activation genes (RAGs). Although the molecular function of these proteins is unknown they are almost certainly transmembrane proteins. This family contains a re…
TR6983|c5_g1_i1	-4.0019227	0.0052646	-	-	-	-	-	-	-	Stackhouse genomic scaffold scaffold_279	9.00E-07	Chondrus crispus	-	-	-	-
TR754|c0_g1_i1	-4.428110544	0.005269097	Q0VC00	7.00E-18	Phospholipase ABHD3	Phospholipase A(2).]---[Phospholipase A(1).	-	-	-	Uncharacterized protein	2.00E-66	Thalassiosira pseudonana	-	-	-	COG0429 COG0429 Predicted hydrolase of the alpha/beta-hydrolase fold General function prediction only .]---[PLN02511 PLN02511 hydrolase.]---[PRK10985 PRK10985 putative hydrolase Provisional.]---[COG0596 MhpC Predicted hydrolases or acyltransferases (alpha/beta hydrolase superfamily) General function prediction only .]---[pfam00561 Abhydrolase_1 alpha/beta hydrolase fold. This catalytic domain is …
TR7075|c7_g3_i2	2.638943437	0.005303613	-	-	-	-	-	-	-	-	-	-	-	-	-	-
TR6850|c0_g3_i4	-2.365097772	0.005303613	-	-	-	-	-	-	-	-	-	-	-	-	-	-
TR5760|c1_g2_i1	7.185083811	0.005319633	-	-	-	-	-	-	-	-	-	-	-	-	-	-
TR6544|c4_g1_i1	-3.355637539	0.005342508	-	-	-	-	-	-	-	-	-	-	-	-	-	-
TR2798|c0_g1_i1	3.745378014	0.005383385	-	-	-	-	-	-	-	-	-	-	-	-	-	-
TR5497|c1_g1_i2	-3.129446225	0.005457311	-	-	-	-	-	-	-	Uncharacterized protein	4.00E-24	Thalassiosira pseudonana	-	-	-	pfam05721 PhyH Phytanoyl-CoA dioxygenase (PhyH). This family is made up of several eukaryotic phytanoyl-CoA dioxygenase (PhyH) proteins ectoine hydroxylases and a number of bacterial deoxygenases. PhyH is a peroxisomal enzyme catalyzing the first step of phytanic acid alpha-oxidation. PhyH deficiency causes Refsum's disease (RD) which is an inherited neurological syndrome biochemically characteri…
TR6853|c7_g3_i1	3.848793547	0.005519284	-	-	-	-	-	-	-	-	-	-	-	-	-	-
TR7093|c5_g4_i9	2.618846012	0.005543881	P77234	4.00E-16	Uncharacterized protein YbeQ	-	-	-	-	hypothetical protein partial	6.00E-34	Megasphaera elsdenii	-	-	-	sd00010 SLR Sel1-like repeat. Sel1-like repeats (SLRs) share similar alpha-helical conformations with Tetratricopeptide repeats (TPRs) but with different consensus sequence lengths and superhelical topologies. SLRs contain 36 to 44 amino acids and are present in bacteria and eukaryotes but not in archaea. SLR proteins are involved in a variety of functions and many serve as adaptor proteins for t…
TR6356|c2_g2_i1	3.621420351	0.005572505	P10978	8.00E-27	Retrovirus-related Pol polyprotein from transposon TNT 1-94	RNA-directed DNA polymerase.	-	-	-	Uncharacterized protein (Fragment)	9.00E-132	Thalassiosira oceanica	-	-	-	cd09272 RNase_HI_RT_Ty1 Ty1/Copia family of RNase HI in long-term repeat retroelements. Ribonuclease H (RNase H) enzymes are divided into two major families Type 1 and Type 2 based on amino acid sequence similarities and biochemical properties. RNase H is an endonuclease that cleaves the RNA strand of an RNA/DNA hybrid in a sequence non-specific manner in the presence of divalent cations. RNase H…
TR6257|c4_g1_i2	-3.161890862	0.005618983	P04146	7.00E-23	Copia protein	-	-	-	-	Uncharacterized protein (Fragment)	5.00E-107	Thalassiosira oceanica	-	-	-	cd09272 RNase_HI_RT_Ty1 Ty1/Copia family of RNase HI in long-term repeat retroelements. Ribonuclease H (RNase H) enzymes are divided into two major families Type 1 and Type 2 based on amino acid sequence similarities and biochemical properties. RNase H is an endonuclease that cleaves the RNA strand of an RNA/DNA hybrid in a sequence non-specific manner in the presence of divalent cations. RNase H…
TR5221|c0_g2_i2	-2.801292113	0.005639687	-	-	-	-	-	-	-	-	-	-	-	-	-	-
TR6167|c1_g4_i1	-3.295377383	0.005661209	-	-	-	-	-	-	-	-	-	-	-	-	-	-
TR2328|c2_g2_i1	3.638829393	0.005663937	-	-	-	-	-	-	-	-	-	-	-	-	-	-
TR5292|c1_g1_i1	5.922160052	0.005685663	-	-	-	-	-	-	-	-	-	-	-	-	-	smart00513 SAP Putative DNA-binding (bihelical) motif predicted to be involved in chromosomal organisation.
TR7200|c0_g1_i1	-2.953490132	0.005701603	Q6DGS3	1.00E-20	Calcium/calmodulin-dependent protein kinase type II delta 2 chain	Calcium/calmodulin-dependent protein kinase.	-	-	-	Calcium/calmodulin dependent protein kinase II association-domain-containing protein	3.00E-40	uncultured bacterium	-	calmodulin-dependent protein kinase activity	-	pfam08332 CaMKII_AD Calcium/calmodulin dependent protein kinase II Association. This domain is found at the C-terminus of the Calcium/calmodulin dependent protein kinases II (CaMKII). These proteins also have a Ser/Thr protein kinase domain (pfam00069) at their N-terminus. The function of the CaMKII association domain is the assembly of the single proteins into large (8 to 14 subunits) multimers.
TR1817|c1_g1_i1	3.660789449	0.005714804	-	-	-	-	-	-	-	-	-	-	-	-	-	-
TR6560|c6_g1_i5	-2.355481584	0.005728314	-	-	-	-	-	-	-	-	-	-	-	-	-	-
TR5612|c0_g2_i1	3.090397428	0.005737174	-	-	-	-	-	-	-	-	-	-	-	-	-	-
TR6804|c9_g1_i2	-2.792139076	0.005753934	-	-	-	-	-	-	-	Putative uncharacterized protein	6.00E-17	Moorea producens 3L	-	microtubule motor activity	kinesin complex	sd00006 TPR Tetratricopeptide repeat. The Tetratricopeptide repeat (TPR) typically contains 34 amino acids and is found in a variety of organisms including bacteria cyanobacteria yeast fungi plants and humans. It is present in a variety of proteins including those involved in chaperone cell-cycle transcription and protein transport complexes. The number of TPR motifs varies among proteins. Those …
TR6653|c17_g1_i1	-3.716581577	0.005771495	-	-	-	-	-	-	-	-	-	-	-	-	-	-
TR6892|c10_g1_i4	2.41370173	0.005792453	-	-	-	-	-	-	-	-	-	-	-	-	-	-
TR7160|c14_g1_i1	2.673245399	0.005819715	-	-	-	-	-	-	-	Uncharacterized protein	7.00E-72	Ectocarpus siliculosus	-	-	-	pfam05721 PhyH Phytanoyl-CoA dioxygenase (PhyH). This family is made up of several eukaryotic phytanoyl-CoA dioxygenase (PhyH) proteins ectoine hydroxylases and a number of bacterial deoxygenases. PhyH is a peroxisomal enzyme catalyzing the first step of phytanic acid alpha-oxidation. PhyH deficiency causes Refsum's disease (RD) which is an inherited neurological syndrome biochemically characteri…
TR7132|c7_g3_i1	-3.053322781	0.005840057	-	-	-	-	-	-	-	Predicted protein	2.00E-17	Phaeodactylum tricornutum (strain CCAP 1055/1)	-	FMN binding]---[iron ion binding]---[oxidoreductase activity	-	pfam00258 Flavodoxin_1 Flavodoxin. ]---[TIGR01931 Sulfite_reductase_flavoprotein_alpha-component sulfite reductase NADPH flavoprotein alpha-component. This model describes an NADPH-dependent sulfite reductase flavoprotein subunit. Most members of this family are found in Cys biosynthesis gene clusters. The closest homologs below the trusted cutoff are designated as subunits nitrate reductase.]---…
TR6937|c6_g2_i8	3.607167444	0.005861327	-	-	-	-	-	-	-	Uncharacterized protein	3.00E-24	Magnetospirillum gryphiswaldense	-	-	-	-
TR6844|c6_g1_i1	-2.590575373	0.005861327	-	-	-	-	-	-	-	Uncharacterized protein	0	Thalassiosira pseudonana	-	catalytic activity]---[pyridoxal phosphate binding	-	COG0075 COG0075 Serine-pyruvate aminotransferase/archaeal aspartate aminotransferase Amino acid transport and metabolism .]---[cd06451 AGAT_like Alanine-glyoxylate aminotransferase (AGAT) family. This family belongs to pyridoxal phosphate (PLP)-dependent aspartate aminotransferase superfamily (fold I). The major groups in this CD correspond to alanine-glyoxylate aminotransferase (AGAT) serine-gly…
TR6601|c0_g1_i1	3.046866419	0.00586136	-	-	-	-	-	-	-	-	-	-	-	-	-	-
TR6713|c3_g1_i1	2.407830763	0.005960644	Q2KJ28	2.00E-28	CDP-diacylglycerol--glycerol-3-phosphate 3-phosphatidyltransferase mitochondrial	CDP-diacylglycerol--glycerol-3-phosphate 3-phosphatidyltransferase.	Phospholipid metabolism	phosphatidylglycerol biosynthesis	phosphatidylglycerol from CDP-diacylglycerol: step 1/2	Uncharacterized protein (Fragment)	1.00E-68	Thalassiosira pseudonana	phospholipid biosynthetic process	phosphotransferase activity, for other substituted phosphate groups	-	cd09135 PLDc_PGS1_euk_1 Catalytic domain repeat 1 of eukaryotic PhosphatidylGlycerophosphate Synthases. Catalytic domain repeat 1 of eukaryotic phosphatidylglycerophosphate (PGP) synthases also called CDP-diacylglycerol--glycerol-3-phosphate 3-phosphatidyltransferase (EC 2.7.8.5). Eukaryotic PGP synthases are different and unrelated to prokaryotic PGP synthases and yeast phosphatidylserine syntha…
TR7103|c5_g1_i1	5.727131854	0.005965014	-	-	-	-	-	-	-	Uncharacterized protein	4.00E-06	Thalassiosira oceanica	DNA integration	nucleic acid binding	-	-
TR6966|c12_g1_i1	-2.93107756	0.006003651	-	-	-	-	-	-	-	-	-	-	-	-	-	-
TR404|c0_g2_i1	3.468619473	0.006025126	O24521	5.00E-20	Non-symbiotic hemoglobin 2	-	-	-	-	Uncharacterized protein	5.00E-40	Emiliania huxleyi CCMP1516	-	heme binding]---[iron ion binding]---[oxygen binding]---[oxygen transporter activity	-	cd12131 HGbI_like Hell's gate globin I (HGbI) from Methylacidophilum infernorum and related proteins. HGbI is a single-domain heme-containing protein isolated from Methylacidiphilum infernorum an aerobic acidophilic and thermophlic methanotroph. M. infernorum grows optimally at pH 2.0 and 60C and its home is New Zealands Hell's Gate geothermal park. The physiological role of HGbI has yet to be de…
TR7000|c0_g3_i4	2.58302412	0.006084357	-	-	-	-	-	-	-	-	-	-	-	-	-	-
TR7076|c6_g1_i1	5.620923757	0.006105101	-	-	-	-	-	-	-	-	-	-	-	-	-	-
TR7186|c4_g1_i1	2.891392677	0.006105101	-	-	-	-	-	-	-	LRR receptor-like kinase family protein	3.00E-07	Medicago truncatula	response to molecule of bacterial origin]---[signal transduction]---[stamen development]---[stomatal complex morphogenesis	ATP binding]---[protein kinase activity	-	PLN00113 PLN00113 leucine-rich repeat receptor-like protein kinase Provisional.
TR5364|c0_g1_i2	3.553978088	0.006107077	-	-	-	-	-	-	-	-	-	-	-	-	-	-
TR6859|c3_g2_i1	2.397795384	0.006123733	O75897	5.00E-25	Sulfotransferase 1C4	-	-	-	-	Uncharacterized protein	7.00E-46	Emiliania huxleyi CCMP1516	-	sulfotransferase activity	-	pfam00685 Sulfotransfer_1 Sulfotransferase domain. ]---[PLN02164 PLN02164 sulfotransferase.
TR6069|c8_g1_i1	3.468562741	0.006133517	-	-	-	-	-	-	-	-	-	-	-	-	-	-
TR6560|c6_g1_i8	-2.338361649	0.006142088	-	-	-	-	-	-	-	-	-	-	-	-	-	-
TR5102|c0_g1_i1	3.004270829	0.00614388	-	-	-	-	-	-	-	Predicted protein	4.00E-53	Phaeodactylum tricornutum (strain CCAP 1055/1)	-	-	-	-
TR5937|c0_g1_i2	-3.427373238	0.006151485	-	-	-	-	-	-	-	-	-	-	-	-	-	-
TR7198|c5_g3_i5	5.087878327	0.006159924	-	-	-	-	-	-	-	-	-	-	-	-	-	-
TR6748|c5_g1_i1	-2.643568272	0.006222583	-	-	-	-	-	-	-	Uncharacterized protein (Fragment)	1.00E-38	Thalassiosira oceanica	-	catalytic activity	-	pfam03959 FSH1 Serine hydrolase (FSH1). This is a family of serine hydrolases.
TR5420|c3_g1_i1	3.108469927	0.006226477	-	-	-	-	-	-	-	-	-	-	-	-	-	-
TR6250|c0_g1_i1	-2.792877659	0.006236874	-	-	-	-	-	-	-	Uncharacterized protein	3.00E-40	Thalassiosira oceanica	-	-	-	-
TR5998|c8_g1_i1	2.88688154	0.006236874	-	-	-	-	-	-	-	-	-	-	-	-	-	-
TR6388|c7_g1_i1	6.333994589	0.006242383	Q5SV80	2.00E-07	Unconventional myosin-XIX	-	-	-	-	Myosin G	1.00E-12	Phaeodactylum tricornutum	-	ATP binding]---[motor activity	myosin complex	cd14903 MYSc_Myo42 class XLII myosin motor domain. The class XLII myosins are comprised of Stramenopiles. Not much is known about this myosin class. The catalytic (head) domain has ATPase activity and belongs to the larger group of P-loop NTPases. Myosins are actin-dependent molecular motors that play important roles in muscle contraction cell motility and organelle transport. The head domain is …
TR404|c0_g1_i1	3.487159965	0.006245067	O24521	6.00E-20	Non-symbiotic hemoglobin 2	-	-	-	-	Uncharacterized protein	1.00E-39	Emiliania huxleyi CCMP1516	-	heme binding]---[iron ion binding]---[oxygen binding]---[oxygen transporter activity	-	cd12131 HGbI_like Hell's gate globin I (HGbI) from Methylacidophilum infernorum and related proteins. HGbI is a single-domain heme-containing protein isolated from Methylacidiphilum infernorum an aerobic acidophilic and thermophlic methanotroph. M. infernorum grows optimally at pH 2.0 and 60C and its home is New Zealands Hell's Gate geothermal park. The physiological role of HGbI has yet to be de…
TR903|c0_g1_i1	-3.807391323	0.006253207	-	-	-	-	-	-	-	-	-	-	-	-	-	-
TR6837|c4_g1_i2	-3.033602869	0.006265857	-	-	-	-	-	-	-	-	-	-	-	-	-	-
TR4916|c0_g1_i1	-3.2849509	0.006273044	-	-	-	-	-	-	-	-	-	-	-	-	-	-
TR6892|c10_g1_i3	2.395151604	0.006310821	-	-	-	-	-	-	-	-	-	-	-	-	-	-
TR3291|c0_g1_i1	3.461718142	0.006313063	-	-	-	-	-	-	-	-	-	-	-	-	-	-
TR395|c0_g1_i1	-3.965297552	0.006339843	Q54YW4	6.00E-07	Probable poly ADP-ribose polymerase DDB_G0278045	NAD( ) ADP-ribosyltransferase.	-	-	-	Putative uncharacterized protein	6.00E-09	Branchiostoma floridae	-	NAD+ ADP-ribosyltransferase activity	-	-
TR6876|c1_g1_i1	-2.762825694	0.006346631	-	-	-	-	-	-	-	Predicted protein	2.00E-14	Phaeodactylum tricornutum (strain CCAP 1055/1)	-	-	-	-
TR7064|c13_g1_i1	-4.015994447	0.006346631	-	-	-	-	-	-	-	-	-	-	-	-	-	-
TR6457|c0_g1_i1	-2.824693513	0.006346631	-	-	-	-	-	-	-	Uncharacterized protein	1.00E-07	Thalassiosira oceanica	-	-	-	-
TR6702|c8_g1_i1	-3.637851019	0.006377802	-	-	-	-	-	-	-	-	-	-	-	-	-	PRK09550 mtnK methylthioribose kinase Reviewed.]---[TIGR01767 5-methylthioribose_kinase S-methyl-5-thioribose kinase. This enzyme S-methyl-5-thioribose kinase (MtnK) is involved in the methionine salvage pathway in certain bacteria.]---[COG4857 COG4857 Predicted kinase General function prediction only .
TR863|c0_g1_i1	3.976740472	0.006400412	-	-	-	-	-	-	-	-	-	-	-	-	-	-
TR6855|c10_g1_i3	-2.695513015	0.006474755	-	-	-	-	-	-	-	-	-	-	-	-	-	-
TR636|c0_g1_i1	-4.501930373	0.006476491	-	-	-	-	-	-	-	-	-	-	-	-	-	-
TR5958|c0_g1_i2	3.572660246	0.006509483	-	-	-	-	-	-	-	-	-	-	-	-	-	-
TR6629|c3_g2_i1	2.969296933	0.006509483	-	-	-	-	-	-	-	-	-	-	-	-	-	-
TR6796|c9_g2_i9	3.362233028	0.006550821	-	-	-	-	-	-	-	Uncharacterized protein	2.00E-48	Bacteroides caccae ATCC 43185	-	-	-	-
TR6924|c4_g1_i2	2.525773745	0.006550821	-	-	-	-	-	-	-	Predicted protein	8.00E-09	Phaeodactylum tricornutum (strain CCAP 1055/1)	-	-	-	-
TR7062|c0_g2_i1	-3.067152162	0.006584446	Q9Y6C5	2.00E-12	Protein patched homolog 2	-	-	-	-	Predicted protein	0	Phaeodactylum tricornutum (strain CCAP 1055/1)	-	hedgehog receptor activity	integral to membrane	pfam12349 Sterol-sensing Sterol-sensing domain of SREBP cleavage-activation. Sterol regulatory element-binding proteins (SREBPs) are membrane-bound transcription factors that promote lipid synthesis in animal cells. They are embedded in the membranes of the endoplasmic reticulum (ER) in a helical hairpin orientation and are released from the ER by a two-step proteolytic process. Proteolysis begin…
TR6892|c11_g1_i1	4.054943153	0.006589714	-	-	-	-	-	-	-	-	-	-	-	-	-	-
TR3009|c0_g1_i1	-2.606198286	0.006595058	Q7T0L7	2.00E-28	Pre-miRNA 5'-monophosphate methyltransferase	-	-	-	-	Uncharacterized protein	1.00E-46	Thalassiosira oceanica	-	methyltransferase activity	-	pfam13847 Methyltransf_31 Methyltransferase domain. This family appears to be have methyltransferase activity.]---[pfam06859 Bin3 Bicoid-interacting protein 3 (Bin3). This family represents a conserved region of approximately 120 residues within eukaryotic Bicoid-interacting protein 3 (Bin3). Bin3 which shows similarity to a number of protein methyltransferases that modify RNA-binding proteins in…
TR5858|c1_g2_i1	-2.754666541	0.006603869	-	-	-	-	-	-	-	-	-	-	-	-	-	-
TR912|c0_g1_i1	-4.082300062	0.006605508	-	-	-	-	-	-	-	-	-	-	-	-	-	-
TR1735|c0_g1_i1	-2.320518844	0.006651999	-	-	-	-	-	-	-	-	-	-	-	-	-	-
TR7201|c8_g1_i9	2.678277684	0.006668071	-	-	-	-	-	-	-	-	-	-	-	-	-	-
TR4720|c1_g1_i1	-4.735122698	0.006683062	-	-	-	-	-	-	-	-	-	-	-	-	-	-
TR5237|c1_g1_i1	3.326319564	0.006809899	-	-	-	-	-	-	-	Uncharacterized protein	1.00E-24	Thalassiosira pseudonana	-	-	-	-
TR4124|c1_g2_i1	-3.414030625	0.006840857	-	-	-	-	-	-	-	-	-	-	-	-	-	-
TR5924|c5_g1_i1	4.660140387	0.006840857	-	-	-	-	-	-	-	Gag protein	3.00E-12	Phaeodactylum tricornutum	-	-	-	-
TR1889|c0_g1_i1	2.884959772	0.00687031	-	-	-	-	-	-	-	-	-	-	-	-	-	-
TR5797|c10_g1_i2	-3.419539903	0.006888436	-	-	-	-	-	-	-	-	-	-	-	-	-	-
TR6685|c3_g1_i1	-4.553885598	0.006911933	-	-	-	-	-	-	-	-	-	-	-	-	-	-
TR3229|c0_g1_i1	-2.984719383	0.006960314	-	-	-	-	-	-	-	-	-	-	-	-	-	-
TR6880|c7_g1_i3	-3.370841589	0.007018974	-	-	-	-	-	-	-	-	-	-	-	-	-	-
TR6631|c1_g2_i1	-4.004935751	0.007028297	-	-	-	-	-	-	-	-	-	-	-	-	-	-
TR6882|c6_g1_i9	-2.908410788	0.007032856	-	-	-	-	-	-	-	Uncharacterized protein	2.00E-11	Pythium ultimum DAOM BR144	-	-	-	-
TR6697|c4_g3_i1	2.807279966	0.007065908	A9UZ24	3.00E-117	Branched-chain-amino-acid aminotransferase	Branched-chain-amino-acid transaminase.	-	-	-	Branched-chain-amino-acid aminotransferase	3.00E-154	Phaeodactylum tricornutum (strain CCAP 1055/1)	branched chain family amino acid biosynthetic process	L-isoleucine transaminase activity]---[L-leucine transaminase activity]---[L-valine transaminase activity	-	PRK13357 PRK13357 branched-chain amino acid aminotransferase Provisional.]---[cd01557 BCAT_beta_family BCAT_beta_family Branched-chain aminotransferase catalyses the transamination of the branched-chain amino acids leusine isoleucine and valine to their respective alpha-keto acids alpha-ketoisocaproate alpha-keto-beta-methylvalerate and alpha-ketoisovalerate. The enzyme requires pyridoxal 5'-phos…
TR6453|c2_g1_i4	2.658911938	0.007160224	A1L453	2.00E-19	Serine protease 38	-	-	-	-	Uncharacterized protein	2.00E-22	Tetranychus urticae	-	serine-type endopeptidase activity	-	cd00190 Tryp_SPc Trypsin-like serine protease Many of these are synthesized as inactive precursor zymogens that are cleaved during limited proteolysis to generate their active forms. Alignment contains also inactive enzymes that have substitutions of the catalytic triad residues.]---[smart00020 Tryp_SPc Trypsin-like serine protease. Many of these are synthesised as inactive precursor zymogens tha…
TR7127|c2_g1_i1	-3.069667558	0.007234087	-	-	-	-	-	-	-	-	-	-	-	-	-	-
TR6878|c2_g1_i1	2.730437968	0.007257482	-	-	-	-	-	-	-	Predicted protein	9.00E-20	Thalassiosira pseudonana	-	-	-	-
TR7097|c9_g2_i1	-3.646910653	0.007274393	-	-	-	-	-	-	-	-	-	-	-	-	-	-
TR7000|c0_g3_i5	2.58057427	0.007318159	-	-	-	-	-	-	-	Putative glycosyltransferase	4.00E-18	Singulisphaera acidiphila (strain ATCC BAA-1392 / DSM 18658 / VKM B-2454 / MOB10)	-	transferase activity	-	pfam13692 Glyco_trans_1_4 Glycosyl transferases group 1.
TR6070|c4_g1_i1	3.409276804	0.00731982	-	-	-	-	-	-	-	Predicted protein	7.00E-44	Phaeodactylum tricornutum (strain CCAP 1055/1)	-	-	-	pfam03154 Atrophin-1 Atrophin-1 family. Atrophin-1 is the protein product of the dentatorubral-pallidoluysian atrophy (DRPLA) gene. DRPLA OMIM 125370 is a progressive neurodegenerative disorder. It is caused by the expansion of a CAG repeat in the DRPLA gene on chromosome 12p. This results in an extended polyglutamine region in atrophin-1 that is thought to confer toxicity to the protein possibly…
TR603|c0_g1_i1	4.641580213	0.00734736	-	-	-	-	-	-	-	-	-	-	-	-	-	-
TR6923|c12_g1_i1	-3.370868754	0.007406402	-	-	-	-	-	-	-	-	-	-	-	-	-	-
TR6897|c6_g1_i3	-3.32366507	0.007414201	-	-	-	-	-	-	-	-	-	-	-	-	-	-
TR6555|c8_g1_i1	6.290238334	0.007419214	-	-	-	-	-	-	-	Uncharacterized protein	2.00E-28	Phaseoleae	-	-	-	-
TR6901|c0_g1_i1	2.649423243	0.007419214	-	-	-	-	-	-	-	-	-	-	-	-	-	-
TR6460|c8_g1_i1	-2.824006566	0.007419214	-	-	-	-	-	-	-	-	-	-	-	-	-	-
TR7125|c2_g1_i1	2.554161451	0.007419214	O10296	8.00E-06	Apoptosis inhibitor 1	-	-	-	-	hypothetical protein	6.00E-21	Proteobacteria bacterium JGI 0000113-E04	-	-	-	cd00204 ANK ankyrin repeats ankyrin repeats mediate protein-protein interactions in very diverse families of proteins. The number of ANK repeats in a protein can range from 2 to over 20 (ankyrins for example). ANK repeats may occur in combinations with other types of domains. The structural repeat unit contains two antiparallel helices and a beta-hairpin repeats are stacked in a superhelical arra…
TR6983|c11_g1_i1	-2.409050232	0.007502282	B3DH20	9.00E-40	Protein tilB homolog	-	-	-	-	Putative uncharacterized protein (Fragment)	5.00E-64	Aureococcus anophagefferens	-	-	-	-
TR7489|c0_g2_i1	-4.512256625	0.007502282	-	-	-	-	-	-	-	Predicted protein (Fragment)	1.00E-06	Phaeodactylum tricornutum (strain CCAP 1055/1)	-	ATP binding]---[ATPase activity	-	-
TR6697|c4_g2_i2	-2.516110881	0.007502282	-	-	-	-	-	-	-	-	-	-	-	-	-	-
TR7384|c0_g1_i1	3.65555909	0.007547208	-	-	-	-	-	-	-	-	-	-	-	-	-	-
TR7176|c5_g1_i5	2.338207606	0.007561192	-	-	-	-	-	-	-	-	-	-	-	-	-	-
TR5925|c9_g3_i1	5.057359286	0.00757131	-	-	-	-	-	-	-	-	-	-	-	-	-	-
TR5000|c3_g2_i1	-2.852677414	0.007670316	-	-	-	-	-	-	-	-	-	-	-	-	-	-
TR6399|c0_g1_i1	-3.612902421	0.007745609	-	-	-	-	-	-	-	-	-	-	-	-	-	-
TR7170|c6_g1_i4	-2.804959895	0.007796493	-	-	-	-	-	-	-	-	-	-	-	-	-	-
TR7176|c5_g1_i4	2.328094998	0.007814707	-	-	-	-	-	-	-	-	-	-	-	-	-	-
TR7018|c6_g1_i1	4.168172316	0.007835599	-	-	-	-	-	-	-	-	-	-	-	-	-	-
TR6425|c9_g1_i2	3.317581148	0.007837832	Q9SKG5	8.00E-11	Somatic embryogenesis receptor kinase 4	Receptor protein-tyrosine kinase.]---[Non-specific serine/threonine protein kinase.	-	-	-	Uncharacterized protein	9.00E-22	Brassica campestris	-	-	-	PLN00113 PLN00113 leucine-rich repeat receptor-like protein kinase Provisional.]---[sd00033 LRR_RI leucine-rich repeats ribonuclease inhibitor (RI)-like subfamily. A leucine-rich repeat (LRR) is a structural protein motif of 20-30 amino acids that is unusually rich in the hydrophobic amino acid leucine. The conserved eleven-residue sequence motif (LxxLxLxxN/CxL) within the LRRs corresponds to the…
TR3888|c1_g1_i1	2.719594599	0.007928496	-	-	-	-	-	-	-	-	-	-	-	-	-	-
TR5895|c2_g1_i1	4.758729114	0.007967956	-	-	-	-	-	-	-	-	-	-	-	-	-	-
TR7083|c4_g2_i2	-2.605990774	0.007978093	-	-	-	-	-	-	-	-	-	-	-	-	-	-
TR4024|c1_g1_i1	-2.702755972	0.008043049	-	-	-	-	-	-	-	-	-	-	-	-	-	-
TR407|c0_g1_i1	-3.316503683	0.008050964	-	-	-	-	-	-	-	-	-	-	-	-	-	-
TR2448|c0_g1_i2	3.018593318	0.008058212	Q9PFB3	1.00E-08	UPF0394 membrane protein XF_0765	-	-	-	-	Uncharacterized protein	2.00E-61	Thalassiosira pseudonana	-	-	-	COG2391 COG2391 Predicted transporter component General function prediction only .]---[pfam04143 Sulf_transp Sulphur transport. This is an integral membrane protein. It is predicted to have a function in the transport of sulphur-containing molecules. It contains several conserved glycines and an invariant cysteine that is probably an important functional residue.
TR6766|c0_g1_i1	4.051741235	0.008151914	-	-	-	-	-	-	-	-	-	-	-	-	-	pfam01412 ArfGap Putative GTPase activating protein for Arf. Putative zinc fingers with GTPase activating proteins (GAPs) towards the small GTPase Arf. The GAP of ARD1 stimulates GTPase hydrolysis for ARD1 but not ARFs.
TR7169|c15_g1_i1	2.932759422	0.008151914	Q9ST43	2.00E-19	Pleckstrin homology domain-containing protein 1	-	-	-	-	Pleckstrin like protein	2.00E-55	Nannochloropsis gaditana	-	-	-	cd13276 PH_AtPH1 Arabidopsis thaliana Pleckstrin homolog (PH) 1 (AtPH1) PH domain. AtPH1 is expressed in all plant tissue and is proposed to be the plant homolog of human pleckstrin. Pleckstrin consists of two PH domains separated by a linker region while AtPH has a single PH domain with a short N-terminal extension. AtPH1 binds PtdIns3P specifically and is thought to be an adaptor molecule since…
TR7118|c9_g1_i5	2.859867104	0.008161534	-	-	-	-	-	-	-	-	-	-	-	-	-	-
TR6555|c0_g2_i1	5.386951017	0.008167345	-	-	-	-	-	-	-	Uncharacterized protein	2.00E-58	Triticum urartu	-	-	-	-
TR6954|c1_g1_i1	-3.229001707	0.008185748	-	-	-	-	-	-	-	-	-	-	-	-	-	-
TR6299|c12_g1_i1	-2.503681684	0.008212689	-	-	-	-	-	-	-	-	-	-	-	-	-	-
TR7176|c5_g1_i3	2.31502696	0.008235108	-	-	-	-	-	-	-	-	-	-	-	-	-	-
TR6432|c3_g1_i1	3.098176485	0.008239794	-	-	-	-	-	-	-	-	-	-	-	-	-	-
TR7168|c11_g5_i1	-3.71026843	0.008239794	-	-	-	-	-	-	-	Marine sediment metagenome DNA contig S03H2_S05555 (Fragment)	9.00E-09	marine sediment metagenome	-	-	-	-
TR6853|c6_g1_i2	2.53609343	0.008239794	-	-	-	-	-	-	-	Uncharacterized protein (Fragment)	2.00E-46	Thalassiosira oceanica	-	-	-	-
TR6595|c8_g1_i1	3.320914021	0.008269227	-	-	-	-	-	-	-	Uncharacterized protein (Fragment)	8.00E-10	Corvus brachyrhynchos	-	-	-	-
TR2497|c0_g3_i1	-2.322875868	0.008284822	Q9UHQ9	3.00E-50	NADH-cytochrome b5 reductase 1	Cytochrome-b5 reductase.	-	-	-	NADH-cytochrome b5 reductase	1.00E-68	Thalassiosira oceanica	-	cytochrome-b5 reductase activity	-	PLN02252 PLN02252 nitrate reductase NADPH .]---[PTZ00319 PTZ00319 NADH-cytochrome B5 reductase Provisional.]---[cd06183 cyt_b5_reduct_like Cytochrome b5 reductase catalyzes the reduction of 2 molecules of cytochrome b5 using NADH as an electron donor. Like ferredoxin reductases these proteins have an N-terminal FAD binding subdomain and a C-terminal NADH binding subdomain separated by a cleft whi…
TR3291|c0_g2_i1	3.40080519	0.008289294	-	-	-	-	-	-	-	-	-	-	-	-	-	-
TR2375|c2_g1_i1	-3.193591062	0.008312184	-	-	-	-	-	-	-	-	-	-	-	-	-	-
TR5367|c0_g1_i1	2.640266234	0.008315506	-	-	-	-	-	-	-	Uncharacterized protein	1.00E-22	Thalassiosira pseudonana	-	-	-	-
TR2252|c1_g1_i1	4.466022843	0.008362829	-	-	-	-	-	-	-	-	-	-	-	-	-	-
TR264|c0_g1_i1	6.388642122	0.008384806	P41151	8.00E-06	Heat stress transcription factor A-1a	-	-	-	-	Uncharacterized protein	3.00E-29	Thalassiosira oceanica	-	sequence-specific DNA binding]---[sequence-specific DNA binding transcription factor activity	nucleus	pfam00447 HSF_DNA-bind HSF-type DNA-binding. ]---[COG5169 HSF1 Heat shock transcription factor Transcription .]---[smart00415 HSF heat shock factor.
TR3408|c0_g1_i2	-2.534157295	0.008438121	-	-	-	-	-	-	-	-	-	-	-	-	-	-
TR6962|c18_g1_i1	6.12532652	0.008443499	-	-	-	-	-	-	-	-	-	-	-	-	-	-
TR1710|c0_g1_i1	-4.350181708	0.008491481	-	-	-	-	-	-	-	Uncharacterized protein	2.00E-06	Phytophthora parasitica	-	-	-	sd00006 TPR Tetratricopeptide repeat. The Tetratricopeptide repeat (TPR) typically contains 34 amino acids and is found in a variety of organisms including bacteria cyanobacteria yeast fungi plants and humans. It is present in a variety of proteins including those involved in chaperone cell-cycle transcription and protein transport complexes. The number of TPR motifs varies among proteins. Those …
TR3378|c0_g2_i1	-3.695331452	0.008537807	-	-	-	-	-	-	-	hypothetical protein	8.00E-13	Lachnospiraceae bacterium V9D3004	-	-	-	pfam04886 PT PT repeat. This short repeat is composed on the tetrapeptide XPTX. This repeat is found in a variety of proteins however it is not clear if these repeats are homologous to each other. The alignment represents nine copies of this repeat.]---[PRK11901 PRK11901 hypothetical protein Reviewed.]---[pfam11914 DUF3432 Domain of unknown function (DUF3432). This presumed domain is functionally…
TR6946|c4_g1_i2	3.686425741	0.008577926	-	-	-	-	-	-	-	Predicted protein	3.00E-27	Thalassiosira pseudonana	carbohydrate metabolic process	hydrolase activity, hydrolyzing O-glycosyl compounds	-	-
TR6106|c5_g1_i3	3.698068254	0.008622865	-	-	-	-	-	-	-	-	-	-	-	-	-	-
TR6777|c3_g2_i1	3.792278828	0.008641766	O00294	4.00E-16	Tubby-related protein 1	-	-	-	-	Uncharacterized protein	1.00E-37	Thalassiosira oceanica	-	-	-	pfam01167 Tub Tub family.
TR3239|c0_g2_i1	4.444542272	0.008646321	-	-	-	-	-	-	-	-	-	-	-	-	-	-
TR6927|c4_g1_i2	3.435696815	0.00870457	-	-	-	-	-	-	-	Predicted protein	3.00E-07	Phaeodactylum tricornutum (strain CCAP 1055/1)	DNA integration	nucleic acid binding	-	-
TR1639|c0_g1_i1	2.633460115	0.008736659	-	-	-	-	-	-	-	Predicted protein	9.00E-56	Phaeodactylum tricornutum (strain CCAP 1055/1)	-	-	-	-
TR6724|c3_g1_i1	2.485875086	0.008754276	-	-	-	-	-	-	-	-	-	-	-	-	-	-
TR2924|c2_g1_i4	4.838367115	0.008775358	-	-	-	-	-	-	-	PT repeat	8.00E-10	Ceratocystis fimbriata f. sp. platani	-	-	-	pfam11914 DUF3432 Domain of unknown function (DUF3432). This presumed domain is functionally uncharacterized. This domain is found in eukaryotes. This domain is about 100 amino acids in length. This domain is found associated with pfam00096. This domain has two conserved sequence motifs YPSPV and PSP.
TR7059|c8_g1_i2	-3.24964673	0.008918964	-	-	-	-	-	-	-	-	-	-	-	-	-	-
TR4176|c1_g1_i1	3.805928059	0.00901238	-	-	-	-	-	-	-	-	-	-	-	-	-	-
TR6755|c7_g1_i1	2.574861053	0.009031306	O94983	9.00E-14	Calmodulin-binding transcription activator 2	-	-	-	-	Uncharacterized protein	5.00E-29	Aphanomyces invadans	-	DNA binding	nucleus	pfam03859 CG-1 CG-1 domain. CG-1 domains are highly conserved domains of about 130 amino-acid residues containing a predicted bipartite NLS and named after a partial cDNA clone isolated from parsley encoding a sequence-specific DNA-binding protein. CG-1 domains are associated with CAMTA proteins (for CAlModulin -binding Transcription Activator) that are transcription factors containing a calmodul…
TR6636|c0_g1_i4	-2.768453068	0.009165401	-	-	-	-	-	-	-	Uncharacterized protein	2.00E-79	Pythium ultimum DAOM BR144	-	-	-	-
TR6162|c5_g2_i1	3.882036462	0.009262352	-	-	-	-	-	-	-	Uncharacterized protein	7.00E-13	Thalassiosira oceanica	-	-	-	-
TR2595|c1_g1_i1	-3.570205307	0.009314704	-	-	-	-	-	-	-	-	-	-	-	-	-	-
TR6633|c0_g3_i1	3.267663987	0.00934075	-	-	-	-	-	-	-	-	-	-	-	-	-	-
TR6501|c4_g2_i1	-3.144559192	0.00934255	-	-	-	-	-	-	-	-	-	-	-	-	-	-
TR7167|c9_g1_i1	-3.339610584	0.009347693	-	-	-	-	-	-	-	-	-	-	-	-	-	-
TR7489|c0_g1_i1	-4.616622985	0.009401272	-	-	-	-	-	-	-	Predicted protein (Fragment)	1.00E-06	Phaeodactylum tricornutum (strain CCAP 1055/1)	-	ATP binding]---[ATPase activity	-	-
TR6662|c2_g4_i1	-2.798262969	0.009412995	-	-	-	-	-	-	-	-	-	-	-	-	-	-
TR413|c0_g1_i1	4.034419132	0.009457822	-	-	-	-	-	-	-	-	-	-	-	-	-	-
TR6999|c0_g1_i1	-2.657000138	0.009469736	-	-	-	-	-	-	-	-	-	-	-	-	-	-
TR7064|c11_g1_i1	3.763662537	0.009482319	-	-	-	-	-	-	-	-	-	-	-	-	-	-
TR1889|c0_g1_i2	2.929466035	0.009542363	-	-	-	-	-	-	-	-	-	-	-	-	-	-
TR6995|c5_g1_i1	-3.603987529	0.009575992	-	-	-	-	-	-	-	-	-	-	-	-	-	pfam15042 LELP1 Late cornified envelope-like proline-rich protein 1. This family of uncharacterized proteins is found in mammals.
TR101|c0_g1_i1	2.599120853	0.009639714	-	-	-	-	-	-	-	-	-	-	-	-	-	-
TR5403|c4_g1_i1	4.645915069	0.009639714	-	-	-	-	-	-	-	-	-	-	-	-	-	-
TR6644|c4_g1_i2	-3.662956237	0.009647707	-	-	-	-	-	-	-	-	-	-	-	-	-	cd00204 ANK ankyrin repeats ankyrin repeats mediate protein-protein interactions in very diverse families of proteins. The number of ANK repeats in a protein can range from 2 to over 20 (ankyrins for example). ANK repeats may occur in combinations with other types of domains. The structural repeat unit contains two antiparallel helices and a beta-hairpin repeats are stacked in a superhelical arra…
TR5253|c0_g1_i1	-2.49884417	0.009647707	-	-	-	-	-	-	-	Predicted protein	6.00E-18	Phaeodactylum tricornutum (strain CCAP 1055/1)	-	-	-	-
TR7149|c10_g1_i5	2.136161766	0.009685508	-	-	-	-	-	-	-	-	-	-	-	-	-	-
TR6544|c8_g1_i1	-3.258353484	0.009717039	-	-	-	-	-	-	-	Voltage Gated Calcium/Sodium Channel subunit alpha	2.00E-07	Ectocarpus siliculosus	-	voltage-gated calcium channel activity	voltage-gated calcium channel complex	-
TR7178|c2_g1_i1	-2.721453826	0.009726797	-	-	-	-	-	-	-	-	-	-	-	-	-	-
TR6697|c4_g2_i4	-2.370136408	0.009727142	-	-	-	-	-	-	-	-	-	-	-	-	-	-
TR7072|c8_g2_i1	-3.09459151	0.009733659	-	-	-	-	-	-	-	-	-	-	-	-	-	-
TR1805|c1_g1_i1	-3.69872954	0.009733659	-	-	-	-	-	-	-	-	-	-	-	-	-	-
TR7093|c5_g1_i1	-4.802099608	0.009733659	-	-	-	-	-	-	-	-	-	-	-	-	-	-
TR6366|c9_g1_i3	-3.083658657	0.009745222	-	-	-	-	-	-	-	-	-	-	-	-	-	-
TR7106|c3_g1_i4	2.437431329	0.009764121	Q5XG71	4.00E-44	Small subunit processome component 20 homolog	-	-	-	-	Uncharacterized protein (Fragment)	0	Thalassiosira oceanica	-	-	-	pfam07539 DRIM Down-regulated in metastasis. These eukaryotic proteins include DRIM (Down-Regulated In Metastasis) which is differentially expressed in metastatic and non-metastatic human breast carcinoma cells. It is believed to be involved in processing of non-coding RNA.
TR5958|c0_g3_i1	4.690676588	0.009777638	-	-	-	-	-	-	-	-	-	-	-	-	-	-
TR6935|c8_g3_i3	2.572361202	0.009828772	P04146	4.00E-12	Copia protein	-	-	-	-	Uncharacterized protein	8.00E-35	Thalassiosira oceanica	-	-	-	cd09272 RNase_HI_RT_Ty1 Ty1/Copia family of RNase HI in long-term repeat retroelements. Ribonuclease H (RNase H) enzymes are divided into two major families Type 1 and Type 2 based on amino acid sequence similarities and biochemical properties. RNase H is an endonuclease that cleaves the RNA strand of an RNA/DNA hybrid in a sequence non-specific manner in the presence of divalent cations. RNase H…
TR7082|c0_g1_i1	-4.026903511	0.009944523	-	-	-	-	-	-	-	-	-	-	-	-	-	-
TR7160|c10_g2_i1	3.008618499	0.009944523	-	-	-	-	-	-	-	-	-	-	-	-	-	-
TR6602|c5_g1_i1	-2.50550396	0.009959217	-	-	-	-	-	-	-	-	-	-	-	-	-	-
TR6385|c4_g2_i1	3.076546338	0.010000276	-	-	-	-	-	-	-	-	-	-	-	-	-	-
TR961|c0_g1_i1	4.630763724	0.010057152	-	-	-	-	-	-	-	ISIP1 isoform B	1.00E-47	Thalassiosira oceanica	-	-	-	-
TR6681|c3_g2_i2	2.149531491	0.010114452	Q09651	2.00E-12	Coiled-coil domain-containing protein 130 homolog	-	-	-	-	Uncharacterized protein	1.00E-60	Thalassiosira oceanica	-	-	-	pfam04502 DUF572 Family of unknown function (DUF572). Family of eukaryotic proteins with undetermined function.]---[COG5134 COG5134 Uncharacterized conserved protein Function unknown .
TR7192|c8_g1_i1	-3.272406779	0.010118741	-	-	-	-	-	-	-	-	-	-	-	-	-	-
TR4164|c0_g1_i1	2.615175751	0.010122849	-	-	-	-	-	-	-	-	-	-	-	-	-	-
TR5882|c0_g4_i1	-2.749747384	0.010151498	-	-	-	-	-	-	-	-	-	-	-	-	-	-
TR1205|c0_g1_i1	2.780492484	0.010232013	-	-	-	-	-	-	-	Uncharacterized protein	3.00E-62	Thalassiosira pseudonana	-	-	-	-
TR5958|c0_g1_i1	3.432700311	0.010268413	-	-	-	-	-	-	-	-	-	-	-	-	-	-
TR6573|c6_g1_i2	-3.32377761	0.010277397	-	-	-	-	-	-	-	-	-	-	-	-	-	-
TR5651|c0_g1_i1	-3.116537478	0.010277397	Q6NXT1	5.00E-08	Ankyrin repeat domain-containing protein 54	-	-	-	-	Uncharacterized protein	4.00E-15	Amphimedon queenslandica	-	-	-	cd00204 ANK ankyrin repeats ankyrin repeats mediate protein-protein interactions in very diverse families of proteins. The number of ANK repeats in a protein can range from 2 to over 20 (ankyrins for example). ANK repeats may occur in combinations with other types of domains. The structural repeat unit contains two antiparallel helices and a beta-hairpin repeats are stacked in a superhelical arra…
TR968|c0_g1_i1	-2.591602476	0.0103399	-	-	-	-	-	-	-	-	-	-	-	-	-	-
TR7111|c4_g1_i4	-2.68449638	0.010361364	-	-	-	-	-	-	-	Gag-pol polyprotein	3.00E-161	Phaeodactylum tricornutum	-	nucleic acid binding	-	cd09272 RNase_HI_RT_Ty1 Ty1/Copia family of RNase HI in long-term repeat retroelements. Ribonuclease H (RNase H) enzymes are divided into two major families Type 1 and Type 2 based on amino acid sequence similarities and biochemical properties. RNase H is an endonuclease that cleaves the RNA strand of an RNA/DNA hybrid in a sequence non-specific manner in the presence of divalent cations. RNase H…
TR7106|c3_g3_i1	2.750437228	0.010361364	C6BTU7	4.00E-20	Fructose-1 6-bisphosphatase class 1	Fructose-bisphosphatase.	Carbohydrate biosynthesis	gluconeogenesis	-	Fructose-bisphosphatase	1.00E-20	Ectocarpus siliculosus	carbohydrate metabolic process	fructose 1,6-bisphosphate 1-phosphatase activity	-	PLN02628 PLN02628 fructose-1 6-bisphosphatase family protein.]---[cd00354 FBPase Fructose-1 6-bisphosphatase an enzyme that catalyzes the hydrolysis of fructose-1 6-biphosphate into fructose-6-phosphate and is critical in gluconeogenesis pathway. The alignment model also includes chloroplastic FBPases and sedoheptulose-1 7-biphosphatases that play a role in pentose phosphate pathway (Calvin cycle…
TR6167|c1_g1_i1	-2.896137261	0.010381002	-	-	-	-	-	-	-	-	-	-	-	-	-	-
TR2924|c3_g1_i1	6.402808004	0.010409427	-	-	-	-	-	-	-	Spore coat assembly protein ExsA (Fragment)	4.00E-08	Calypte anna	-	-	-	-
TR6236|c3_g4_i1	2.575473122	0.01044768	Q08871	1.00E-15	Linoleoyl-CoA desaturase	Linoleoyl-CoA desaturase.	-	-	-	Microsomal delta-4 desaturase	4.00E-79	Thalassiosira pseudonana	lipid metabolic process	oxidoreductase activity	integral to membrane	cd03506 Delta6-FADS-like The Delta6 Fatty Acid Desaturase (Delta6-FADS)-like CD includes the integral-membrane enzymes delta-4 delta-5 delta-6 delta-8 delta-8-sphingolipid and delta-11 desaturases found in vertebrates higher plants fungi and bacteria. These desaturases are required for the synthesis of highly unsaturated fatty acids (HUFAs) which are mainly esterified into phospholipids and contr…
TR7085|c10_g2_i4	2.287662286	0.010460769	Q5AYR1	2.00E-14	tRNA N6-adenosine threonylcarbamoyltransferase	N(6)-L-threonylcarbamoyladenine synthase.	-	-	-	O-sialoglycoprotein endopeptidase	2.00E-18	Thalassiosira pseudonana	threonylcarbamoyladenosine biosynthetic process	-	EKC/KEOPS complex	PTZ00340 PTZ00340 O-sialoglycoprotein endopeptidase-like protein Provisional.
TR1343|c0_g1_i1	2.54252235	0.010460769	Q3UIR3	6.00E-37	E3 ubiquitin-protein ligase DTX3L	-	Protein modification	protein ubiquitination	-	Uncharacterized protein	2.00E-42	Thalassiosira oceanica	-	zinc ion binding	-	cd09633 Deltex_C Domain found at the C-terminus of deltex-like. The deltex family of proteins is involved in the regulation of Notch signaling and therefore may play roles in cell-to-cell communications that regulate mechanisms determining cell fate. They have a central RING-type zinc finger domain and contain a C-terminal domain described here that is also found in other domain architectures. De…
TR6175|c1_g1_i1	3.306219362	0.010491597	Q9Y666	1.00E-38	Solute carrier family 12 member 7	-	-	-	-	Uncharacterized protein (Fragment)	9.00E-41	Arion vulgaris	transmembrane transport	-	membrane	TIGR00930 Solute_carrier_family_12_member_1 K-Cl cotransporter. Transport and binding proteins Other .
TR5862|c1_g1_i1	2.397521846	0.010505825	Q8BZ10	6.00E-17	Transmembrane protease serine 11G	-	-	-	-	Predicted protein	1.00E-19	Thalassiosira pseudonana	-	serine-type endopeptidase activity	-	cd00190 Tryp_SPc Trypsin-like serine protease Many of these are synthesized as inactive precursor zymogens that are cleaved during limited proteolysis to generate their active forms. Alignment contains also inactive enzymes that have substitutions of the catalytic triad residues.]---[smart00020 Tryp_SPc Trypsin-like serine protease. Many of these are synthesised as inactive precursor zymogens tha…
TR7075|c4_g1_i5	7.570818326	0.010624713	-	-	-	-	-	-	-	-	-	-	-	-	-	-
TR2016|c0_g1_i1	3.094289129	0.010688559	-	-	-	-	-	-	-	Ferric reductase 1	6.00E-09	Phaeodactylum tricornutum (strain CCAP 1055/1)	-	oxidoreductase activity]---[zinc ion binding	integral to membrane	pfam13639 zf-RING_2 Ring finger domain. ]---[cd00162 RING RING-finger (Really Interesting New Gene) domain a specialized type of Zn-finger of 40 to 60 residues that binds two atoms of zinc defined by the 'cross-brace' motif C-X2-C-X(9-39)-C-X(1-3)- H-X(2-3)-(N/C/H)-X2-C-X(4-48)C-X2-C probably involved in mediating protein-protein interactions identified in a proteins with a wide range of function…
TR6978|c5_g1_i1	-2.975627932	0.010719105	-	-	-	-	-	-	-	Uncharacterized protein (Fragment)	4.00E-11	Thalassiosira oceanica	-	-	-	cd06127 DEDDh DEDDh 3'-5' exonuclease domain family. DEDDh exonucleases part of the DnaQ-like (or DEDD) exonuclease superfamily catalyze the excision of nucleoside monophosphates at the DNA or RNA termini in the 3'-5' direction. These proteins contain four invariant acidic residues in three conserved sequence motifs termed ExoI ExoII and ExoIII. DEDDh exonucleases are classified as such because o…
TR6901|c7_g2_i5	3.377779836	0.010759895	Q8IXU6	1.00E-29	Solute carrier family 35 member F2	-	-	-	-	Putative uncharacterized protein	5.00E-42	Ectocarpus siliculosus	transport	-	integral to membrane	pfam06027 DUF914 Eukaryotic protein of unknown function (DUF914). This family consists of several hypothetical proteins of unknown function. Some of the sequences in this family are annotated as being putative membrane proteins.]---[COG0697 RhaT Permeases of the drug/metabolite transporter (DMT) superfamily Carbohydrate transport and metabolism / Amino acid transport and metabolism / General func…
TR5839|c0_g2_i1	-2.740651092	0.010847886	-	-	-	-	-	-	-	-	-	-	-	-	-	-
TR6563|c8_g1_i1	2.163986854	0.010865351	-	-	-	-	-	-	-	Predicted protein	3.00E-07	Phaeodactylum tricornutum (strain CCAP 1055/1)	transport	-	nuclear pore	-
TR6597|c6_g1_i1	-3.029367883	0.010881929	-	-	-	-	-	-	-	-	-	-	-	-	-	-
TR6527|c16_g1_i1	-6.496172559	0.010883738	-	-	-	-	-	-	-	-	-	-	-	-	-	-
TR7186|c5_g3_i1	3.809536891	0.010934287	-	-	-	-	-	-	-	-	-	-	-	-	-	cd05289 MDR_like_2 alcohol dehydrogenase and quinone reductase-like medium chain degydrogenases/reductases. Members identified as zinc-dependent alcohol dehydrogenases and quinone oxidoreductase. QOR catalyzes the conversion of a quinone NAD(P)H to a hydroquinone NAD(P) . Quinones are cyclic diones derived from aromatic compounds. Membrane bound QOR actin the respiratory chains of bacteria and mi…
TR4098|c1_g1_i1	3.184985363	0.01093649	Q2HXK9	4.00E-32	Respiratory burst oxidase homolog protein D	-	-	-	-	Uncharacterized protein	4.00E-85	Thalassiosira oceanica	-	oxidoreductase activity	integral to membrane	cd06186 NOX_Duox_like_FAD_NADP NADPH oxidase (NOX) catalyzes the generation of reactive oxygen species (ROS) such as superoxide and hydrogen peroxide. ROS were originally identified as bactericidal agents in phagocytes but are now also implicated in cell signaling and metabolism. NOX has a 6-alpha helix heme-binding transmembrane domain fused to a flavoprotein with the nucleotide binding domain l…
TR6386|c1_g1_i1	3.302075032	0.011007089	-	-	-	-	-	-	-	-	-	-	-	-	-	-
TR6358|c9_g2_i1	2.873751755	0.011046216	Q9EPQ7	2.00E-07	StAR-related lipid transfer protein 5	-	-	-	-	Putative uncharacterized protein (Fragment)	3.00E-26	Ectocarpus siliculosus	-	lipid binding	-	cd00177 START Lipid-binding START domain of mammalian STARD1-STARD15 and related proteins. This family includes the steroidogenic acute regulatory protein (StAR)-related lipid transfer (START) domains of mammalian STARD1-STARD15 and related domains such as the START domain of the Arabidopsis homeobox protein GLABRA 2. The mammalian STARDs are grouped into 8 subfamilies. This family belongs to the…
TR6569|c1_g1_i1	-3.462551927	0.011096036	-	-	-	-	-	-	-	-	-	-	-	-	-	-
TR6665|c3_g1_i1	2.711389608	0.011315455	-	-	-	-	-	-	-	-	-	-	-	-	-	-
TR6923|c4_g1_i1	3.131707378	0.011323764	-	-	-	-	-	-	-	-	-	-	-	-	-	-
TR6881|c3_g1_i4	3.159590102	0.011349192	Q15349	9.00E-52	Ribosomal protein S6 kinase alpha-2	Non-specific serine/threonine protein kinase.	-	-	-	Uncharacterized protein	7.00E-85	Thalassiosira oceanica	-	ATP binding]---[cAMP-dependent protein kinase regulator activity]---[protein serine/threonine kinase activity	cAMP-dependent protein kinase complex	cd05123 STKc_AGC Catalytic domain of AGC family Serine/Threonine Kinases. STKs catalyze the transfer of the gamma-phosphoryl group from ATP to serine/threonine residues on protein substrates. AGC kinases regulate many cellular processes including division growth survival metabolism motility and differentiation. Many are implicated in the development of various human diseases. Members of this fami…
TR7082|c3_g2_i1	-2.216962734	0.011379826	-	-	-	-	-	-	-	-	-	-	-	-	-	-
TR2497|c0_g2_i1	-2.236341824	0.011380651	Q9UHQ9	9.00E-51	NADH-cytochrome b5 reductase 1	Cytochrome-b5 reductase.	-	-	-	NADH-cytochrome b5 reductase	6.00E-72	Thalassiosira oceanica	-	cytochrome-b5 reductase activity	-	PTZ00319 PTZ00319 NADH-cytochrome B5 reductase Provisional.]---[PLN02252 PLN02252 nitrate reductase NADPH .]---[cd06183 cyt_b5_reduct_like Cytochrome b5 reductase catalyzes the reduction of 2 molecules of cytochrome b5 using NADH as an electron donor. Like ferredoxin reductases these proteins have an N-terminal FAD binding subdomain and a C-terminal NADH binding subdomain separated by a cleft whi…
TR7098|c6_g1_i1	3.129737227	0.011393502	-	-	-	-	-	-	-	-	-	-	-	-	-	-
TR4201|c0_g1_i1	-3.552525512	0.011409009	-	-	-	-	-	-	-	-	-	-	-	-	-	-
TR7691|c0_g1_i1	2.791351969	0.011498573	Q8WWF6	3.00E-23	DnaJ homolog subfamily B member 3	-	-	-	-	Chaperone dnaj-like protein (Fragment)	8.00E-30	Phaeodactylum tricornutum (strain CCAP 1055/1)	-	-	-	PRK10767 PRK10767 chaperone protein DnaJ Provisional.]---[COG0484 DnaJ DnaJ-class molecular chaperone with C-terminal Zn finger domain Posttranslational modification protein turnover chaperones .]---[TIGR02349 Chaperone_protein_DnaJ chaperone protein DnaJ. This model represents bacterial forms of DnaJ part of the DnaK-DnaJ-GrpE chaperone system. The three components typically are encoded by conse…
TR1319|c0_g1_i1	-4.715525587	0.011520742	-	-	-	-	-	-	-	-	-	-	-	-	-	-
TR6803|c2_g1_i1	-2.69039566	0.011520742	Q9ESF4	1.00E-06	Protein lifeguard 1	-	-	-	-	Predicted protein	4.00E-21	Phaeodactylum tricornutum (strain CCAP 1055/1)	-	-	integral to membrane	cd10428 LFG_like Proteins similar to and including lifeguard (LFG) a putative regulator of apoptosis. Lifeguard (LFG) inhibits Fas-mediated apoptosis and interacts with the death receptor FasR/CD95/Apo1. LFG has been shown to interact with Bax and is supposed to be integral to cellular membranes such as the ER. A close homolog PP1201 or RECS1 appears located in the Golgi compartment and also inte…
TR6595|c8_g2_i1	2.696709777	0.011540917	-	-	-	-	-	-	-	Predicted protein	6.00E-22	Phaeodactylum tricornutum (strain CCAP 1055/1)	-	-	-	-
TR7058|c3_g2_i1	-5.234263475	0.011540917	-	-	-	-	-	-	-	-	-	-	-	-	-	-
TR6971|c1_g1_i1	3.376849092	0.011541988	-	-	-	-	-	-	-	-	-	-	-	-	-	-
TR1854|c0_g1_i2	3.523830449	0.011610203	F4KGN5	6.00E-31	Solute carrier family 40 member 2	-	-	-	-	predicted protein	1.00E-36	Physcomitrella patens subsp. patens	-	-	-	pfam06963 FPN1 Ferroportin1 (FPN1). This family represents a conserved region approximately 100 residues long within eukaryotic Ferroportin1 (FPN1) a protein that may play a role in iron export from the cell. This family may represent a number of transmembrane regions in Ferroportin1.]---[cd06174 MFS The Major Facilitator Superfamily (MFS) is a large and diverse group of secondary transporters th…
TR6901|c7_g2_i2	3.358290987	0.011652613	Q8IXU6	1.00E-29	Solute carrier family 35 member F2	-	-	-	-	Putative uncharacterized protein	4.00E-42	Ectocarpus siliculosus	transport	-	integral to membrane	pfam06027 DUF914 Eukaryotic protein of unknown function (DUF914). This family consists of several hypothetical proteins of unknown function. Some of the sequences in this family are annotated as being putative membrane proteins.]---[COG0697 RhaT Permeases of the drug/metabolite transporter (DMT) superfamily Carbohydrate transport and metabolism / Amino acid transport and metabolism / General func…
TR7062|c0_g4_i1	-2.948052949	0.011662616	-	-	-	-	-	-	-	Predicted protein	2.00E-156	Phaeodactylum tricornutum (strain CCAP 1055/1)	-	hedgehog receptor activity	integral to membrane	-
TR5364|c0_g1_i1	3.279796361	0.011662616	-	-	-	-	-	-	-	-	-	-	-	-	-	-
TR2422|c0_g1_i1	-4.217196134	0.011712567	-	-	-	-	-	-	-	-	-	-	-	-	-	-
TR7073|c1_g3_i2	-2.319537714	0.011839166	O32156	5.00E-08	Uncharacterized ABC transporter extracellular-binding protein YurO	-	-	-	-	Uncharacterized protein	6.00E-45	Thalassiosira oceanica	-	G-protein coupled GABA receptor activity	integral to membrane	cd13585 PBP2_TMBP_like The periplasmic-binding component of ABC transport systems specific for trehalose/maltose and similar oligosaccharides possess type 2 periplasmic binding fold. This family includes the periplasmic trehalose/maltose-binding component of an ABC transport system and related proteins from archaea and bacteria. Members of this group belong to the type 2 periplasmic-binding fold …
TR1184|c1_g1_i1	3.378648436	0.011853532	-	-	-	-	-	-	-	-	-	-	-	-	-	-
TR6709|c3_g1_i1	2.543832643	0.011853532	-	-	-	-	-	-	-	-	-	-	-	-	-	-
TR6882|c6_g1_i1	-2.761149093	0.011853532	P03010	3.00E-08	Putative AC9 transposase	-	-	-	-	Uncharacterized protein	6.00E-21	Phytophthora parasitica (strain INRA-310)	-	nucleic acid binding	-	-
TR3984|c0_g1_i1	2.648216292	0.011853532	-	-	-	-	-	-	-	-	-	-	-	-	-	-
TR6612|c13_g1_i1	4.619370406	0.011961444	-	-	-	-	-	-	-	-	-	-	-	-	-	-
TR6796|c9_g2_i4	3.083421675	0.011977033	-	-	-	-	-	-	-	Uncharacterized protein	2.00E-47	Bacteroides caccae ATCC 43185	-	-	-	-
TR4097|c1_g1_i1	4.386776602	0.012003898	-	-	-	-	-	-	-	-	-	-	-	-	-	-
TR6933|c0_g1_i1	5.732614573	0.012003898	-	-	-	-	-	-	-	-	-	-	-	-	-	-
TR7014|c4_g3_i1	2.881783783	0.012023973	P77234	6.00E-14	Uncharacterized protein YbeQ	-	-	-	-	Putative TPR repeat region	6.00E-24	uncultured marine microorganism HF4000_APKG2J17	-	-	-	sd00010 SLR Sel1-like repeat. Sel1-like repeats (SLRs) share similar alpha-helical conformations with Tetratricopeptide repeats (TPRs) but with different consensus sequence lengths and superhelical topologies. SLRs contain 36 to 44 amino acids and are present in bacteria and eukaryotes but not in archaea. SLR proteins are involved in a variety of functions and many serve as adaptor proteins for t…
TR6425|c9_g1_i1	3.166894451	0.012047754	Q9SKG5	7.00E-11	Somatic embryogenesis receptor kinase 4	Receptor protein-tyrosine kinase.]---[Non-specific serine/threonine protein kinase.	-	-	-	Uncharacterized protein	7.00E-19	Brassica campestris	-	-	-	PLN00113 PLN00113 leucine-rich repeat receptor-like protein kinase Provisional.]---[sd00033 LRR_RI leucine-rich repeats ribonuclease inhibitor (RI)-like subfamily. A leucine-rich repeat (LRR) is a structural protein motif of 20-30 amino acids that is unusually rich in the hydrophobic amino acid leucine. The conserved eleven-residue sequence motif (LxxLxLxxN/CxL) within the LRRs corresponds to the…
TR6930|c1_g1_i1	-4.478324043	0.012047754	-	-	-	-	-	-	-	-	-	-	-	-	-	-
TR6257|c4_g1_i1	-3.30744993	0.012050581	Q12193	8.00E-06	Transposon Ty1-BR Gag-Pol polyprotein	DNA-directed DNA polymerase.]---[RNA-directed DNA polymerase.]---[Ribonuclease H.	-	-	-	Uncharacterized protein (Fragment)	7.00E-85	Thalassiosira oceanica	-	-	-	pfam07727 RVT_2 Reverse transcriptase (RNA-dependent DNA polymerase). A reverse transcriptase gene is usually indicative of a mobile element such as a retrotransposon or retrovirus. Reverse transcriptases occur in a variety of mobile elements including retrotransposons retroviruses group II introns bacterial msDNAs hepadnaviruses and caulimoviruses. This Pfam entry includes reverse transcriptases…
TR6069|c2_g1_i1	-2.601172363	0.012094184	-	-	-	-	-	-	-	-	-	-	-	-	-	-
TR7086|c4_g2_i2	-3.301108594	0.012094184	-	-	-	-	-	-	-	-	-	-	-	-	-	-
TR5680|c8_g1_i1	2.357490766	0.012094184	-	-	-	-	-	-	-	Uncharacterized protein	2.00E-59	Thalassiosira pseudonana	-	phosphatidylinositol binding	-	pfam02194 PXA PXA domain. This domain is associated with PX domains pfam00787.]---[cd06093 PX_domain The Phox Homology domain a phosphoinositide binding module. The PX domain is a phosphoinositide (PI) binding module involved in targeting proteins to membranes. Proteins containing PX domains interact with PIs and have been implicated in highly diverse functions such as cell signaling vesicular tr…
TR6207|c3_g1_i2	2.623274282	0.01209688	-	-	-	-	-	-	-	Uncharacterized protein	8.00E-08	Amphimedon queenslandica	-	-	-	-
TR6894|c11_g1_i1	3.972738168	0.012098304	-	-	-	-	-	-	-	-	-	-	-	-	-	-
TR4440|c0_g1_i1	3.550294227	0.012182968	-	-	-	-	-	-	-	-	-	-	-	-	-	-
TR7122|c8_g2_i1	3.787236298	0.01218494	-	-	-	-	-	-	-	Uncharacterized protein	2.00E-26	Synechococcus sp. WH 8109	-	-	-	-
TR7186|c2_g1_i1	2.18758638	0.012202636	-	-	-	-	-	-	-	Uncharacterized protein	4.00E-14	Thalassiosira oceanica	-	-	-	COG0419 SbcC ATPase involved in DNA repair DNA replication recombination and repair .
TR6004|c4_g1_i1	4.084181959	0.012260019	-	-	-	-	-	-	-	-	-	-	-	-	-	-
TR7112|c4_g1_i3	-2.242457637	0.012272438	-	-	-	-	-	-	-	-	-	-	-	-	-	-
TR7093|c5_g4_i1	2.261871864	0.012280249	P77234	3.00E-23	Uncharacterized protein YbeQ	-	-	-	-	hypothetical protein partial	7.00E-43	Megasphaera elsdenii	-	-	-	sd00010 SLR Sel1-like repeat. Sel1-like repeats (SLRs) share similar alpha-helical conformations with Tetratricopeptide repeats (TPRs) but with different consensus sequence lengths and superhelical topologies. SLRs contain 36 to 44 amino acids and are present in bacteria and eukaryotes but not in archaea. SLR proteins are involved in a variety of functions and many serve as adaptor proteins for t…
TR3508|c0_g1_i1	-3.171768709	0.012306608	-	-	-	-	-	-	-	-	-	-	-	-	-	-
TR7153|c5_g1_i3	5.927871344	0.012334293	-	-	-	-	-	-	-	-	-	-	-	-	-	-
TR7058|c3_g2_i2	-5.209124653	0.01239839	-	-	-	-	-	-	-	Uncharacterized protein	7.00E-07	Thalassiosira pseudonana	-	-	-	-
TR6839|c3_g1_i1	-2.834526846	0.012416187	-	-	-	-	-	-	-	-	-	-	-	-	-	-
TR6514|c2_g1_i1	-2.641898034	0.012446011	-	-	-	-	-	-	-	Mer3 meiotic cross-over helicase	2.00E-23	Phaeodactylum tricornutum (strain CCAP 1055/1)	-	ATP binding]---[helicase activity]---[nucleic acid binding	-	-
TR7176|c12_g1_i1	2.743994893	0.012469229	-	-	-	-	-	-	-	-	-	-	-	-	-	-
TR6977|c5_g1_i1	2.553198319	0.012511457	-	-	-	-	-	-	-	-	-	-	-	-	-	-
TR3793|c0_g2_i1	3.120466998	0.012546462	P16394	1.00E-46	Heat shock 70 kDa protein	-	-	-	-	Heat shock protein 70	9.00E-51	Thalassiosira pseudonana	-	ATP binding	-	cd10233 HSPA1-2_6-8-like_NBD Nucleotide-binding domain of HSPA1-A -B -L HSPA-2 -6 -7 -8 and similar proteins. This subfamily includes human HSPA1A (70-kDa heat shock protein 1A also known as HSP72 HSPA1 HSP70I HSPA1B HSP70-1 HSP70-1A) HSPA1B (70-kDa heat shock protein 1B also known as HSPA1A HSP70-2 HSP70-1B) and HSPA1L (70-kDa heat shock protein 1-like also known as HSP70T hum70t HSP70-1L HSP70-…
TR6162|c3_g1_i1	-3.099406191	0.012675233	-	-	-	-	-	-	-	-	-	-	-	-	-	-
TR6658|c5_g1_i1	3.143140561	0.012679635	-	-	-	-	-	-	-	Predicted protein	2.00E-07	Phaeodactylum tricornutum (strain CCAP 1055/1)	-	nucleic acid binding	-	-
TR7080|c4_g1_i2	6.319245504	0.012838189	-	-	-	-	-	-	-	-	-	-	-	-	-	-
TR6540|c0_g1_i1	2.625975593	0.012887449	Q74GW7	5.00E-28	tRNA 2-thiocytidine biosynthesis protein TtcA	-	-	-	-	Uncharacterized protein	0	Pythium ultimum DAOM BR144	-	catalytic activity]---[pyridoxal phosphate binding	-	COG0520 csdA Selenocysteine lyase/Cysteine desulfurase Posttranslational modification protein turnover chaperones .]---[cd01993 Alpha_ANH_like_II This is a subfamily of Adenine nucleotide alpha hydrolases superfamily.Adeninosine nucleotide alpha hydrolases superfamily includes N type ATP PPases and ATP sulphurylases. It forms a apha/beta/apha fold which binds to Adenosine group. This subfamily of…
TR7186|c0_g1_i1	4.404916922	0.01293221	-	-	-	-	-	-	-	Blackbeard	8.00E-16	Phaeodactylum tricornutum	-	nucleic acid binding	-	cd09272 RNase_HI_RT_Ty1 Ty1/Copia family of RNase HI in long-term repeat retroelements. Ribonuclease H (RNase H) enzymes are divided into two major families Type 1 and Type 2 based on amino acid sequence similarities and biochemical properties. RNase H is an endonuclease that cleaves the RNA strand of an RNA/DNA hybrid in a sequence non-specific manner in the presence of divalent cations. RNase H…
TR7115|c10_g1_i1	6.781581468	0.012943483	-	-	-	-	-	-	-	-	-	-	-	-	-	-
TR7698|c0_g2_i1	3.11066339	0.012995806	-	-	-	-	-	-	-	Predicted protein	4.00E-82	Phaeodactylum tricornutum (strain CCAP 1055/1)	-	-	-	COG3857 AddB ATP-dependent nuclease subunit B DNA replication recombination and repair .]---[pfam12705 PDDEXK_1 PD-(D/E)XK nuclease superfamily. Members of this family belong to the PD-(D/E)XK nuclease superfamily.]---[COG2887 COG2887 RecB family exonuclease DNA replication recombination and repair .
TR6825|c2_g1_i1	4.713546438	0.013015945	-	-	-	-	-	-	-	-	-	-	-	-	-	-
TR3118|c0_g1_i2	-2.689531349	0.013023123	-	-	-	-	-	-	-	-	-	-	-	-	-	-
TR3408|c0_g1_i1	-2.573872981	0.013102358	-	-	-	-	-	-	-	-	-	-	-	-	-	-
TR6986|c5_g1_i1	2.296295044	0.013106814	-	-	-	-	-	-	-	Uncharacterized protein	1.00E-19	Acyrthosiphon pisum	DNA integration	nucleic acid binding	-	-
TR6819|c8_g1_i3	-2.8063811	0.013225102	-	-	-	-	-	-	-	-	-	-	-	-	-	-
TR6681|c1_g1_i2	2.443750415	0.013225102	-	-	-	-	-	-	-	-	-	-	-	-	-	-
TR7174|c23_g1_i1	3.841759457	0.01328982	-	-	-	-	-	-	-	-	-	-	-	-	-	-
TR6560|c6_g1_i2	-2.218434097	0.013304587	-	-	-	-	-	-	-	-	-	-	-	-	-	-
TR6560|c6_g1_i3	-2.220750913	0.013308687	-	-	-	-	-	-	-	-	-	-	-	-	-	-
TR3229|c0_g1_i2	-2.822262428	0.013347927	-	-	-	-	-	-	-	-	-	-	-	-	-	-
TR7143|c7_g2_i8	-4.28625132	0.013480758	-	-	-	-	-	-	-	-	-	-	-	-	-	-
TR6106|c6_g1_i2	-2.407992864	0.013511827	-	-	-	-	-	-	-	-	-	-	-	-	-	-
TR6631|c0_g1_i1	-2.563678168	0.013534521	-	-	-	-	-	-	-	Putative uncharacterized protein	2.00E-29	Phytophthora sojae (strain P6497)	-	-	-	-
TR7168|c11_g3_i1	3.551611332	0.013534521	-	-	-	-	-	-	-	-	-	-	-	-	-	-
TR7178|c8_g2_i1	4.255558902	0.01355024	-	-	-	-	-	-	-	-	-	-	-	-	-	-
TR6853|c15_g1_i1	6.198958881	0.01355024	-	-	-	-	-	-	-	-	-	-	-	-	-	-
TR7051|c9_g1_i1	2.571969576	0.013603049	-	-	-	-	-	-	-	-	-	-	-	-	-	-
TR6796|c9_g2_i1	3.559163876	0.01366477	-	-	-	-	-	-	-	hypothetical protein	9.00E-50	Rickettsia felis	-	-	-	-
TR6358|c3_g1_i1	3.924353632	0.013702774	-	-	-	-	-	-	-	-	-	-	-	-	-	-
TR6432|c3_g1_i2	2.255097588	0.013717192	-	-	-	-	-	-	-	-	-	-	-	-	-	-
TR1726|c0_g1_i1	3.257724084	0.013717192	-	-	-	-	-	-	-	-	-	-	-	-	-	-
TR3626|c0_g1_i1	-2.406105528	0.013747111	P38530	9.00E-11	Heat shock factor protein 2	-	-	-	-	Uncharacterized protein	5.00E-33	Thalassiosira oceanica	-	sequence-specific DNA binding]---[sequence-specific DNA binding transcription factor activity	nucleus	pfam00447 HSF_DNA-bind HSF-type DNA-binding. ]---[COG5169 HSF1 Heat shock transcription factor Transcription .]---[smart00415 HSF heat shock factor.
TR1549|c0_g1_i1	-4.291640305	0.013810752	-	-	-	-	-	-	-	-	-	-	-	-	-	-
TR1297|c0_g1_i1	3.965277081	0.013966899	-	-	-	-	-	-	-	Predicted protein	8.00E-12	Phaeodactylum tricornutum (strain CCAP 1055/1)	-	-	-	-
TR7139|c3_g1_i12	-2.342913244	0.013971946	P10961	4.00E-10	Heat shock factor protein	-	-	-	-	DNA-binding heat shock factor	2.00E-22	Phaeodactylum tricornutum (strain CCAP 1055/1)	-	sequence-specific DNA binding]---[sequence-specific DNA binding transcription factor activity	nucleus	pfam00447 HSF_DNA-bind HSF-type DNA-binding. ]---[COG5169 HSF1 Heat shock transcription factor Transcription .]---[smart00415 HSF heat shock factor.
TR7149|c10_g1_i4	2.330318489	0.013992973	-	-	-	-	-	-	-	Uncharacterized protein	1.00E-15	Thalassiosira oceanica	-	-	-	-
TR6672|c9_g1_i4	2.304436477	0.014068236	-	-	-	-	-	-	-	Predicted protein	8.00E-10	Phaeodactylum tricornutum (strain CCAP 1055/1)	-	-	-	-
TR6627|c5_g1_i1	-4.795250362	0.014068236	-	-	-	-	-	-	-	hypothetical protein SAMD00019534_081140	1.00E-10	Acytostelium subglobosum LB1	-	-	-	-
TR7155|c6_g1_i1	2.379956218	0.014076836	-	-	-	-	-	-	-	-	-	-	-	-	-	-
TR6580|c6_g3_i1	3.198617417	0.014087483	-	-	-	-	-	-	-	-	-	-	-	-	-	-
TR6734|c7_g1_i7	5.719565796	0.014091539	-	-	-	-	-	-	-	-	-	-	-	-	-	-
TR725|c0_g1_i1	3.672966096	0.014108372	-	-	-	-	-	-	-	-	-	-	-	-	-	-
TR7115|c8_g2_i11	2.889957836	0.014126765	-	-	-	-	-	-	-	-	-	-	-	-	-	-
TR2998|c0_g1_i1	6.062308979	0.014126765	-	-	-	-	-	-	-	-	-	-	-	-	-	-
TR6904|c3_g1_i1	2.516428475	0.014216974	-	-	-	-	-	-	-	Uncharacterized protein	1.00E-06	Phytophthora ramorum	-	nucleic acid binding	-	-
TR7070|c6_g2_i1	-2.843803208	0.014276296	-	-	-	-	-	-	-	-	-	-	-	-	-	-
TR7114|c0_g1_i4	2.424826167	0.014276296	-	-	-	-	-	-	-	-	-	-	-	-	-	-
TR7454|c0_g1_i1	6.702254187	0.014321653	-	-	-	-	-	-	-	-	-	-	-	-	-	-
TR2338|c0_g2_i1	2.801923469	0.014523987	-	-	-	-	-	-	-	-	-	-	-	-	-	-
TR6853|c7_g2_i3	2.750514488	0.014523987	-	-	-	-	-	-	-	-	-	-	-	-	-	-
TR6404|c2_g1_i1	-2.469360715	0.014592663	-	-	-	-	-	-	-	-	-	-	-	-	-	-
TR6300|c6_g1_i1	-2.853419113	0.014592663	Q9FKS4	5.00E-50	Serine/threonine-protein kinase ATR	Non-specific serine/threonine protein kinase.	-	-	-	Predicted protein	2.00E-116	Phaeodactylum tricornutum (strain CCAP 1055/1)	-	phosphotransferase activity, alcohol group as acceptor	-	cd00892 PIKKc_ATR Catalytic domain of Ataxia telangiectasia and Rad3-related proteins. ATR is also referred to as Mei-41 (Drosophila) Esr1/Mec1p (Saccharomyces cerevisiae) Rad3 (Schizosaccharomyces pombe) and FRAP-related protein (human). ATR contains a UME domain of unknown function a FAT (FRAP ATM and TRRAP) domain a catalytic domain and a FATC domain at the C-terminus. Together with its downst…
TR6669|c7_g1_i3	2.212897181	0.014592663	-	-	-	-	-	-	-	-	-	-	-	-	-	-
TR2853|c0_g1_i1	2.611347548	0.014667589	-	-	-	-	-	-	-	-	-	-	-	-	-	-
TR5214|c0_g2_i1	3.047716109	0.014704691	-	-	-	-	-	-	-	-	-	-	-	-	-	-
TR7118|c9_g1_i1	2.170891558	0.014826842	-	-	-	-	-	-	-	Uncharacterized protein	1.00E-08	Amphimedon queenslandica	-	ATP binding]---[helicase activity	-	-
TR7132|c8_g2_i1	-2.865895265	0.014849215	-	-	-	-	-	-	-	-	-	-	-	-	-	-
TR6973|c1_g1_i5	2.358446498	0.014906111	-	-	-	-	-	-	-	-	-	-	-	-	-	-
TR2943|c0_g1_i1	2.673390149	0.014942374	-	-	-	-	-	-	-	Uncharacterized protein (Fragment)	8.00E-13	Vitellibacter vladivostokensis	-	-	-	-
TR1223|c0_g2_i1	4.411241146	0.015008694	-	-	-	-	-	-	-	-	-	-	-	-	-	-
TR6403|c7_g1_i1	2.410604524	0.015088634	P08770	2.00E-15	Putative AC transposase	-	-	-	-	Uncharacterized protein	4.00E-85	Phytophthora parasitica (strain INRA-310)	-	nucleic acid binding	-	pfam05699 Dimer_Tnp_hAT hAT family C-terminal dimerization region. This dimerization region is found at the C terminus of the transposases of elements belonging to the Activator superfamily (hAT element superfamily). The isolated dimerization region forms extremely stable dimers in vitro.
TR928|c0_g1_i1	-4.522088038	0.015095742	-	-	-	-	-	-	-	Uncharacterized protein	2.00E-09	Thalassiosira pseudonana	-	-	-	-
TR5978|c1_g1_i2	-2.494546196	0.015153974	-	-	-	-	-	-	-	-	-	-	-	-	-	-
TR5602|c0_g1_i1	3.483870867	0.015162809	-	-	-	-	-	-	-	-	-	-	-	-	-	-
TR4486|c0_g1_i1	-3.094991669	0.015336116	-	-	-	-	-	-	-	Putative uncharacterized protein	2.00E-42	Phytophthora sojae (strain P6497)	-	-	-	-
TR7051|c10_g1_i6	2.684321706	0.015358869	-	-	-	-	-	-	-	-	-	-	-	-	-	-
TR5560|c1_g1_i1	-3.468717963	0.015368183	-	-	-	-	-	-	-	-	-	-	-	-	-	-
TR4040|c0_g2_i1	2.852552441	0.01538633	-	-	-	-	-	-	-	Predicted protein	0	Phaeodactylum tricornutum (strain CCAP 1055/1)	-	-	-	-
TR2328|c0_g2_i1	3.063208978	0.015410409	-	-	-	-	-	-	-	-	-	-	-	-	-	-
TR7174|c5_g1_i1	-3.319555846	0.015470135	-	-	-	-	-	-	-	-	-	-	-	-	-	-
TR7188|c8_g1_i5	3.211378411	0.015486508	-	-	-	-	-	-	-	-	-	-	-	-	-	-
TR7123|c12_g1_i1	7.071254322	0.015500958	-	-	-	-	-	-	-	-	-	-	-	-	-	-
TR5860|c3_g1_i1	-5.594959691	0.015500958	-	-	-	-	-	-	-	Uncharacterized protein	4.00E-24	Phytophthora parasitica P1569	-	-	-	-
TR6586|c8_g1_i1	-2.142174452	0.015591935	-	-	-	-	-	-	-	-	-	-	-	-	-	-
TR5978|c3_g1_i2	-3.38304439	0.015596652	-	-	-	-	-	-	-	-	-	-	-	-	-	PRK13207 ureC urease subunit alpha Reviewed.]---[COG0804 UreC Urea amidohydrolase (urease) alpha subunit Amino acid transport and metabolism .]---[cd00375 Urease_alpha Urease alpha-subunit Urease is a nickel-dependent metalloenzyme that catalyzes the hydrolysis of urea to form ammonia and carbon dioxide. Nickel-dependent ureases are found in bacteria fungi and plants. Their primary role is to all…
TR6562|c3_g1_i1	-5.453214359	0.015680906	-	-	-	-	-	-	-	-	-	-	-	-	-	-
TR5493|c0_g1_i1	4.826396797	0.015751211	-	-	-	-	-	-	-	-	-	-	-	-	-	-
TR6962|c9_g1_i1	3.022069749	0.015798096	P04146	2.00E-27	Copia protein	-	-	-	-	Gag-pol polyprotein	5.00E-107	Phaeodactylum tricornutum	DNA integration	nucleic acid binding]---[zinc ion binding	-	cd09272 RNase_HI_RT_Ty1 Ty1/Copia family of RNase HI in long-term repeat retroelements. Ribonuclease H (RNase H) enzymes are divided into two major families Type 1 and Type 2 based on amino acid sequence similarities and biochemical properties. RNase H is an endonuclease that cleaves the RNA strand of an RNA/DNA hybrid in a sequence non-specific manner in the presence of divalent cations. RNase H…
TR7081|c4_g1_i1	3.02712487	0.015891322	-	-	-	-	-	-	-	-	-	-	-	-	-	-
TR2557|c0_g1_i1	-2.493877629	0.015951385	Q55A09	4.00E-19	Probable serine/threonine-protein kinase DDB_G0272254	Non-specific serine/threonine protein kinase.	-	-	-	Uncharacterized protein	1.00E-45	Thalassiosira pseudonana	-	ATP binding]---[protein kinase activity	-	cd13999 STKc_MAP3K-like Catalytic domain of Mitogen-Activated Protein Kinase (MAPK) Kinase Kinase-like Serine/Threonine kinases. STKs catalyze the transfer of the gamma-phosphoryl group from ATP to serine/threonine residues on protein substrates. This subfamily is composed mainly of MAP3Ks and similar proteins including TGF-beta Activated Kinase-1 (TAK1 also called MAP3K7) MAP3K12 MAP3K13 Mixed l…
TR5339|c1_g1_i1	3.037380354	0.015971665	-	-	-	-	-	-	-	Putative uncharacterized protein	3.00E-17	Ectocarpus siliculosus	-	-	-	-
TR6835|c4_g1_i1	-2.668902132	0.01600626	-	-	-	-	-	-	-	-	-	-	-	-	-	-
TR2936|c0_g1_i2	3.124414423	0.016013835	-	-	-	-	-	-	-	-	-	-	-	-	-	-
TR5602|c2_g1_i1	2.586946655	0.016180429	-	-	-	-	-	-	-	-	-	-	-	-	-	-
TR6756|c7_g1_i7	-2.51354107	0.016364694	-	-	-	-	-	-	-	Uncharacterized protein	3.00E-09	Thalassiosira oceanica	-	-	-	-
TR7077|c4_g1_i11	-2.202570948	0.016513562	-	-	-	-	-	-	-	-	-	-	-	-	-	-
TR5779|c0_g1_i5	3.559633198	0.016513562	-	-	-	-	-	-	-	-	-	-	-	-	-	-
TR7520|c0_g1_i1	3.011067685	0.016529798	Q75H77	3.00E-28	Serine/threonine-protein kinase SAPK10	Non-specific serine/threonine protein kinase.	-	-	-	Predicted protein	8.00E-74	Phaeodactylum tricornutum (strain CCAP 1055/1)	-	ATP binding]---[protein kinase activity	-	cd14003 STKc_AMPK-like Catalytic domain of AMP-activated protein kinase-like Serine/Threonine Kinases. STKs catalyze the transfer of the gamma-phosphoryl group from ATP to serine/threonine residues on protein substrates. The AMPK-like subfamily is composed of AMPK MARK BRSK NUAK MELK SNRK TSSK and SIK among others. LKB1 serves as a master upstream kinase that activates AMPK and most AMPK-like kin…
TR4613|c0_g3_i1	3.251825601	0.016597668	-	-	-	-	-	-	-	-	-	-	-	-	-	-
TR6175|c12_g1_i1	4.250757334	0.016597668	-	-	-	-	-	-	-	-	-	-	-	-	-	-
TR1854|c0_g1_i1	3.432383964	0.016609925	O80905	2.00E-13	Solute carrier family 40 member 1	-	-	-	-	PREDICTED solute carrier family 40 member 1 partial	1.00E-19	Chlamydotis macqueenii	-	-	-	pfam06963 FPN1 Ferroportin1 (FPN1). This family represents a conserved region approximately 100 residues long within eukaryotic Ferroportin1 (FPN1) a protein that may play a role in iron export from the cell. This family may represent a number of transmembrane regions in Ferroportin1.
TR1599|c0_g1_i1	2.667014817	0.016627248	-	-	-	-	-	-	-	hypothetical protein	4.00E-06	Proteobacteria bacterium JGI 0000113-E04	-	-	-	cd00204 ANK ankyrin repeats ankyrin repeats mediate protein-protein interactions in very diverse families of proteins. The number of ANK repeats in a protein can range from 2 to over 20 (ankyrins for example). ANK repeats may occur in combinations with other types of domains. The structural repeat unit contains two antiparallel helices and a beta-hairpin repeats are stacked in a superhelical arra…
TR7320|c0_g1_i1	4.465891346	0.01663148	-	-	-	-	-	-	-	-	-	-	-	-	-	-
TR6105|c1_g1_i1	2.433715277	0.01663148	-	-	-	-	-	-	-	-	-	-	-	-	-	-
TR7175|c5_g2_i1	-4.043349625	0.01669292	-	-	-	-	-	-	-	-	-	-	-	-	-	-
TR6431|c1_g1_i7	-2.341849363	0.01669292	-	-	-	-	-	-	-	Uncharacterized protein	5.00E-07	Pythium ultimum DAOM BR144	-	-	-	-
TR6062|c8_g1_i1	-2.930684248	0.016805025	-	-	-	-	-	-	-	-	-	-	-	-	-	-
TR4921|c0_g2_i2	2.196253422	0.016807828	Q8T1C6	8.00E-16	Skp1-protein -hydroxyproline N-acetylglucosaminyltransferase	Skp1-protein -hydroxyproline N-acetylglucosaminyltransferase.	Protein modification	protein glycosylation	-	Uncharacterized protein	5.00E-55	Thalassiosira oceanica	-	-	-	pfam11397 GlcNAc Glycosyltransferase (GlcNAc). GlcNAc is an enzyme that carries out the first glycosylation step of hydroxylated Skp1 a ubiquitous eukaryotic protein in the cytoplasm.
TR7094|c0_g2_i1	3.780992168	0.016814841	-	-	-	-	-	-	-	-	-	-	-	-	-	-
TR791|c0_g2_i1	2.858409788	0.01681736	-	-	-	-	-	-	-	Predicted protein	8.00E-35	Phaeodactylum tricornutum (strain CCAP 1055/1)	-	-	-	pfam00665 rve Integrase core domain. Integrase mediates integration of a DNA copy of the viral genome into the host chromosome. Integrase is composed of three domains. The amino-terminal domain is a zinc binding domain pfam02022. This domain is the central catalytic domain. The carboxyl terminal domain that is a non-specific DNA binding domain pfam00552. The catalytic domain acts as an endonuclea…
TR3897|c0_g1_i1	-2.568600218	0.016826189	-	-	-	-	-	-	-	-	-	-	-	-	-	-
TR7692|c0_g1_i1	4.559696176	0.016916462	-	-	-	-	-	-	-	-	-	-	-	-	-	-
TR7012|c6_g1_i4	2.64474239	0.017149419	P04146	2.00E-12	Copia protein	-	-	-	-	Uncharacterized protein	1.00E-39	Thalassiosira oceanica	-	-	-	cd09272 RNase_HI_RT_Ty1 Ty1/Copia family of RNase HI in long-term repeat retroelements. Ribonuclease H (RNase H) enzymes are divided into two major families Type 1 and Type 2 based on amino acid sequence similarities and biochemical properties. RNase H is an endonuclease that cleaves the RNA strand of an RNA/DNA hybrid in a sequence non-specific manner in the presence of divalent cations. RNase H…
TR6431|c1_g1_i5	-2.293487588	0.017149419	-	-	-	-	-	-	-	Uncharacterized protein	6.00E-07	Pythium ultimum DAOM BR144	-	-	-	-
TR7161|c5_g1_i2	2.133253769	0.01716705	-	-	-	-	-	-	-	-	-	-	-	-	-	pfam03457 HA Helicase associated domain. This short domain is found in multiple copies in bacterial helicase proteins. The domain is predicted to contain 3 alpha helices. The function of this domain may be to bind nucleic acid.
TR3508|c0_g2_i1	-3.151604428	0.017251239	P43156	4.00E-31	Thiol protease SEN102	-	-	-	-	Predicted protein	6.00E-63	Phaeodactylum tricornutum (strain CCAP 1055/1)	-	cysteine-type peptidase activity	-	cd02248 Peptidase_C1A Peptidase C1A subfamily (MEROPS database nomenclature) composed of cysteine peptidases (CPs) similar to papain including the mammalian CPs (cathepsins B C F H L K O S V X and W). Papain is an endopeptidase with specific substrate preferences primarily for bulky hydrophobic or aromatic residues at the S2 subsite a hydrophobic pocket in papain that accommodates the P2 sidechai…
TR6630|c6_g1_i1	-2.325738652	0.017428014	P0CD65	2.00E-88	PAB-dependent poly(A)-specific ribonuclease subunit PAN3	-	-	-	-	Predicted protein	1.00E-126	Phaeodactylum tricornutum (strain CCAP 1055/1)	-	ATP binding]---[protein kinase activity	-	cd08215 STKc_Nek Catalytic domain of the Serine/Threonine Kinase Never In Mitosis gene A (NIMA)-related kinase. STKs catalyze the transfer of the gamma-phosphoryl group from ATP to serine/threonine residues on protein substrates. The Nek family is composed of 11 different mammalian members (Nek1-11) with similarity to the catalytic domain of Aspergillus nidulans NIMA kinase the founding member of…
TR6560|c6_g1_i4	-2.163844394	0.017428014	-	-	-	-	-	-	-	-	-	-	-	-	-	-
TR5717|c0_g1_i1	2.766717482	0.017428062	-	-	-	-	-	-	-	Predicted protein	1.00E-16	Phaeodactylum tricornutum (strain CCAP 1055/1)	-	-	-	-
TR6030|c4_g2_i1	5.225475681	0.017428062	-	-	-	-	-	-	-	Predicted protein (Fragment)	7.00E-09	Phaeodactylum tricornutum (strain CCAP 1055/1)	-	-	-	-
TR1399|c0_g1_i1	3.414174282	0.017452735	-	-	-	-	-	-	-	Predicted protein	3.00E-18	Thalassiosira pseudonana	-	nucleic acid binding	-	-
TR5602|c1_g1_i1	2.904651349	0.017472603	-	-	-	-	-	-	-	-	-	-	-	-	-	-
TR1071|c0_g2_i1	2.798195473	0.017589091	O02108	2.00E-06	Probable Hsp90 co-chaperone cdc37	-	-	-	-	Uncharacterized protein	7.00E-29	Thalassiosira oceanica	-	-	-	pfam03234 CDC37_N Cdc37 N terminal kinase binding. Cdc37 is a molecular chaperone required for the activity of numerous eukaryotic protein kinases. This domain corresponds to the N terminal domain which binds predominantly to protein kinases and is found N terminal to the Hsp (Heat shocked protein) 90-binding domain pfam08565. Expression of a construct consisting of only the N-terminal domain of …
TR3214|c1_g1_i1	2.693808404	0.017593138	-	-	-	-	-	-	-	-	-	-	-	-	-	-
TR4835|c0_g2_i1	2.693946608	0.017593138	B4Q2F5	3.00E-42	Probable methylthioribulose-1-phosphate dehydratase	Methylthioribulose 1-phosphate dehydratase.	Amino-acid biosynthesis	L-methionine biosynthesis via salvage pathway	L-methionine from S-methyl-5-thio-alpha-D-ribose 1-phosphate: step 2/6	Uncharacterized protein	9.00E-104	Thalassiosira pseudonana	L-methionine salvage from methylthioadenosine	metal ion binding	cytoplasm	TIGR03328 dehydratase-enolase-phosphatase_complex_1 methylthioribulose-1-phosphate dehydratase. Members of this family are the methylthioribulose-1-phosphate dehydratase of the methionine salvage pathway. This pathway allows methylthioadenosine left over from polyamine biosynthesis to be recycled to methionine. Amino acid biosynthesis Aspartate family .]---[pfam00596 Aldolase_II Class II Aldolase…
TR6608|c1_g4_i1	2.209246281	0.017593138	-	-	-	-	-	-	-	-	-	-	-	-	-	-
TR6174|c0_g1_i1	3.514447908	0.017671818	-	-	-	-	-	-	-	-	-	-	-	-	-	-
TR5602|c2_g1_i2	2.563245678	0.017682398	-	-	-	-	-	-	-	-	-	-	-	-	-	-
TR5541|c1_g2_i1	-2.450891511	0.017689323	Q7Z494	7.00E-07	Nephrocystin-3	-	-	-	-	hypothetical protein partial	2.00E-10	Archangium gephyra	-	-	-	sd00006 TPR Tetratricopeptide repeat. The Tetratricopeptide repeat (TPR) typically contains 34 amino acids and is found in a variety of organisms including bacteria cyanobacteria yeast fungi plants and humans. It is present in a variety of proteins including those involved in chaperone cell-cycle transcription and protein transport complexes. The number of TPR motifs varies among proteins. Those …
TR6560|c6_g1_i7	-2.164232339	0.017731691	-	-	-	-	-	-	-	-	-	-	-	-	-	-
TR7057|c0_g1_i1	3.099038112	0.017830666	P10978	6.00E-12	Retrovirus-related Pol polyprotein from transposon TNT 1-94	RNA-directed DNA polymerase.	-	-	-	Retrotransposon protein putative Ty1-copia subclass	5.00E-23	Oryza sativa subsp. japonica	-	nucleic acid binding]---[zinc ion binding	-	cd09272 RNase_HI_RT_Ty1 Ty1/Copia family of RNase HI in long-term repeat retroelements. Ribonuclease H (RNase H) enzymes are divided into two major families Type 1 and Type 2 based on amino acid sequence similarities and biochemical properties. RNase H is an endonuclease that cleaves the RNA strand of an RNA/DNA hybrid in a sequence non-specific manner in the presence of divalent cations. RNase H…
TR7022|c2_g1_i1	-3.096197069	0.017991557	-	-	-	-	-	-	-	-	-	-	-	-	-	-
TR3607|c0_g1_i2	-2.749393584	0.018033169	-	-	-	-	-	-	-	-	-	-	-	-	-	-
TR5403|c0_g2_i1	3.746285187	0.018033169	-	-	-	-	-	-	-	Uncharacterized protein	1.00E-22	Thalassiosira pseudonana	-	-	-	-
TR7134|c9_g1_i1	3.655877394	0.018119117	-	-	-	-	-	-	-	-	-	-	-	-	-	-
TR6597|c3_g1_i1	-3.257486599	0.018136478	-	-	-	-	-	-	-	-	-	-	-	-	-	-
TR6564|c0_g2_i1	2.129417361	0.018140352	Q9BT30	2.00E-34	Alpha-ketoglutarate-dependent dioxygenase alkB homolog 7 mitochondrial	-	-	-	-	Predicted protein	2.00E-46	Phaeodactylum tricornutum (strain CCAP 1055/1)	-	-	-	-
TR6987|c5_g4_i1	3.588334822	0.018301521	-	-	-	-	-	-	-	-	-	-	-	-	-	-
TR6287|c17_g1_i1	-5.551712038	0.018373977	-	-	-	-	-	-	-	-	-	-	-	-	-	-
TR7181|c4_g1_i1	5.298714211	0.018627221	-	-	-	-	-	-	-	Putative uncharacterized protein	1.00E-17	uncultured delta proteobacterium HF0200_14D13	-	-	-	-
TR561|c0_g1_i1	3.770459289	0.018692977	-	-	-	-	-	-	-	-	-	-	-	-	-	-
TR6400|c9_g3_i3	2.684902559	0.018770646	-	-	-	-	-	-	-	Uncharacterized protein	1.00E-06	Thalassiosira pseudonana	RNA processing	RNA methyltransferase activity	-	-
TR3690|c0_g2_i1	-4.930402184	0.018779757	Q9SK50	2.00E-19	Protein TIC 55 chloroplastic	-	-	-	-	Uncharacterized protein	7.00E-128	Thalassiosira oceanica	-	2 iron, 2 sulfur cluster binding]---[metal ion binding]---[methyltransferase activity]---[oxidoreductase activity	-	COG4638 HcaE Phenylpropionate dioxygenase and related ring-hydroxylating dioxygenases large terminal subunit Inorganic ion transport and metabolism / General function prediction only .]---[cd03469 Rieske_RO_Alpha_N Rieske non-heme iron oxygenase (RO) family N-terminal Rieske domain of the oxygenase alpha subunit The RO family comprise a large class of aromatic ring-hydroxylating dioxygenases foun…
TR6969|c0_g1_i1	3.582221124	0.018810114	-	-	-	-	-	-	-	-	-	-	-	-	-	-
TR3994|c0_g1_i1	2.798486546	0.019046878	-	-	-	-	-	-	-	Uncharacterized protein	5.00E-31	Thalassiosira pseudonana	-	-	-	-
TR4171|c1_g1_i1	2.375961757	0.019100913	-	-	-	-	-	-	-	-	-	-	-	-	-	-
TR2187|c0_g2_i1	2.938584586	0.019144603	-	-	-	-	-	-	-	-	-	-	-	-	-	-
TR6505|c4_g1_i1	2.98552514	0.019148395	Q6GLE1	1.00E-55	Coiled-coil domain-containing protein 25	-	-	-	-	Uncharacterized protein	1.00E-77	Thalassiosira pseudonana	-	-	-	pfam05670 DUF814 Domain of unknown function (DUF814). This domain occurs in proteins that have been annotated as Fibronectin/fibrinogen binding protein by similarity. This annotation comes from B. subtilis yloA where the N-terminal region is involved in this activity. Hence the activity of this C-terminal domain is unknown. This domain contains a conserved motif D/E-X-W/Y-X-H that may be function…
TR6386|c2_g1_i1	2.514724262	0.019212479	-	-	-	-	-	-	-	-	-	-	-	-	-	-
TR7173|c5_g1_i1	-3.026849271	0.019212479	-	-	-	-	-	-	-	-	-	-	-	-	-	-
TR4115|c1_g2_i1	2.228812178	0.019307634	-	-	-	-	-	-	-	-	-	-	-	-	-	-
TR6702|c1_g1_i1	-2.461416796	0.019401581	-	-	-	-	-	-	-	-	-	-	-	-	-	-
TR7022|c11_g1_i1	3.27348683	0.019401581	-	-	-	-	-	-	-	-	-	-	-	-	-	-
TR6403|c6_g2_i1	-2.226026964	0.019424278	-	-	-	-	-	-	-	-	-	-	-	-	-	-
TR7636|c0_g1_i1	3.315347305	0.019536647	-	-	-	-	-	-	-	-	-	-	-	-	-	-
TR6357|c4_g2_i1	3.052496923	0.019570198	-	-	-	-	-	-	-	-	-	-	-	-	-	-
TR6365|c10_g2_i2	-2.511490289	0.019623531	-	-	-	-	-	-	-	-	-	-	-	-	-	-
TR7092|c3_g1_i1	3.995727332	0.019749858	-	-	-	-	-	-	-	Gag protein	2.00E-06	Thalassiosira pseudonana	-	-	-	-
TR6404|c2_g2_i1	-2.475590787	0.019756146	-	-	-	-	-	-	-	-	-	-	-	-	-	-
TR6418|c5_g1_i1	5.063991401	0.019800533	Q9LJM4	1.00E-09	Receptor-like protein kinase HAIKU2	Non-specific serine/threonine protein kinase.	-	-	-	Uncharacterized protein	7.00E-10	Erythranthe guttata	-	ATP binding]---[protein serine/threonine kinase activity	-	PLN00113 PLN00113 leucine-rich repeat receptor-like protein kinase Provisional.]---[sd00033 LRR_RI leucine-rich repeats ribonuclease inhibitor (RI)-like subfamily. A leucine-rich repeat (LRR) is a structural protein motif of 20-30 amino acids that is unusually rich in the hydrophobic amino acid leucine. The conserved eleven-residue sequence motif (LxxLxLxxN/CxL) within the LRRs corresponds to the…
TR7014|c8_g2_i2	2.27196779	0.019857918	-	-	-	-	-	-	-	-	-	-	-	-	-	-
TR7054|c1_g1_i1	-3.226385195	0.019876725	Q8T9W1	9.00E-21	Serine protease/ABC transporter B family protein tagD	-	-	-	-	Uncharacterized protein	7.00E-35	Thalassiosira pseudonana	-	serine-type endopeptidase activity	-	cd04842 Peptidases_S8_Kp43_protease Peptidase S8 family domain in Kp43 proteases. Kp43 proteases are members of the peptidase S8 or Subtilase clan of proteases. They have an Asp/His/Ser catalytic triad similar to that found in trypsin-like proteases but do not share their three-dimensional structure (an example of convergent evolution). Kp43 is topologically similar to kexin and furin both of whi…
TR6008|c1_g1_i2	-3.04980804	0.019876725	-	-	-	-	-	-	-	-	-	-	-	-	-	-
TR7137|c5_g1_i1	4.529598395	0.019878336	-	-	-	-	-	-	-	-	-	-	-	-	-	-
[truncated: 419 more rows]
