# Supplementary material for: Intraspecific Diversity in the Cold Stress Response of Transposable Elements in the Diatom Leptocylindrus aporus
Source: Genes (Basel). 2019 Dec 20;11(1):9. doi: 10.3390/genes11010009 (PMC7017206; doi:10.3390/genes11010009)
Supplement: Supplementary file 1 [file genes-11-00009-s001.zip › Supplementary File 7.txt]

Following information are found also in:
https://github.com/frankMusacchia/Annocript/blob/master/GUIDE/OUTPUT.md#what-does-annocript-gives-in-the-tabular-output

Columns of the output file with Uniprot_KB

(UniProt Knowledgebase containing both results from SwissProt and TrEMBL)

Annocript gives in output a text file with tab separated fields. They are the following:
                TranscriptName: is the name of the transcript as given in your FASTA file
                TransLength: is the length in nucleotides (or aminoacids) of the transcript
                Count: this is the number of reads that have been used from the assembler program to build this transcript
                HSPNameSP: this is the first HSP result (lowest e-value) as given from the BLASTx output against Swiss-Prot.
                HSPLengthSP: length of query participating in alignment minus gaps (BioPerl: $hsp->length('query') )
                HSPEvalueSP: is the corresponding e-value assigned to the HSP (BioPerl: $hsp->evalue)
                HITLengthSP: is the length of the first HIT as given from blastx output (BioPerl: $hit->length)
                QCoverageSP: this is how much of the query (transcript) is covered from the HSP (See below)
                HCoverageSP: this is how much the HSP covers the HIT (See below)
                StrandSP: the strand of the query where the HSP results to be aligned (BioPerl: $hsp->strand('query'))
                DescriptionSP: description of the HSP
                OSNameSP: organism corresponding to the result obtained in SwissProt
                EnzymeIds: enzyme identifier corresponding to the HSP. (See below)
                EnzymeDescs: enzyme descriptions of the  EnzymeIds (See below)
                PwLev1: Pathways of first level associated to the transcripts as they are found in UniPathway. If more than one, they are separated with the specific *separator*; More pathways may be associated to the same transcript (see below)
                PwLev2: Pathways of second level associated to the transcripts as they are found in UniPathway. If more than one, they are separated with the specific *separator*;More pathways may be associated to the same transcript (see below)
                PwLev3: Pathways of third level associated to the transcripts as they are found in UniPathway. If more than one, they are separated with the specific *separator*;More pathways may be associated to the same transcript (see below)
                HSPNameTR:  this is the first HSP result (lowest e-value) as given from the blastx output against Trembl
                HSPLengthTR: length of query participating in alignment minus gaps (BioPerl: $hsp->length('query') )
                HSPEvalueTR: is the corresponding e-value assigned to the HSP (BioPerl: $hsp->evalue)
                HITLengthTR: is the length of the first HIT as given from blastx output (BioPerl: $hit->length)
                QCoverageTR: this is how much of the query (transcript) is covered from the HSP (See below)
                HCoverageTR: this is how much the HSP covers the HIT (See below)
                StrandTR: the strand of the query where the HSP results to be aligned (BioPerl: $hsp->strand('query'))
                DescriptionTR: description of the HSP
                OSNameTR: organism corresponding to the result obtained from TrEMBL 
                BPId: Biological processes ids corresponding to the lowest e-value result between SwissProt and TrEMBL (separated by ]---[) (See below)
                BPDesc: Biological processes descriptions with same sorting as in BPId (See below)
                MFId: molecular functions ids with same sorting as in BPId (See below)
                MFDesc: molecular descriptions  with same sorting as in BPId (See below)
                CCId: cellular components ids  with same sorting as in BPId (See below)
                CCDesc: cellular components descriptions  with same sorting as in BPId (See below)
                CDName: all domains names coming out from the output of rpsblast
                CDStartEnd: domains start-end coming out from the rpsblast
                CDEvalue: domains e-values 
                CDDesc: domains descriptions
                domBPId: Biological processes ids corresponding to the results of rpsblast against pfam domains (each pfam may contain more GO terms separated with ';'. Pfam results are in turn separated by ]---[) (See below)
                domBPDesc: Biological processes descriptions with same sorting as in domBPId (See below)
                domMFId: molecular functions ids with same sorting as in domBPId (See below)
                domMFDesc: molecular descriptions with same sorting as in domBPId (See below)
                domCCId: cellular components ids with same sorting as in domBPId (See below)
                domCCDesc: cellular components descriptions with same sorting as in domBPId (See below)
                OtherNCName: name of the ribosomial or other ncRNA sequences coming from the HSP with lowest e-value output of blastn (See below)
                OtherNCEvalue: e-value of the ribosomial or other ncRNA sequences coming from the output of blastn (See below)
                OtherNCDesc: descriptions of the ribosomial or other ncRNA sequences coming from the output of blastn (See below)
                LongOrfLength: length of the longest ORF as found from dna2pep
                LongOrfStrand: strand of the longest ORF as found from dna2pep
                LongOrfFrame: frame of the longest ORF as found from dna2pep (See below)
                ProbToBeNonCoding: probability that the sequence is non-coding coming from Portrait
                lncRNA4Annocript: Annocript's heuristic about the sequence. If it is 1, it is a lncRNA. See below.
                Sequence: the aminoacidic (peptidic) sequence of the transcript
